# Supplementary material for: (E)-6,6′-(Diazene-1,2-di­yl)bis­(1,10-phenanthrolin-5-ol) tri­chloro­methane disolvate: a superconjugated ligand
Source: Acta Crystallogr E Crystallogr Commun. 2019 Jul 23;75(Pt 8):1224–7. doi: 10.1107/S205698901900954X (PMC6690457; doi:10.1107/S205698901900954X)
Supplement: Supplementary file 1 [file e-75-01224-sup1.cif]

##############################################################################
#                                                                            #
# This CIF contains the data in a paper accepted for publication in          #
# Acta Crystallographica Section E. It conforms to the requirements of       #
# Notes for Authors for Acta Crystallographica Section E, and has been       #
# peer reviewed under the auspices of the IUCr Commission on Journals.       #
#                                                                            #
# Full details of the Crystallographic Information File format               #
# are given in the paper "The Crystallographic Information File (CIF):       #
# a New Standard Archive File for Crystallography" by S. R. Hall, F. H.      #
# Allen and I. D. Brown [Acta Cryst. (1991), A47, 655-685].                  #
#                                                                            #
# The current version of the core CIF dictionary is obtainable from          #
# ftp://ftp.iucr.org/pub/cif_core.dic.                                       #
#                                                                            #
# Software is freely available for graphical display of the structure(s)     #
# in this CIF. For information consult the CIF software page                 #
# http://www.iucr.org/resources/cif/software.                                #
#                                                                            #
# This file may be used for bona fide research purposes within the           #
# scientific community so long as proper attribution is given to the journal # 
# article from which it was obtained.                                        #
#                                                                            #
##############################################################################
data_I
_audit_creation_method     'SHELXL-2018/3'
_journal_date_recd_electronic     2019-06-07
_journal_date_accepted     2019-07-02
_journal_name_full     'Acta Crystallographica, Section E'
_journal_year     2019
_journal_volume     75
_journal_issue      8
_journal_page_first     1224
_journal_page_last     1227
_journal_paper_category     GO
_journal_paper_doi     10.1107/S205698901900954X
_journal_coeditor_code     JJ2213
_publ_contact_author_name     'A. Denise Rooney'
_publ_contact_author_address
;
Department of Chemistry
Maynooth University
Co. Kildare
Ireland
;
_publ_contact_author_email     'denise.rooney@mu.ie'
_publ_contact_author_fax     ?
_publ_contact_author_phone     ?
_publ_section_title
;
(<i>E</i>)-6,6'-(Diazene-1,2-diyl)bis(1,10-phenanthrolin-5-ol) trichloromethane
disolvate: a superconjugated ligand
;
loop_
    _publ_author_name
    _publ_author_footnote
    _publ_author_address
    'Ahmed, Muhib' .
;
Department of Chemistry
Maynooth University
Co. Kildare
Ireland
;
    'Devereux, Michael' .
;
The Centre for Biomimetic & Therapeutic Research
Focas Research Institute
Technological University Dublin
City Campus
Camden Row
Dublin 8
Ireland
;
    'McKee, Vickie' .
;
Department of Physics, Chemistry and Pharmacy
University of Southern Denmark
Canpusvej 55
5230 Odense M
Denmark
School of Chemical Sciences, Dublin City University,
Glasnevin, Dublin 9, Ireland
;
    'McCann, Malachy' .
;
Department of Chemistry
Maynooth University
Co. Kildare
Ireland
;
    'Rooney, A. Denise' .
;
Department of Chemistry
Maynooth University
Co. Kildare
Ireland
;
_publ_section_synopsis
;
The preparation and structural characterization of the diazo-diphenanthroline
compound, (<i>E</i>)-6,6'-(diazene-1,2-diyl)bis(1,10-phenanthrolin-5-ol) are
described. The fully conjugated bis-phenanthroline molecule is expected to
offer exciting new physical and chemical properties, and should form the basis
of novel metal coordination complexes as a consequence of the dual
<i>N</i>,<i>N</i>'-1,10-phenanthroline chelating moieties situated on the
opposite ends of the molecule.
;
_database_code_depnum_ccdc_archive     'CCDC 1937969'
_chemical_name_systematic
;
(<i>E</i>)-6,6'-(Diazene-1,2-diyl)bis(1,10-phenanthrolin-5-ol)
trichloromethane disolvate
;
_chemical_name_common     ?
_chemical_formula_moiety     'C24 H14 N6 O2, 2(C H Cl3)'
_chemical_formula_sum     'C26 H16 Cl6 N6 O2'
_chemical_formula_iupac     'C24 H14 N6 O2, 2C H Cl3'
_chemical_formula_weight     657.15
_chemical_melting_point     ?
_space_group_crystal_system     monoclinic
_space_group_name_H-M_alt     'P 21/c'
_space_group_name_Hall     '-P 2ybc'
loop_
    _space_group_symop_operation_xyz
    'x, y, z'
    '-x, y+1/2, -z+1/2'
    '-x, -y, -z'
    'x, -y-1/2, z-1/2'
_cell_length_a     5.9406(7)
_cell_length_b     18.856(2)
_cell_length_c     12.2375(16)
_cell_angle_alpha     90
_cell_angle_beta     96.863(4)
_cell_angle_gamma     90
_cell_volume     1361.0(3)
_cell_formula_units_Z     2
_cell_measurement_reflns_used     5155
_cell_measurement_theta_min     2.73
_cell_measurement_theta_max     26.12
_cell_measurement_temperature     150(2)
_exptl_crystal_description     lath
_exptl_crystal_colour     purple
_exptl_crystal_size_max     0.430
_exptl_crystal_size_mid     0.050
_exptl_crystal_size_min     0.040
_exptl_crystal_density_diffrn     1.604
_exptl_crystal_density_meas     ?
_exptl_crystal_density_method     ?
_exptl_crystal_F_000     664
_exptl_absorpt_coefficient_mu     0.670
_exptl_absorpt_correction_type     multi-scan
_exptl_absorpt_process_details
;
(SADABS; Sheldrick, 2012)
;
_exptl_absorpt_correction_T_min     0.6574
_exptl_absorpt_correction_T_max     0.7453
_diffrn_ambient_temperature     150(2)
_diffrn_source     'fine-focus sealed-tube'
_diffrn_radiation_type     MoK\a
_diffrn_radiation_wavelength     0.71073
_diffrn_measurement_device_type     'Bruker--Nonius X8 APEXII CCD'
_diffrn_measurement_method     'thin-slice \w and \f scans'
_diffrn_detector_area_resol_mean     9.1
_diffrn_reflns_number     18529
_diffrn_reflns_av_R_equivalents     0.0447
_diffrn_reflns_av_unetI/netI     0.0352
_diffrn_reflns_theta_min     2.735
_diffrn_reflns_theta_max     26.167
_diffrn_reflns_theta_full     25.242
_diffrn_measured_fraction_theta_max     0.997
_diffrn_measured_fraction_theta_full     0.998
_diffrn_reflns_limit_h_min     -5
_diffrn_reflns_limit_h_max     7
_diffrn_reflns_limit_k_min     -23
_diffrn_reflns_limit_k_max     23
_diffrn_reflns_limit_l_min     -15
_diffrn_reflns_limit_l_max     14
_refine_special_details     ?
_reflns_number_total     2732
_reflns_number_gt     2068
_reflns_threshold_expression     'I > 2\s(I)'
_refine_ls_structure_factor_coef     Fsqd
_refine_ls_matrix_type     full
_refine_ls_R_factor_all     0.0646
_refine_ls_R_factor_gt     0.0441
_refine_ls_wR_factor_gt     0.1015
_refine_ls_wR_factor_ref     0.1114
_refine_ls_goodness_of_fit_ref     1.025
_refine_ls_restrained_S_all     1.025
_refine_ls_number_reflns     2732
_refine_ls_number_parameters     184
_refine_ls_number_restraints     0
_refine_ls_hydrogen_treatment     heteroxyz
_refine_ls_weighting_scheme     calc
_refine_ls_weighting_details
              'w=1/[\s^2^(Fo^2^)+(0.0444P)^2^+1.8407P] where P=(Fo^2^+2Fc^2^)/3'
_atom_sites_solution_hydrogens     mixed
_atom_sites_solution_primary     dual
_atom_sites_solution_secondary     difmap
_refine_ls_shift/su_max     0.001
_refine_ls_shift/su_mean     0.000
_refine_diff_density_max     0.872
_refine_diff_density_min     -0.593
_refine_ls_extinction_method     none
_refine_ls_extinction_coef     .
loop_
    _atom_type_symbol
    _atom_type_description
    _atom_type_scat_dispersion_real
    _atom_type_scat_dispersion_imag
    _atom_type_scat_source
    'C' 'C' 0.0033 0.0016
                         'International Tables Vol C Tables 4.2.6.8 and 6.1.1.4'
    'H' 'H' 0.0000 0.0000
                         'International Tables Vol C Tables 4.2.6.8 and 6.1.1.4'
    'N' 'N' 0.0061 0.0033
                         'International Tables Vol C Tables 4.2.6.8 and 6.1.1.4'
    'O' 'O' 0.0106 0.0060
                         'International Tables Vol C Tables 4.2.6.8 and 6.1.1.4'
    'Cl' 'Cl' 0.1484 0.1585
                         'International Tables Vol C Tables 4.2.6.8 and 6.1.1.4'
_computing_data_collection
;
APEX2 (Bruker, 2010)
;
_computing_cell_refinement
;
SAINT (Bruker, 2010)
;
_computing_data_reduction
;
SAINT (Bruker, 2010)
;
_computing_structure_solution
;
SHELXT (Sheldrick 2015a)
;
_computing_structure_refinement
;
SHELXL2018 (Sheldrick, 2015b)
;
_computing_molecular_graphics
;
Mercury (Macrae et al., 2008)
;
_computing_publication_material
;
publCIF (Westrip, 2010)
;
loop_
    _atom_site_type_symbol
    _atom_site_label
    _atom_site_fract_x
    _atom_site_fract_y
    _atom_site_fract_z
    _atom_site_U_iso_or_equiv
    _atom_site_adp_type
    _atom_site_calc_flag
    _atom_site_occupancy
    _atom_site_disorder_assembly
    _atom_site_disorder_group
    N N1 0.3174(4) 0.63628(11) 0.66898(18) 0.0216(5) Uani d 1 . .
    C C1 0.3648(5) 0.69741(14) 0.6234(2) 0.0240(6) Uani d 1 . .
    H H1 0.269904 0.736919 0.632910 0.029 Uiso calc 1 . .
    C C2 0.5456(5) 0.70706(14) 0.5623(2) 0.0255(6) Uani d 1 . .
    H H2 0.572645 0.752054 0.531450 0.031 Uiso calc 1 . .
    C C3 0.6846(4) 0.65044(14) 0.5473(2) 0.0219(6) Uani d 1 . .
    H H3 0.810516 0.656051 0.507047 0.026 Uiso calc 1 . .
    C C4 0.6383(4) 0.58421(13) 0.5923(2) 0.0174(5) Uani d 1 . .
    C C5 0.7702(4) 0.52078(13) 0.5757(2) 0.0177(5) Uani d 1 . .
    N N2 0.9396(3) 0.52817(11) 0.50912(17) 0.0195(5) Uani d 1 . .
    C C6 0.7175(4) 0.45623(14) 0.6231(2) 0.0195(5) Uani d 1 . .
    O O1 0.8303(3) 0.39726(10) 0.61010(16) 0.0246(4) Uani d 1 . .
    H H1A 0.937(6) 0.4088(17) 0.569(3) 0.037 Uiso d 1 . .
    C C7 0.5313(4) 0.45226(13) 0.6889(2) 0.0191(5) Uani d 1 . .
    C C8 0.4726(5) 0.38783(14) 0.7366(2) 0.0239(6) Uani d 1 . .
    H H8 0.554738 0.345644 0.726050 0.029 Uiso calc 1 . .
    C C9 0.2948(5) 0.38714(15) 0.7985(2) 0.0274(6) Uani d 1 . .
    H H9 0.251833 0.344474 0.831710 0.033 Uiso calc 1 . .
    C C10 0.1781(5) 0.45015(15) 0.8118(2) 0.0253(6) Uani d 1 . .
    H H10 0.057433 0.449191 0.856178 0.030 Uiso calc 1 . .
    N N3 0.2257(4) 0.51143(12) 0.76615(18) 0.0224(5) Uani d 1 . .
    C C11 0.4006(4) 0.51294(13) 0.7050(2) 0.0182(5) Uani d 1 . .
    C C12 0.4522(4) 0.58002(13) 0.6541(2) 0.0185(5) Uani d 1 . .
    C C21 0.0382(5) 0.64497(15) 0.8784(2) 0.0271(6) Uani d 1 . .
    H H21 0.087592 0.621547 0.811921 0.032 Uiso calc 1 . .
    Cl Cl1 -0.23375(13) 0.61485(6) 0.89683(7) 0.0493(3) Uani d 1 . .
    Cl Cl2 0.03861(18) 0.73803(4) 0.85952(7) 0.0508(3) Uani d 1 . .
    Cl Cl3 0.23081(12) 0.62261(4) 0.99506(6) 0.0333(2) Uani d 1 . .
loop_
    _atom_site_aniso_label
    _atom_site_aniso_U_11
    _atom_site_aniso_U_22
    _atom_site_aniso_U_33
    _atom_site_aniso_U_12
    _atom_site_aniso_U_13
    _atom_site_aniso_U_23
    N1 0.0234(11) 0.0211(12) 0.0208(12) 0.0047(9) 0.0050(9) -0.0007(9)
    C1 0.0290(14) 0.0208(15) 0.0229(14) 0.0070(11) 0.0065(11) -0.0003(11)
    C2 0.0330(15) 0.0159(13) 0.0279(15) 0.0000(11) 0.0054(12) 0.0012(11)
    C3 0.0231(13) 0.0216(14) 0.0219(14) -0.0011(11) 0.0064(11) -0.0016(11)
    C4 0.0192(13) 0.0169(13) 0.0160(12) 0.0001(10) 0.0008(10) -0.0016(10)
    C5 0.0158(12) 0.0196(13) 0.0169(13) 0.0011(10) -0.0011(10) -0.0021(10)
    N2 0.0180(11) 0.0213(11) 0.0193(11) 0.0023(8) 0.0020(9) -0.0036(9)
    C6 0.0192(13) 0.0203(14) 0.0180(13) 0.0023(10) -0.0011(10) -0.0020(10)
    O1 0.0258(10) 0.0197(10) 0.0293(11) 0.0053(8) 0.0072(8) 0.0007(8)
    C7 0.0212(13) 0.0203(13) 0.0151(13) 0.0003(10) -0.0007(10) 0.0007(10)
    C8 0.0277(14) 0.0199(14) 0.0236(14) 0.0023(11) 0.0004(11) 0.0027(11)
    C9 0.0319(15) 0.0274(15) 0.0230(14) -0.0046(12) 0.0036(12) 0.0063(12)
    C10 0.0244(14) 0.0290(15) 0.0236(14) -0.0027(11) 0.0077(11) 0.0032(12)
    N3 0.0235(11) 0.0250(12) 0.0190(11) -0.0009(9) 0.0039(9) 0.0005(9)
    C11 0.0207(13) 0.0198(13) 0.0141(12) 0.0010(10) 0.0016(10) -0.0020(10)
    C12 0.0199(13) 0.0196(13) 0.0156(13) 0.0008(10) 0.0008(10) -0.0015(10)
    C21 0.0290(15) 0.0290(16) 0.0242(15) 0.0014(12) 0.0077(12) -0.0021(12)
    Cl1 0.0258(4) 0.0875(7) 0.0346(5) -0.0121(4) 0.0037(3) -0.0095(4)
    Cl2 0.0818(7) 0.0295(4) 0.0438(5) 0.0156(4) 0.0196(5) 0.0009(4)
    Cl3 0.0273(4) 0.0379(4) 0.0339(4) -0.0051(3) 0.0008(3) 0.0002(3)
_geom_special_details
;
 All esds (except the esd in the dihedral angle between two l.s. planes)
 are estimated using the full covariance matrix.  The cell esds are taken
 into account individually in the estimation of esds in distances, angles
 and torsion angles; correlations between esds in cell parameters are only
 used when they are defined by crystal symmetry.  An approximate (isotropic)
 treatment of cell esds is used for estimating esds involving l.s. planes.
;
loop_
    _geom_bond_atom_site_label_1
    _geom_bond_atom_site_label_2
    _geom_bond_site_symmetry_2
    _geom_bond_distance
    _geom_bond_publ_flag
    N1 C1 . 1.326(3) ?
    N1 C12 . 1.355(3) ?
    C1 C2 . 1.392(4) ?
    C1 H1 . 0.9500 ?
    C2 C3 . 1.375(4) ?
    C2 H2 . 0.9500 ?
    C3 C4 . 1.405(4) ?
    C3 H3 . 0.9500 ?
    C4 C12 . 1.414(3) ?
    C4 C5 . 1.457(3) ?
    C5 N2 . 1.376(3) ?
    C5 C6 . 1.400(4) ?
    N2 N2 3_766 1.316(4) ?
    C6 O1 . 1.318(3) ?
    C6 C7 . 1.446(4) ?
    O1 H1A . 0.88(3) ?
    C7 C11 . 1.409(4) ?
    C7 C8 . 1.409(4) ?
    C8 C9 . 1.371(4) ?
    C8 H8 . 0.9500 ?
    C9 C10 . 1.395(4) ?
    C9 H9 . 0.9500 ?
    C10 N3 . 1.328(3) ?
    C10 H10 . 0.9500 ?
    N3 C11 . 1.352(3) ?
    C11 C12 . 1.459(4) ?
    C21 Cl1 . 1.752(3) ?
    C21 Cl2 . 1.770(3) ?
    C21 Cl3 . 1.771(3) ?
    C21 H21 . 1.0000 ?
loop_
    _geom_angle_atom_site_label_1
    _geom_angle_atom_site_label_2
    _geom_angle_atom_site_label_3
    _geom_angle_site_symmetry_1
    _geom_angle_site_symmetry_3
    _geom_angle
    _geom_angle_publ_flag
    C1 N1 C12 . . 117.7(2) ?
    N1 C1 C2 . . 123.8(2) ?
    N1 C1 H1 . . 118.1 ?
    C2 C1 H1 . . 118.1 ?
    C3 C2 C1 . . 118.9(3) ?
    C3 C2 H2 . . 120.5 ?
    C1 C2 H2 . . 120.5 ?
    C2 C3 C4 . . 119.3(2) ?
    C2 C3 H3 . . 120.3 ?
    C4 C3 H3 . . 120.3 ?
    C3 C4 C12 . . 117.4(2) ?
    C3 C4 C5 . . 122.8(2) ?
    C12 C4 C5 . . 119.8(2) ?
    N2 C5 C6 . . 123.3(2) ?
    N2 C5 C4 . . 116.3(2) ?
    C6 C5 C4 . . 120.4(2) ?
    N2 N2 C5 3_766 . 118.1(3) ?
    O1 C6 C5 . . 122.8(2) ?
    O1 C6 C7 . . 117.2(2) ?
    C5 C6 C7 . . 120.0(2) ?
    C6 O1 H1A . . 106(2) ?
    C11 C7 C8 . . 118.3(2) ?
    C11 C7 C6 . . 120.4(2) ?
    C8 C7 C6 . . 121.2(2) ?
    C9 C8 C7 . . 118.8(2) ?
    C9 C8 H8 . . 120.6 ?
    C7 C8 H8 . . 120.6 ?
    C8 C9 C10 . . 118.9(3) ?
    C8 C9 H9 . . 120.6 ?
    C10 C9 H9 . . 120.6 ?
    N3 C10 C9 . . 123.9(2) ?
    N3 C10 H10 . . 118.0 ?
    C9 C10 H10 . . 118.0 ?
    C10 N3 C11 . . 117.9(2) ?
    N3 C11 C7 . . 122.2(2) ?
    N3 C11 C12 . . 118.0(2) ?
    C7 C11 C12 . . 119.8(2) ?
    N1 C12 C4 . . 122.7(2) ?
    N1 C12 C11 . . 117.6(2) ?
    C4 C12 C11 . . 119.6(2) ?
    Cl1 C21 Cl2 . . 110.73(16) ?
    Cl1 C21 Cl3 . . 109.64(15) ?
    Cl2 C21 Cl3 . . 109.29(16) ?
    Cl1 C21 H21 . . 109.1 ?
    Cl2 C21 H21 . . 109.1 ?
    Cl3 C21 H21 . . 109.1 ?
loop_
    _geom_hbond_atom_site_label_D
    _geom_hbond_atom_site_label_H
    _geom_hbond_atom_site_label_A
    _geom_hbond_site_symmetry_A
    _geom_hbond_distance_DH
    _geom_hbond_distance_HA
    _geom_hbond_distance_DA
    _geom_hbond_angle_DHA
    _geom_hbond_publ_flag
    O1 H1A N2 3_766 0.88(3) 1.74(3) 2.540(3) 149(3) yes
    C21 H21 N1 . 1.00 2.36 3.219(3) 143.4 yes
    C21 H21 N3 . 1.00 2.33 3.136(4) 137.4 yes
_shelx_space_group_comment
;
The symmetry employed for this shelxl refinement is uniquely defined
by the following loop, which should always be used as a source of
symmetry information in preference to the above space-group names.
They are only intended as comments.
;
_shelx_estimated_absorpt_T_min     0.762
_shelx_estimated_absorpt_T_max     0.974
_shelx_hkl_file
;
   1   0   0    0.15    0.08
   1   0   0    0.00    0.12
   1   0   0    0.23    0.07
   2   0   0  143.92    5.07
   2   0   0  142.33    5.07
   2   0   0  142.81    5.06
   3   0   0    0.00    0.29
   3   0   0    0.47    0.20
   3   0   0    0.08    0.18
   4   0   0  125.73    4.58
   4   0   0  128.36    4.74
   4   0   0  125.47    4.57
   5   0   0   13.45    0.73
   5   0   0   14.26    1.08
   5   0   0   13.29    1.13
   5   0   0   12.81    0.74
   6   0   0   10.04    0.66
   6   0   0    8.90    0.68
   6   0   0    9.04    0.65
   6   0   0   11.56    1.11
   6   0   0   14.38    1.13
   7   0   0   14.76    0.93
   7   0   0   15.79    1.43
   0  -1   0    0.01    0.01
   0  -1   0    0.01    0.01
   0  -1   0   -0.01    0.01
   0  -1   0   -0.01    0.01
   0   1   0    0.00    0.01
   0   1   0    0.01    0.02
   0   1   0    0.00    0.02
   0   1   0   -0.01    0.01
   0   1   0   -0.01    0.01
   1  -1   0    9.92    0.45
   1  -1   0   10.35    0.45
  -1  -1   0   12.22    0.45
   1  -1   0   10.85    0.52
  -1  -1   0   11.99    0.44
   1  -1   0   10.34    0.55
   1   1   0    9.80    0.44
  -1   1   0   11.44    0.45
  -1   1   0   11.39    0.53
   1   1   0   11.10    0.45
   1   1   0    9.98    0.47
  -1   1   0   11.87    0.45
   2  -1   0   21.33    0.86
   2  -1   0   21.06    0.86
   2  -1   0   20.92    1.01
   2   1   0   22.14    0.85
   2   1   0   21.86    0.86
   2   1   0   21.15    0.97
   3  -1   0   10.21    0.54
   3  -1   0   10.54    0.73
   3  -1   0   10.26    0.54
   3   1   0   10.19    0.70
   3   1   0   10.09    0.52
   3   1   0   10.23    0.54
   4  -1   0    3.35    0.58
   4  -1   0    4.48    0.40
   4  -1   0    5.38    0.68
   4  -1   0    4.88    0.43
   4   1   0    4.91    0.41
   4   1   0    4.12    0.59
   5  -1   0    0.51    0.28
   5  -1   0    0.37    0.30
   5  -1   0    2.34    0.43
   5  -1   0    0.91    0.53
   5  -1   0    0.79    0.27
   5   1   0    0.25    0.30
   5   1   0    0.18    0.27
   5   1   0    0.16    0.44
   6  -1   0    5.55    0.52
   6  -1   0    4.11    0.48
   6  -1   0    3.76    0.42
   6  -1   0    5.27    0.82
   6  -1   0    5.79    0.85
   6   1   0    4.67    0.46
   6   1   0    4.88    0.50
   6   1   0    5.56    0.90
   6   1   0    4.33    0.79
   6   1   0    5.06    0.51
   7  -1   0    0.47    0.39
   7   1   0   -0.54    0.62
   7   1   0    0.61    0.40
   0  -2   0   -0.09    0.06
   0  -2   0   -0.28    0.05
   0  -2   0   -0.20    0.06
   0  -2   0   -0.20    0.04
   0  -2   0   -0.20    0.05
   0   2   0   -0.21    0.06
   0   2   0   -0.24    0.06
   0   2   0   -0.22    0.06
   0   2   0   -0.18    0.04
   0   2   0   -0.18    0.05
  -1  -2   0   32.44    1.22
   1  -2   0   33.72    1.20
   1  -2   0   32.33    1.24
   1  -2   0   31.69    1.23
   1  -2   0   32.41    1.20
  -1  -2   0   35.83    1.24
   1  -2   0   31.96    1.27
  -1   2   0   31.56    1.27
   1   2   0   33.28    1.24
  -1   2   0   31.76    1.18
  -1   2   0   32.53    1.23
   1   2   0   31.92    1.18
   1   2   0   32.07    1.19
  -1   2   0   30.40    1.43
   1   2   0   34.51    1.24
  -1   2   0   28.31    1.22
   1   2   0   34.20    1.20
   2  -2   0  102.05    3.64
  -2  -2   0  101.84    3.52
   2  -2   0   97.57    3.57
   2  -2   0   98.28    3.47
   2  -2   0   92.54    3.56
  -2   2   0   99.43    3.53
  -2   2   0   99.34    3.53
   2   2   0   96.37    3.52
   2   2   0  102.27    3.56
   2   2   0  100.85    3.57
   3  -2   0   43.13    1.81
   3  -2   0   41.63    1.62
   3  -2   0   42.64    1.63
   3   2   0   43.62    1.72
   3   2   0   36.35    1.59
   3   2   0   43.94    1.62
   4  -2   0    2.59    0.56
   4  -2   0    2.77    0.36
   4  -2   0    2.99    0.38
   4  -2   0    2.54    0.52
   4   2   0    3.13    0.37
   4   2   0    2.85    0.34
   4   2   0    2.37    0.49
   5  -2   0    1.84    0.34
   5  -2   0    1.88    0.60
   5  -2   0    2.07    0.58
   5  -2   0    1.48    0.36
   5  -2   0    1.79    0.31
   5  -2   0    1.86    0.33
   5   2   0    1.83    0.35
   5   2   0    1.73    0.53
   5   2   0    1.68    0.34
   5   2   0    2.72    0.32
   6  -2   0    2.62    0.43
   6  -2   0    2.47    0.43
   6  -2   0    3.65    0.45
   6  -2   0    2.33    0.70
   6   2   0    2.82    0.43
   6   2   0    2.90    0.74
   6   2   0    3.45    0.40
   6   2   0    2.72    0.44
   6   2   0    2.53    0.67
   7  -2   0    0.05    0.39
   7  -2   0    1.19    0.37
   7   2   0    0.83    0.44
   0  -3   0   -0.08    0.09
   0  -3   0   -0.07    0.11
   0  -3   0   -0.27    0.10
   0  -3   0   -0.11    0.11
   0  -3   0   -0.08    0.10
   0   3   0    0.08    0.12
   0   3   0    0.00    0.11
   0   3   0   -0.02    0.12
   0   3   0    0.02    0.12
   1  -3   0    7.92    0.43
   1  -3   0    7.97    0.46
  -1  -3   0    8.76    0.42
  -1  -3   0    8.33    0.44
   1  -3   0    8.18    0.43
   1  -3   0    7.95    0.45
  -1  -3   0    8.15    0.40
   1  -3   0    8.49    0.50
  -1   3   0    8.18    0.42
  -1   3   0    8.12    0.41
  -1   3   0    8.27    0.45
   1   3   0    7.74    0.42
   1   3   0    8.79    0.45
   1   3   0    8.68    0.46
   1   3   0    7.35    0.43
   2  -3   0    2.31    0.26
   2  -3   0    2.19    0.39
  -2  -3   0    2.48    0.27
  -2  -3   0    3.04    0.26
   2  -3   0    2.66    0.30
   2  -3   0    3.18    0.33
   2  -3   0    2.60    0.31
   2  -3   0    2.55    0.26
   2   3   0    2.59    0.30
  -2   3   0    2.92    0.27
   2   3   0    2.66    0.28
   2   3   0    2.49    0.24
   2   3   0    3.01    0.29
  -2   3   0    2.77    0.27
   2   3   0    2.41    0.29
   3  -3   0    0.51    0.21
   3  -3   0    0.46    0.23
   3  -3   0    0.33    0.33
   3  -3   0    0.62    0.25
   3  -3   0    0.76    0.31
   3  -3   0    0.71    0.20
   3   3   0    0.39    0.23
   3   3   0    0.55    0.21
   3   3   0    0.46    0.28
   3   3   0    0.43    0.22
   3   3   0    0.57    0.18
   4  -3   0   25.94    1.10
   4  -3   0   24.97    1.15
   4  -3   0   25.71    1.16
   4  -3   0   25.21    1.42
   4  -3   0   27.51    1.45
   4  -3   0   26.28    1.09
   4   3   0   24.79    1.28
   4   3   0   25.80    1.14
   4   3   0   26.00    1.13
   4   3   0   25.97    1.05
   5  -3   0    0.32    0.29
   5  -3   0   -0.51    0.26
   5  -3   0   -0.56    0.46
   5  -3   0   -0.15    0.41
   5  -3   0    0.03    0.28
   5  -3   0   -0.36    0.30
   5   3   0   -0.39    0.29
   5   3   0   -0.05    0.26
   5   3   0   -0.46    0.42
   5   3   0   -0.21    0.25
   5   3   0   -0.05    0.28
   6  -3   0    9.94    0.74
   6  -3   0   11.08    1.16
   6  -3   0   11.24    0.73
   6   3   0   12.41    1.05
   6   3   0   11.03    0.72
   6   3   0   10.78    0.69
   6   3   0   11.19    0.77
   7  -3   0    0.20    0.39
   7   3   0    0.79    0.42
   0  -4   0  165.50    5.61
   0  -4   0  162.01    5.69
   0  -4   0  145.04    5.45
   0  -4   0  160.94    5.68
   0   4   0  156.14    5.61
   0   4   0  158.74    5.61
   0   4   0  161.24    5.68
   0   4   0  155.53    5.68
   1  -4   0   49.29    1.87
  -1  -4   0   47.83    1.84
   1  -4   0   47.61    1.90
   1  -4   0   49.20    1.87
   1  -4   0   49.09    1.90
  -1  -4   0   52.72    1.85
   1  -4   0   47.46    1.90
  -1  -4   0   50.70    1.90
  -1   4   0   47.33    1.89
   1   4   0   49.78    1.90
  -1   4   0   51.90    1.86
  -1   4   0   47.15    1.84
   1   4   0   49.85    1.87
   1   4   0   52.19    1.87
  -1   4   0   51.21    1.91
   1   4   0   50.11    1.91
   2  -4   0  281.38   10.37
  -2  -4   0  304.92   10.51
   2  -4   0  298.81   10.39
   2  -4   0  296.02   10.40
   2  -4   0  293.49   10.55
  -2  -4   0  307.99   10.52
   2  -4   0  293.86   10.55
   2   4   0  308.38   10.54
  -2   4   0  309.19   10.53
   2   4   0  311.38   10.39
  -2   4   0  295.94   10.52
  -2   4   0  280.03   12.47
   2   4   0  289.01   10.18
   2   4   0  284.84   10.38
   2   4   0  307.46   10.55
   3  -4   0   11.83    0.71
  -3  -4   0   11.59    0.53
  -3  -4   0   11.19    0.54
   3  -4   0   11.24    0.65
   3  -4   0   11.10    0.61
   3  -4   0   11.26    0.82
   3  -4   0   11.26    0.66
   3  -4   0   10.42    0.60
   3   4   0   11.58    0.64
   3   4   0   11.08    0.58
   3   4   0   11.58    0.63
  -3   4   0    9.39    0.53
   3   4   0   12.24    0.67
  -3   4   0   12.20    0.57
   3   4   0   11.17    0.61
   4  -4   0   19.40    1.25
   4  -4   0   19.31    1.14
   4  -4   0   20.66    0.94
   4  -4   0   19.79    0.99
   4  -4   0   18.82    0.93
   4  -4   0   20.75    0.99
   4   4   0   19.70    0.94
   4   4   0   19.17    0.89
   4   4   0   19.32    1.06
   4   4   0   19.92    0.96
   4   4   0   20.39    0.95
   5  -4   0   -0.25    0.31
   5  -4   0   -0.26    0.30
   5  -4   0   -0.01    0.29
   5  -4   0    0.31    0.30
   5  -4   0   -0.39    0.48
   5  -4   0    0.07    0.40
   5   4   0    0.22    0.29
   5   4   0   -0.42    0.27
   5   4   0   -0.05    0.29
   5   4   0    0.35    0.45
   5   4   0    0.28    0.35
   6  -4   0   -0.23    0.53
   6  -4   0    0.07    0.35
   6  -4   0   -0.10    0.34
   6   4   0    0.22    0.37
   6   4   0   -0.64    0.46
   6   4   0    0.03    0.28
   7  -4   0    1.49    0.42
   7  -4   0    1.18    0.45
   7   4   0    2.15    0.51
   7   4   0    1.02    0.33
   0  -5   0    0.41    0.23
   0  -5   0    0.16    0.22
   0  -5   0   -0.15    0.17
   0  -5   0    0.01    0.23
   0  -5   0   -0.01    0.22
   0   5   0   -0.70    0.21
   0   5   0    0.07    0.23
   0   5   0    0.04    0.22
   0   5   0    0.23    0.24
  -1  -5   0    0.42    0.25
   1  -5   0    0.68    0.26
   1  -5   0    0.69    0.28
  -1  -5   0    0.53    0.26
   1  -5   0    0.60    0.26
  -1  -5   0    0.18    0.12
   1  -5   0    0.50    0.25
   1  -5   0    0.38    0.28
  -1  -5   0    0.26    0.24
   1   5   0    0.63    0.27
  -1   5   0    0.45    0.25
   1   5   0    1.16    0.27
  -1   5   0    0.69    0.26
   1   5   0    0.89    0.27
   1   5   0    0.41    0.27
  -1   5   0    0.43    0.27
   2  -5   0   16.00    0.82
   2  -5   0   15.56    0.78
   2  -5   0   16.24    0.82
   2  -5   0   15.37    0.78
  -2  -5   0   15.93    0.76
  -2  -5   0   16.21    0.79
   2  -5   0   16.84    0.93
   2   5   0   16.02    0.67
  -2   5   0   16.89    0.79
   2   5   0   16.25    0.77
  -2   5   0   16.01    0.81
  -2   5   0   16.23    0.69
   2   5   0   16.91    0.79
   3  -5   0    0.89    0.28
   3  -5   0    1.11    0.30
   3  -5   0    0.47    0.27
   3  -5   0    0.90    0.28
  -3  -5   0    1.09    0.22
   3  -5   0    1.00    0.41
   3   5   0    0.56    0.29
   3   5   0    0.94    0.26
   3   5   0    0.99    0.29
   3   5   0    1.13    0.28
   3   5   0    1.16    0.30
  -3   5   0    1.27    0.24
   4  -5   0    2.16    0.39
   4  -5   0    1.29    0.53
   4  -5   0    1.74    0.37
   4  -5   0    1.95    0.36
   4  -5   0    1.71    0.39
   4   5   0    2.00    0.36
   4   5   0    2.11    0.40
   4   5   0    1.78    0.37
   4   5   0    1.52    0.42
   4   5   0    1.51    0.33
   5  -5   0    4.32    0.51
   5  -5   0    3.70    0.51
   5  -5   0    5.73    0.55
   5  -5   0    4.69    0.78
   5  -5   0    4.62    0.54
   5   5   0    4.24    0.61
   5   5   0    5.74    0.52
   5   5   0    4.62    0.49
   5   5   0    4.32    0.53
   5   5   0    5.29    0.53
   6  -5   0   11.05    0.79
   6  -5   0    9.55    1.13
   6  -5   0   11.31    0.80
   6   5   0    9.56    0.78
   7  -5   0    0.04    0.38
   7  -5   0   -0.48    0.39
   7   5   0    0.26    0.33
   7   5   0    0.20    0.41
   0  -6   0   53.93    2.04
   0  -6   0   57.28    2.17
   0  -6   0   53.88    2.19
   0  -6   0   56.01    2.16
   0  -6   0   58.69    2.21
   0   6   0   54.99    2.20
   0   6   0   54.25    2.19
   0   6   0   59.06    2.18
   0   6   0   56.39    2.17
   1  -6   0    7.55    0.57
  -1  -6   0    8.24    0.59
  -1  -6   0    8.55    0.58
  -1  -6   0    9.13    0.59
   1  -6   0    8.73    0.61
   1  -6   0    8.27    0.61
   1  -6   0    8.60    0.60
   1  -6   0    9.06    0.61
   1   6   0    9.44    0.61
   1   6   0    8.88    0.60
  -1   6   0    9.29    0.60
  -1   6   0    8.87    0.59
   1   6   0    7.93    0.60
  -1   6   0    7.43    0.57
   1   6   0    8.12    0.60
   2  -6   0   22.57    1.08
  -2  -6   0   24.79    1.07
   2  -6   0   22.59    1.08
   2  -6   0   21.28    1.14
   2  -6   0   21.61    1.04
   2  -6   0   23.71    1.07
   2   6   0   24.82    1.08
   2   6   0   22.98    1.04
  -2   6   0   23.39    1.06
  -2   6   0   22.05    1.11
   2   6   0   22.74    1.05
   2   6   0   23.76    1.09
  -2   6   0   23.22    0.98
   3  -6   0    5.98    0.56
   3  -6   0    6.55    0.56
   3  -6   0    5.68    0.66
   3  -6   0    6.38    0.55
   3  -6   0    5.96    0.54
  -3  -6   0    6.54    0.47
  -3   6   0    5.86    0.47
   3   6   0    6.60    0.56
   3   6   0    6.84    0.54
   3   6   0    6.31    0.52
   3   6   0    6.70    0.47
   4  -6   0    2.77    0.44
   4  -6   0    2.04    0.41
   4  -6   0    1.76    0.41
   4  -6   0    2.06    0.41
   4  -6   0    1.57    0.57
   4   6   0    2.00    0.41
  -4   6   0    2.32    0.30
   4   6   0    2.37    0.40
   4   6   0    2.46    0.39
   4   6   0    1.28    0.39
   5  -6   0    0.12    0.35
   5  -6   0    0.01    0.35
   5  -6   0    0.45    0.54
   5  -6   0    0.11    0.35
   5   6   0    0.14    0.36
   5   6   0    1.11    0.31
   5   6   0    0.65    0.32
   6  -6   0    0.03    0.38
   6  -6   0    0.19    0.37
   6  -6   0    1.05    0.63
   6   6   0    0.31    0.34
   6   6   0    0.18    0.39
   7  -6   0    0.48    0.40
   7  -6   0   -0.22    0.42
   7   6   0    0.26    0.33
   7   6   0    0.07    0.41
   0  -7   0   -0.14    0.26
   0  -7   0   -0.03    0.27
   0  -7   0   -0.22    0.21
   0  -7   0    0.23    0.28
   0  -7   0    0.14    0.28
   0   7   0   -0.03    0.27
   0   7   0    0.09    0.28
   0   7   0    0.13    0.27
   0   7   0   -0.10    0.27
   1  -7   0    4.20    0.46
   1  -7   0    2.87    0.40
   1  -7   0    3.07    0.40
  -1  -7   0    4.34    0.45
  -1  -7   0    2.99    0.40
   1  -7   0    2.92    0.40
  -1  -7   0    1.99    0.34
   1  -7   0    3.24    0.41
   1   7   0    3.78    0.44
   1   7   0    4.08    0.43
  -1   7   0    3.41    0.39
  -1   7   0    3.09    0.40
   1   7   0    2.98    0.41
  -1   7   0    3.07    0.40
   1   7   0    3.75    0.43
   2  -7   0  118.08    4.57
  -2  -7   0  122.44    4.40
   2  -7   0  118.46    4.54
   2  -7   0  124.73    4.51
   2  -7   0  126.17    4.59
   2  -7   0  122.64    4.52
   2   7   0  124.78    4.57
   2   7   0  122.16    4.58
   2   7   0  127.18    4.51
  -2   7   0  119.75    4.55
  -2   7   0  125.02    4.44
   2   7   0  123.71    4.50
   3  -7   0    6.15    0.70
   3  -7   0    4.58    0.50
   3  -7   0    5.63    0.57
   3  -7   0    4.55    0.51
  -3  -7   0    5.00    0.46
   3  -7   0    6.56    0.54
   3   7   0    5.04    0.49
   3   7   0    4.96    0.52
   3   7   0    4.53    0.52
  -3   7   0    4.89    0.48
   3   7   0    4.10    0.49
  -4  -7   0    1.05    0.23
   4  -7   0    0.67    0.36
   4  -7   0    0.76    0.38
   4  -7   0    0.98    0.51
   4  -7   0    0.78    0.37
   4  -7   0    0.79    0.37
   4   7   0    0.24    0.37
   4   7   0    0.69    0.35
  -4   7   0    0.84    0.27
   4   7   0    0.71    0.36
   4   7   0    0.30    0.35
   5  -7   0    0.45    0.38
   5  -7   0    0.36    0.38
   5  -7   0    0.70    0.55
   5   7   0    0.23    0.33
   5   7   0    0.29    0.38
   6  -7   0    4.52    0.62
   6  -7   0    5.03    0.62
   6   7   0    5.07    0.58
   6   7   0    4.85    0.62
   0  -8   0  396.50   14.04
   0  -8   0  426.25   14.41
   0  -8   0  413.20   14.60
   0  -8   0  390.81   14.38
   0   8   0  429.96   14.42
   0   8   0  393.47   14.59
   0   8   0  420.40   14.41
   1  -8   0   64.98    2.58
   1  -8   0   62.80    2.52
   1  -8   0   63.34    2.62
   1  -8   0   70.18    2.60
   1  -8   0   68.67    2.64
  -1  -8   0   64.30    2.60
   1   8   0   66.60    2.62
  -1   8   0   64.32    2.62
   1   8   0   68.37    2.59
   1   8   0   66.05    2.58
  -1   8   0   67.59    2.62
  -1   8   0   65.12    2.55
   1   8   0   65.35    2.63
   2  -8   0   80.02    3.10
   2  -8   0   81.15    3.11
  -2  -8   0   83.73    3.00
   2  -8   0   78.40    3.15
   2  -8   0   85.29    3.18
  -2  -8   0   81.75    3.12
   2  -8   0   79.76    3.15
   2   8   0   79.68    3.10
   2   8   0   81.58    3.15
  -2   8   0   79.53    3.02
  -2   8   0   74.24    3.10
   2   8   0   80.79    3.09
   2   8   0   84.18    3.15
   3  -8   0    1.54    0.41
   3  -8   0    1.31    0.40
   3  -8   0    1.13    0.40
   3  -8   0    1.19    0.48
   3  -8   0    0.54    0.37
  -3  -8   0    1.14    0.30
  -3   8   0    1.27    0.25
   3   8   0    0.86    0.36
   3   8   0    0.55    0.36
   3   8   0    0.78    0.35
   3   8   0    0.91    0.35
  -3   8   0    1.01    0.30
   4  -8   0   54.36    2.53
  -4  -8   0   56.75    2.16
   4  -8   0   52.68    2.28
   4  -8   0   50.75    2.31
   4  -8   0   57.57    2.36
   4   8   0   54.93    2.32
   4   8   0   54.91    2.28
   4   8   0   56.63    2.31
  -4   8   0   54.85    2.20
   4   8   0   58.83    2.28
   5  -8   0    6.36    0.68
   5  -8   0    5.87    0.66
   5  -8   0    5.23    0.86
   5   8   0    5.69    0.63
   5   8   0    6.12    0.65
   6  -8   0   13.17    0.93
   6  -8   0    8.73    0.77
   6   8   0   12.69    0.92
   6   8   0   13.90    0.89
   0  -9   0    0.19    0.29
   0  -9   0    0.69    0.35
   0  -9   0    0.20    0.24
   0  -9   0    0.68    0.33
   0  -9   0    0.32    0.30
   0   9   0    0.04    0.31
   0   9   0    0.38    0.31
   0   9   0    0.32    0.30
   0   9   0    0.04    0.30
   1  -9   0   12.05    0.76
   1  -9   0   11.60    0.80
   1  -9   0   13.04    0.83
  -1  -9   0   11.47    0.76
   1  -9   0   12.92    0.82
   1  -9   0   11.22    0.79
  -1  -9   0   12.42    0.77
   1   9   0   12.00    0.80
   1   9   0   13.46    0.83
   1   9   0   13.28    0.83
  -1   9   0   11.81    0.80
  -1   9   0   10.42    0.74
  -1   9   0   12.68    0.81
   1   9   0   13.69    0.82
   2  -9   0    1.26    0.40
   2  -9   0    1.39    0.38
  -2  -9   0    1.64    0.33
   2  -9   0    0.91    0.38
   2  -9   0    0.99    0.37
   2  -9   0    1.11    0.37
  -2  -9   0    1.35    0.36
  -2   9   0    1.38    0.33
   2   9   0    0.86    0.36
   2   9   0    1.20    0.36
   2   9   0    0.69    0.36
   2   9   0    0.94    0.37
  -2   9   0    1.51    0.35
  -3  -9   0   -0.30    0.26
   3  -9   0    0.01    0.34
   3  -9   0   -0.08    0.34
   3  -9   0   -0.45    0.34
   3  -9   0    0.51    0.34
   3  -9   0   -0.07    0.41
   3   9   0   -0.02    0.32
   3   9   0   -0.01    0.33
   3   9   0   -0.21    0.35
  -3   9   0   -0.11    0.07
  -3   9   0    0.12    0.22
   3   9   0   -0.42    0.33
   4  -9   0    0.53    0.54
   4  -9   0    1.61    0.45
   4  -9   0    1.03    0.45
   4  -9   0    1.26    0.44
  -4  -9   0    2.11    0.36
   4  -9   0    0.75    0.44
   4   9   0    1.38    0.45
   4   9   0    1.70    0.45
   4   9   0    1.47    0.43
  -4   9   0    1.63    0.35
   4   9   0    0.88    0.42
   5  -9   0    3.42    0.57
   5  -9   0    2.11    0.52
   5  -9   0    3.26    0.75
   5   9   0    3.14    0.53
   5   9   0    2.72    0.54
   6  -9   0    3.77    0.47
   6  -9   0    2.13    0.55
   6   9   0    2.66    0.53
   6   9   0    1.96    0.53
   0 -10   0    0.79    0.36
   0 -10   0    0.69    0.35
   0 -10   0    1.13    0.37
   0 -10   0    0.83    0.29
   0  10   0    1.00    0.37
   0  10   0    0.96    0.38
   0  10   0    1.19    0.40
   1 -10   0   37.16    1.72
   1 -10   0   36.84    1.69
   1 -10   0   39.05    1.70
  -1 -10   0   36.89    1.66
  -1 -10   0   38.99    1.72
   1 -10   0   36.08    1.63
   1 -10   0   38.67    1.75
   1  10   0   39.39    1.71
   1  10   0   40.27    1.74
   1  10   0   36.97    1.73
  -1  10   0   37.16    1.66
  -1  10   0   36.92    1.72
  -2 -10   0   24.95    1.23
   2 -10   0   23.88    1.27
   2 -10   0   21.74    1.25
   2 -10   0   27.30    1.32
   2 -10   0   24.22    1.24
  -2 -10   0   23.76    1.13
   2 -10   0   24.23    1.25
   2  10   0   24.30    1.27
   2  10   0   24.16    1.25
  -2  10   0   24.37    1.16
   2  10   0   23.24    1.24
  -2  10   0   19.87    1.18
   2  10   0   23.41    1.24
   3 -10   0   24.32    1.29
   3 -10   0   25.59    1.31
   3 -10   0   21.64    1.39
   3 -10   0   26.60    1.35
  -3  10   0   23.87    1.20
  -3  10   0   25.84    1.09
   3  10   0   21.57    1.26
   3  10   0   26.06    1.31
   3  10   0   22.57    1.28
   3  10   0   25.09    1.28
  -3  10   0   20.76    1.16
   4 -10   0    0.41    0.43
   4 -10   0    0.26    0.43
   4 -10   0    0.59    0.54
   4  10   0    0.36    0.39
   4  10   0    0.45    0.42
   4  10   0   -0.34    0.39
   5 -10   0    9.00    0.87
   5 -10   0    8.59    1.06
   5 -10   0   10.08    0.91
   5  10   0    9.38    0.86
   5  10   0    8.74    0.81
   6 -10   0    4.45    0.54
   6 -10   0    2.36    0.58
   6  10   0    1.91    0.55
   6  10   0    3.27    0.51
   0 -11   0   -0.47    0.30
   0 -11   0   -0.81    0.31
   0 -11   0   -0.09    0.26
   0 -11   0   -0.09    0.31
   0  11   0   -0.04    0.33
   0  11   0   -0.03    0.35
   0  11   0   -0.17    0.33
  -1 -11   0    2.68    0.47
   1 -11   0    2.72    0.51
   1 -11   0    2.04    0.43
  -1 -11   0    2.50    0.49
   1 -11   0    2.44    0.48
   1 -11   0    2.75    0.50
   1  11   0    2.92    0.53
   1  11   0    2.37    0.49
   1  11   0    3.12    0.52
  -1  11   0    2.15    0.48
   1  11   0    2.61    0.46
  -1  11   0    1.91    0.43
  -2 -11   0    4.76    0.52
   2 -11   0    4.18    0.60
   2 -11   0    4.25    0.62
  -2 -11   0    3.91    0.55
   2 -11   0    5.05    0.63
   2 -11   0    4.36    0.62
   2 -11   0    5.17    0.66
   2  11   0    5.12    0.65
  -2  11   0    3.81    0.55
   2  11   0    4.08    0.59
   2  11   0    4.62    0.62
  -2  11   0    3.05    0.42
   2  11   0    2.97    0.53
   3 -11   0   11.64    1.01
   3 -11   0   12.39    0.93
   3 -11   0   11.24    0.91
   3 -11   0   14.00    0.99
   3  11   0   10.43    0.89
   3  11   0   10.66    0.88
   3  11   0   11.67    0.92
  -3  11   0   12.72    0.75
  -3  11   0   11.87    0.82
  -3  11   0   10.91    0.74
   3  11   0   11.71    0.92
   4 -11   0    4.82    0.68
   4 -11   0    3.79    0.64
   4 -11   0    3.52    0.74
   4  11   0    4.53    0.65
   4  11   0    4.61    0.64
   5 -11   0   22.72    1.39
   5 -11   0   25.53    1.44
   5 -11   0   26.00    1.71
   5  11   0   23.84    1.38
   5  11   0   24.68    1.39
   6 -11   0    1.79    0.53
   6  11   0    1.38    0.51
   6  11   0    0.47    0.48
   0 -12   0   50.60    1.99
   0 -12   0   49.82    2.18
   0 -12   0   49.26    2.23
   0  12   0   52.35    2.21
   0  12   0   49.79    2.24
   1 -12   0    4.95    0.65
   1 -12   0    4.44    0.56
  -1 -12   0    4.56    0.57
   1 -12   0    4.08    0.60
  -1 -12   0    3.50    0.57
   1 -12   0    4.96    0.65
   1  12   0    4.69    0.64
  -1  12   0    4.37    0.58
   1  12   0    4.65    0.65
  -1  12   0    4.23    0.62
   1  12   0    4.25    0.62
   1  12   0    5.89    0.69
  -2 -12   0   40.78    1.85
  -2 -12   0   43.31    1.76
   2 -12   0   36.68    1.81
   2 -12   0   42.96    1.90
   2 -12   0   40.62    1.92
   2 -12   0   31.83    1.81
   2 -12   0   39.69    1.87
   2  12   0   39.99    1.88
   2  12   0   42.69    1.89
   2  12   0   38.07    1.89
   2  12   0   40.18    1.88
  -2  12   0   38.80    1.85
   3 -12   0    5.81    0.71
   3 -12   0    5.34    0.71
   3 -12   0    6.48    0.76
  -3 -12   0    6.19    0.66
   3 -12   0    5.71    0.80
   3  12   0    5.35    0.71
   3  12   0    6.95    0.75
   3  12   0    6.45    0.75
  -3  12   0    5.39    0.52
   3  12   0    6.74    0.75
  -3  12   0    6.25    0.70
   4 -12   0   22.22    1.52
   4 -12   0   23.28    1.35
   4 -12   0   23.36    1.36
   4  12   0   21.40    1.31
   5 -12   0    0.59    0.53
   5 -12   0    0.70    0.48
   5  12   0    0.10    0.45
   5  12   0    0.85    0.45
   6 -12   0    2.37    0.62
   6  12   0    1.61    0.57
   6  12   0    0.61    0.47
   0 -13   0    0.39    0.42
   0 -13   0    0.59    0.42
   0 -13   0    0.49    0.32
   0  13   0    0.34    0.42
   0  13   0    0.35    0.42
   1 -13   0    3.27    0.58
   1 -13   0    1.94    0.48
  -1 -13   0    2.15    0.50
  -1 -13   0    2.22    0.50
   1 -13   0    2.68    0.56
   1  13   0    2.97    0.60
  -1  13   0    2.09    0.51
  -1  13   0    3.47    0.58
   1  13   0    2.49    0.55
   1  13   0    0.73    0.34
   2 -13   0    5.31    0.71
  -2 -13   0    4.55    0.56
  -2 -13   0    4.64    0.64
   2 -13   0    3.82    0.64
   2 -13   0    5.87    0.74
   2 -13   0    4.02    0.67
   2 -13   0    6.28    0.77
   2  13   0    5.88    0.75
   2  13   0    4.76    0.68
  -2  13   0    4.27    0.64
   2  13   0    3.49    0.63
   2  13   0    4.16    0.68
  -3 -13   0    7.00    0.72
   3 -13   0    7.05    0.82
   3 -13   0    6.82    0.84
   3 -13   0    7.36    0.78
   3  13   0    6.42    0.77
   3  13   0    7.43    0.84
  -3  13   0    7.96    0.78
   4 -13   0    1.50    0.64
   4 -13   0    1.95    0.57
   4 -13   0    2.62    0.58
   4  13   0    2.01    0.55
   4  13   0    1.41    0.51
   5 -13   0    0.75    0.50
   5 -13   0    0.64    0.51
   5  13   0    0.37    0.45
   5  13   0    1.30    0.54
   6 -13   0    0.81    0.55
   6  13   0    0.32    0.48
   6  13   0    0.93    0.55
   0 -14   0   14.98    1.06
   0 -14   0   15.15    0.86
   0 -14   0   11.13    1.01
   0  14   0   17.19    1.12
   0  14   0   14.52    1.07
   1 -14   0   13.72    1.04
  -1 -14   0   14.58    0.99
   1 -14   0   13.10    0.95
   1 -14   0   12.69    1.03
  -1 -14   0   13.08    1.00
   1  14   0   13.34    1.05
  -1  14   0   14.55    1.07
  -1  14   0   12.23    0.97
   1  14   0   14.49    1.09
   2 -14   0    2.58    0.62
   2 -14   0    2.79    0.63
  -2 -14   0    1.56    0.33
  -2 -14   0    2.61    0.56
   2 -14   0    2.46    0.59
   2 -14   0    2.31    0.59
   2  14   0    2.12    0.57
  -2  14   0    3.14    0.52
   2  14   0    3.07    0.63
  -2  14   0    2.39    0.56
   2  14   0    2.81    0.36
   3 -14   0    4.74    0.77
   3 -14   0    4.36    0.70
   3 -14   0    5.26    0.76
   3  14   0    3.50    0.66
  -3  14   0    4.28    0.63
   3  14   0    3.98    0.69
   4 -14   0    5.14    0.86
   4 -14   0    5.67    0.81
   4 -14   0    5.93    0.79
   4  14   0    4.15    0.70
   4  14   0    4.61    0.73
   5 -14   0   -0.16    0.50
   5  14   0   -0.01    0.48
   5  14   0    0.76    0.50
   0 -15   0    0.02    0.35
   0 -15   0    0.68    0.49
   0 -15   0    0.46    0.46
   0  15   0   -0.11    0.43
   0  15   0    0.36    0.46
   1 -15   0    3.85    0.68
   1 -15   0    4.33    0.69
  -1 -15   0    3.67    0.64
   1 -15   0    5.23    0.65
  -1 -15   0    3.27    0.60
  -1  15   0    4.69    0.69
   1  15   0    4.60    0.73
  -1  15   0    2.86    0.63
   1  15   0    3.95    0.69
   2 -15   0    0.47    0.50
   2 -15   0    0.20    0.48
   2 -15   0   -0.22    0.45
  -2 -15   0    0.14    0.41
   2  15   0    0.27    0.46
   2  15   0    1.01    0.46
  -2  15   0   -0.02    0.39
   2  15   0    0.69    0.52
   3 -15   0    0.30    0.48
   3 -15   0   -0.40    0.45
   3 -15   0    0.40    0.51
   3  15   0    0.39    0.46
   3  15   0    0.07    0.46
   4 -15   0    4.90    0.87
   4 -15   0    3.83    0.69
   4 -15   0    4.42    0.77
   4  15   0    3.82    0.71
   4  15   0    3.44    0.69
   5 -15   0    0.63    0.58
   5  15   0    0.34    0.52
   5  15   0    0.56    0.52
   0 -16   0    6.93    0.86
   0 -16   0    6.17    0.79
   0  16   0    5.32    0.77
   0  16   0    4.03    0.74
   1 -16   0   -0.25    0.46
   1 -16   0   -0.14    0.41
  -1 -16   0    0.28    0.43
   1 -16   0    0.05    0.48
  -1 -16   0   -0.77    0.39
  -1  16   0    0.55    0.47
   1  16   0    0.11    0.48
   1  16   0    0.23    0.49
  -1  16   0   -0.14    0.39
   2 -16   0    8.38    0.90
   2 -16   0    9.48    0.99
  -2 -16   0   10.24    0.92
   2 -16   0   10.19    1.04
   2  16   0   10.16    1.04
   2  16   0    9.72    1.01
  -2  16   0    8.94    0.94
   3 -16   0    1.21    0.57
   3 -16   0   -0.16    0.48
   3 -16   0   -0.14    0.48
   3  16   0   -0.01    0.46
   4 -16   0    6.94    0.91
   4 -16   0    6.77    0.95
   4  16   0    5.93    0.87
   4  16   0    4.38    0.79
   5 -16   0    0.95    0.61
   5  16   0    0.76    0.54
   5  16   0    0.03    0.53
   0 -17   0   -0.02    0.47
   0 -17   0   -0.14    0.45
   0  17   0    0.64    0.51
   0  17   0    0.30    0.52
   1 -17   0    6.74    0.90
   1 -17   0    9.40    0.85
   1 -17   0    8.38    0.96
  -1 -17   0    8.21    0.93
   1  17   0    6.85    0.91
  -1  17   0    8.65    0.97
  -1  17   0    8.13    0.88
   1  17   0    7.69    0.93
   2 -17   0    0.78    0.52
  -2 -17   0    0.54    0.49
   2 -17   0    0.25    0.56
   2 -17   0    0.70    0.55
   2  17   0    0.51    0.55
  -2  17   0    0.03    0.43
   2  17   0    0.28    0.49
   3 -17   0   -0.13    0.53
   3 -17   0    0.07    0.54
   3 -17   0    0.28    0.55
   3  17   0    0.11    0.51
   3  17   0    0.43    0.55
   4 -17   0   -1.39    0.44
   4 -17   0   -0.01    0.55
   4  17   0   -0.17    0.49
   4  17   0   -0.44    0.45
   5 -17   0    0.56    0.64
   5  17   0   -0.06    0.53
   5  17   0    0.80    0.56
   0 -18   0    0.60    0.54
   0 -18   0    0.92    0.53
   0  18   0    0.09    0.48
   0  18   0    1.19    0.59
   1 -18   0   -0.35    0.49
  -1 -18   0    0.48    0.47
   1 -18   0    0.32    0.52
   1 -18   0   -0.04    0.42
   1  18   0    0.53    0.52
   1  18   0    0.00    0.46
  -1  18   0    0.01    0.46
   2 -18   0    6.26    0.91
   2 -18   0    5.44    0.81
   2 -18   0    4.28    0.75
  -2  18   0    4.48    0.77
   2  18   0    3.29    0.74
   2  18   0    5.17    0.87
   3 -18   0   11.10    1.16
   3 -18   0   10.48    1.12
   3 -18   0   11.62    1.21
   3  18   0   10.40    1.17
   3  18   0    9.48    1.10
   4 -18   0    3.19    0.81
   4 -18   0    4.06    0.84
   4  18   0    5.01    0.85
   0 -19   0   -0.27    0.47
   0 -19   0    0.21    0.48
   0  19   0   -0.31    0.48
   0  19   0   -0.02    0.44
   1 -19   0   -0.02    0.54
   1 -19   0    0.45    0.53
  -1 -19   0    0.16    0.47
   1 -19   0   -0.45    0.42
   1  19   0    0.52    0.52
  -1  19   0    0.19    0.49
   1  19   0   -0.38    0.48
   2 -19   0   -0.29    0.50
   2 -19   0   -0.18    0.49
   2  19   0    0.69    0.56
   2  19   0    0.02    0.55
   3 -19   0    2.18    0.73
   3 -19   0    0.86    0.66
   3 -19   0    0.65    0.62
   3  19   0    1.12    0.61
   4 -19   0    2.74    0.80
   4 -19   0    4.10    0.90
   4  19   0    3.44    0.83
   4  19   0    3.17    0.75
   0 -20   0   -0.29    0.49
   0  20   0    0.00    0.55
   1 -20   0    0.67    0.61
   1 -20   0    1.13    0.61
  -1 -20   0    1.55    0.62
   1  20   0    0.36    0.54
   1  20   0   -0.51    0.54
  -1  20   0    0.25    0.50
   2 -20   0    1.75    0.67
   2 -20   0    1.80    0.68
   2 -20   0    2.07    0.73
   2  20   0    2.27    0.71
   2  20   0    2.88    0.76
   3 -20   0   -0.17    0.59
   3 -20   0   -0.06    0.61
   3  20   0    0.13    0.61
   3  20   0    0.37    0.58
   0 -21   0   -0.60    0.46
   0  21   0    1.25    0.65
   1 -21   0   -0.20    0.52
   1  21   0    0.35    0.59
   1  21   0   -0.33    0.49
  -1  21   0    0.59    0.59
   2 -21   0   -0.44    0.55
   2 -21   0    1.04    0.66
   2 -21   0    0.50    0.66
   2  21   0    0.33    0.62
   2  21   0    0.64    0.64
   3 -21   0    5.35    0.99
   3 -21   0    3.41    0.88
   3  21   0    5.78    0.98
   3  21   0    3.05    0.80
   0  22   0    1.64    0.70
   1 -22   0    0.54    0.65
   1  22   0    0.90    0.66
   2 -22   0    0.55    0.68
   2 -22   0    0.14    0.59
   2  22   0    0.75    0.65
   2  22   0   -0.01    0.60
   0 -23   0   -1.13    0.54
   0  23   0   -0.89    0.53
   1 -23   0    1.43    0.74
   1  23   0    0.16    0.63
   7   0  -1    0.04    0.61
   6   0  -1   -0.68    0.49
   6   0  -1    0.20    0.48
   5   0  -1   -0.28    0.43
   5   0  -1    1.92    0.41
   4   0  -1    0.05    0.41
   4   0  -1   -0.17    0.37
   3   0  -1   -0.09    0.31
   3   0  -1    0.50    0.31
   2   0  -1    0.33    0.32
   1   0  -1   -0.16    0.17
   0   0   1    0.01    0.04
   0   0   1    0.02    0.04
   0   0   1    0.00    0.04
   0   0  -1    0.03    0.04
   0   0   1   -0.09    0.03
   0   0  -1   -0.06    0.04
   0   0  -1   -0.04    0.04
   0   0  -1   -0.03    0.04
  -1   0  -1   -0.10    0.15
   1   0   1    0.03    0.14
  -1   0  -1    0.01    0.10
   1   0   1    0.00    0.11
   1   0   1   -0.07    0.13
   1   0   1    0.03    0.12
   1   0   1    0.09    0.13
  -1   0  -1   -0.06    0.13
  -1   0  -1   -0.13    0.10
  -1   0  -1   -0.05    0.04
   2   0   1    0.01    0.18
  -2   0  -1   -0.05    0.18
   2   0   1   -0.10    0.20
  -2   0  -1   -0.37    0.24
   2   0   1    0.02    0.19
  -2   0  -1   -0.22    0.16
   2   0   1   -0.06    0.27
   2   0   1    0.25    0.23
   3   0   1    0.03    0.24
  -3   0  -1    0.07    0.14
   3   0   1   -0.20    0.20
  -3   0  -1   -0.29    0.26
   3   0   1   -0.34    0.30
   3   0   1    0.13    0.19
  -3   0  -1    0.07    0.15
   3   0   1   -0.02    0.21
   4   0   1    0.35    0.43
   4   0   1    0.04    0.30
   4   0   1    0.00    0.26
   4   0   1   -0.12    0.27
   4   0   1   -0.19    0.27
   5   0   1   -0.38    0.28
   5   0   1   -0.33    0.33
   5   0   1    0.22    0.27
   5   0   1   -0.31    0.47
   5   0   1   -0.25    0.32
   6   0   1    0.00    0.38
   6   0   1   -0.26    0.35
   6   0   1   -0.64    0.48
   6   0   1   -0.39    0.48
   7   0   1    0.25    0.33
   7   0   1   -0.40    0.43
   7  -1  -1    4.51    0.86
   7   1  -1    4.50    0.88
   6  -1  -1    6.03    0.88
   6  -1  -1    7.05    0.98
   6   1  -1    6.84    0.89
   6   1  -1   10.03    1.02
   5  -1  -1   11.63    1.04
   5  -1  -1   10.14    1.02
   5   1  -1   10.89    0.93
   5   1  -1   10.52    1.07
   4  -1  -1   23.76    1.33
   4  -1  -1   25.81    1.52
   4   1  -1   24.14    1.29
   3  -1  -1   39.53    1.71
   3   1  -1   39.56    1.67
   2  -1  -1   21.67    1.17
   1  -1  -1   11.17    0.44
   1  -1  -1   11.07    0.44
   1  -1  -1   10.06    0.60
  -1   1   1   11.71    0.43
   1   1  -1   10.95    0.43
  -1   1   1   11.00    0.61
   1   1  -1   11.10    0.43
  -1   1   1   10.60    0.43
   0  -1   1   -0.09    0.05
   0  -1  -1   -0.05    0.05
   0  -1   1   -0.05    0.05
   0  -1  -1   -0.02    0.05
   0  -1  -1   -0.01    0.05
   0  -1   1   -0.02    0.05
   0  -1   1   -0.05    0.06
   0  -1   1   -0.03    0.05
   0  -1  -1   -0.11    0.05
   0   1  -1   -0.09    0.05
   0   1  -1   -0.04    0.06
   0   1   1   -0.11    0.05
   0   1  -1   -0.07    0.05
   0   1  -1   -0.06    0.05
   0   1   1   -0.05    0.05
   0   1   1    0.05    0.06
   0   1  -1   -0.01    0.05
   0   1   1   -0.05    0.05
   1  -1   1   68.80    2.58
  -1  -1  -1   74.70    2.62
   1  -1   1   70.42    2.62
   1  -1   1   72.29    2.62
   1  -1   1   68.07    2.56
   1  -1   1   74.66    2.57
  -1  -1  -1   72.57    2.55
  -1  -1  -1   69.64    2.54
  -1  -1  -1   74.69    2.55
   1   1   1   76.31    2.57
  -1   1  -1   73.06    2.55
   1   1   1   74.71    2.63
  -1   1  -1   69.51    2.61
   1   1   1   72.40    2.62
  -1   1  -1   70.25    2.59
  -1   1  -1   71.47    2.55
   1   1   1   70.51    2.57
   2  -1   1   91.55    3.45
  -2  -1  -1   94.65    3.41
   2  -1   1   96.23    3.37
  -2  -1  -1   94.60    3.41
   2  -1   1   94.38    3.37
  -2  -1  -1   95.72    3.42
   2  -1   1   90.70    3.46
   2  -1   1   95.19    3.45
   2   1   1   92.82    3.45
  -2   1  -1   95.63    3.46
  -2   1  -1   94.56    3.42
   2   1   1  100.31    3.36
   2   1   1   90.87    3.41
  -2   1  -1   93.15    3.41
   2   1   1   97.25    3.44
   2   1   1   94.93    3.37
   3  -1   1   -0.16    0.20
  -3  -1  -1   -0.38    0.25
   3  -1   1   -0.22    0.21
   3  -1   1    0.00    0.33
  -3  -1  -1    0.20    0.14
   3  -1   1    0.11    0.26
   3  -1   1    0.00    0.17
   3   1   1    0.25    0.21
   3   1   1   -0.22    0.23
   3   1   1   -0.09    0.19
  -3   1  -1    0.00    0.15
  -3   1  -1   -0.33    0.26
   3   1   1   -0.06    0.21
   3   1   1    0.06    0.29
  -3   1  -1   -0.36    0.14
   4  -1   1   25.01    1.16
   4  -1   1   24.85    1.17
   4  -1   1   26.40    1.39
   4  -1   1   24.80    1.10
   4  -1   1   25.30    1.10
   4   1   1   25.70    1.15
   4   1   1   24.68    1.11
   4   1   1   25.11    1.09
   4   1   1   25.89    1.17
   4   1   1   24.23    1.32
   5  -1   1    5.90    0.58
   5  -1   1    6.67    0.83
   5  -1   1    6.87    0.62
   5  -1   1    7.23    0.84
   5  -1   1    7.56    0.63
   5  -1   1    6.97    0.58
   5   1   1    7.04    0.60
   5   1   1    7.08    0.81
   5   1   1    6.46    0.58
   5   1   1    6.48    0.61
   5   1   1    7.69    0.60
   6  -1   1    6.40    0.90
   6  -1   1    5.65    0.62
   6  -1   1    5.85    0.61
   6   1   1    7.24    0.99
   6   1   1    6.63    0.92
   6   1   1    6.31    0.61
   6   1   1    5.52    0.62
   7  -1   1    0.75    0.37
   7  -1   1   -0.51    0.42
   7   1   1    0.07    0.44
   7   1   1    0.44    0.33
   7  -2  -1    3.12    0.45
   6  -2  -1    0.05    0.51
   6  -2  -1   -0.15    0.49
   6   2  -1    0.21    0.55
   6   2  -1    0.36    0.48
   5  -2  -1   10.45    0.61
   5  -2  -1   10.04    0.98
   5  -2  -1   10.41    0.60
   5  -2  -1   11.53    1.02
   5   2  -1   11.04    0.94
   5   2  -1    9.95    1.06
   4  -2  -1    7.23    0.78
   4  -2  -1    7.43    0.77
   4  -2  -1    6.90    0.46
   4  -2  -1    6.42    0.47
   4   2  -1    7.40    0.70
   3  -2  -1   36.69    1.44
   3  -2  -1   38.43    1.45
   3  -2  -1   36.01    1.88
   3  -2  -1   36.91    1.67
   3   2  -1   40.21    1.42
   3   2  -1   38.38    1.59
   2  -2  -1    7.43    0.40
   2  -2  -1    6.57    0.58
   2  -2  -1    7.15    0.40
   2   2  -1    7.31    0.37
   2   2  -1    7.78    0.38
   1  -2  -1    1.37    0.15
  -1  -2   1    1.39    0.16
  -1  -2   1    1.39    0.16
   1  -2  -1    1.28    0.17
   1  -2  -1    1.60    0.18
   1  -2  -1    1.44    0.15
  -1   2   1    1.29    0.16
  -1   2   1    1.58    0.17
   1   2  -1    1.43    0.14
   1   2  -1    1.36    0.14
   1   2  -1    1.20    0.16
   1   2  -1    1.69    0.17
  -1   2   1    1.44    0.25
   0  -2   1   45.36    1.56
   0  -2  -1   44.45    1.59
   0  -2   1   43.87    1.56
   0  -2  -1   43.92    1.56
   0  -2   1   42.54    1.59
   0  -2   1   42.26    1.59
   0   2   1   39.42    1.56
   0   2   1   36.71    1.57
   0   2   1   43.00    1.59
   0   2  -1   41.15    1.58
   0   2   1   44.21    1.57
   0   2  -1   44.89    1.56
  -1  -2  -1    1.92    0.21
   1  -2   1    2.30    0.24
   1  -2   1    1.81    0.27
  -1  -2  -1    2.27    0.23
   1  -2   1    2.17    0.25
   1  -2   1    1.71    0.23
  -1  -2  -1    2.02    0.26
   1   2   1    2.19    0.25
   1   2   1    2.10    0.23
   1   2   1    2.08    0.25
  -1   2  -1    2.07    0.22
  -1   2  -1    1.50    0.23
   1   2   1    2.04    0.26
  -1   2  -1    1.40    0.26
  -1   2  -1    1.94    0.21
  -2  -2  -1    4.78    0.41
   2  -2   1    4.16    0.48
   2  -2   1    4.95    0.41
   2  -2   1    4.44    0.38
  -2  -2  -1    4.35    0.39
   2  -2   1    4.14    0.38
   2  -2   1    4.42    0.41
  -2  -2  -1    4.72    0.35
  -2   2  -1    4.77    0.47
   2   2   1    4.17    0.35
  -2   2  -1    4.62    0.36
   2   2   1    5.63    0.45
   2   2   1    4.01    0.39
   2   2   1    5.01    0.36
   3  -2   1   17.48    0.87
  -3  -2  -1   18.45    0.75
  -3  -2  -1   17.63    0.77
   3  -2   1   19.01    0.82
   3  -2   1   17.33    0.86
   3  -2   1   15.31    1.00
   3   2   1   18.38    0.82
   3   2   1   18.35    0.80
  -3   2  -1   17.60    1.00
  -3   2  -1   17.58    0.77
   3   2   1   17.38    0.88
   3   2   1   18.10    0.85
  -3   2  -1   18.12    0.78
   3   2   1   18.16    0.94
   4  -2   1    1.20    0.42
   4  -2   1    0.80    0.31
   4  -2   1    1.01    0.33
   4  -2   1    1.32    0.37
   4  -2   1    0.70    0.29
   4  -2   1    0.88    0.47
   4   2   1    0.64    0.31
   4   2   1    0.45    0.33
   4   2   1    1.00    0.29
   4   2   1    0.70    0.42
   4   2   1    0.82    0.36
   5  -2   1    0.30    0.33
   5  -2   1   -0.26    0.33
   5  -2   1    1.02    0.54
   5  -2   1   -0.05    0.31
   5  -2   1   -0.30    0.33
   5   2   1   -0.30    0.29
   5   2   1   -0.35    0.44
   5   2   1    0.30    0.30
   5   2   1    0.42    0.34
   5   2   1    0.60    0.38
   6  -2   1   11.27    0.84
   6  -2   1   15.26    1.33
   6  -2   1   12.38    0.85
   6   2   1   12.75    0.86
   6   2   1   12.99    0.82
   7  -2   1    1.61    0.51
   7  -2   1    1.80    0.46
   7   2   1    1.95    0.40
   7   2   1    2.20    0.55
   7  -3  -1   12.52    0.81
   7   3  -1   11.95    0.80
   6  -3  -1    8.99    0.59
   6  -3  -1    6.87    0.94
   6   3  -1    9.64    1.22
   6   3  -1    7.06    0.85
   5  -3  -1    6.48    0.49
   5  -3  -1    5.73    0.50
   5  -3  -1    6.10    0.79
   5  -3  -1    5.04    0.77
   5   3  -1    4.74    0.44
   5   3  -1    5.08    0.68
   5   3  -1    5.58    0.44
   4  -3  -1    3.21    0.36
   4  -3  -1    3.74    0.37
   4  -3  -1    3.52    0.57
   4  -3  -1    3.01    0.58
   4   3  -1    3.77    0.35
   4   3  -1    3.20    0.50
   4   3  -1    3.61    0.34
   3  -3  -1    6.74    0.44
   3  -3  -1    6.46    0.44
   3  -3  -1    5.97    0.61
   3  -3  -1    7.25    0.68
   3   3  -1    6.90    0.42
   3   3  -1    6.50    0.41
   3   3  -1    6.93    0.55
   2  -3  -1    0.51    0.17
   2  -3  -1    0.57    0.20
   2  -3  -1    0.54    0.21
   2  -3  -1    0.60    0.17
  -2  -3   1    0.40    0.15
  -2  -3   1    0.70    0.16
   2  -3  -1    0.02    0.25
  -2   3   1   -0.23    0.21
   2   3  -1    0.60    0.20
  -2   3   1    0.73    0.17
  -2   3   1    0.46    0.16
   2   3  -1    0.54    0.19
   1  -3  -1  114.32    3.96
  -1  -3   1  112.99    3.92
  -1  -3   1  120.57    3.93
   1  -3  -1  106.89    4.02
  -1  -3   1  119.58    4.02
   1  -3  -1  105.01    3.95
   1  -3  -1  112.27    4.03
   1   3  -1  119.83    3.96
   1   3  -1  108.78    3.95
  -1   3   1  104.66    3.93
  -1   3   1  113.37    4.02
   1   3  -1  105.61    4.01
   1   3  -1  110.66    4.02
  -1   3   1  112.58    3.94
   0  -3  -1  134.04    5.01
   0  -3   1  135.23    4.94
   0  -3  -1  142.00    4.95
   0  -3   1  147.48    5.02
   0  -3   1  139.08    4.94
   0  -3  -1  140.94    4.95
   0   3  -1  141.68    4.95
   0   3  -1  144.03    5.02
   0   3   1  140.17    4.95
   0   3  -1  136.36    5.01
   0   3   1  137.41    4.94
   0   3   1  142.08    5.02
   0   3  -1  142.85    4.95
   1  -3   1   49.75    1.88
  -1  -3  -1   52.01    1.87
  -1  -3  -1   52.53    1.92
  -1  -3  -1   48.57    1.85
   1  -3   1   49.14    1.91
   1  -3   1   50.27    1.92
   1  -3   1   49.29    1.88
   1  -3   1   50.04    1.90
   1   3   1   51.20    1.88
  -1   3  -1   47.81    1.90
  -1   3  -1   48.48    1.90
   1   3   1   51.91    1.88
  -1   3  -1   48.81    1.90
  -1   3  -1   51.59    1.87
   1   3   1   51.18    1.91
  -2  -3  -1   42.89    1.62
  -2  -3  -1   42.63    1.64
  -2  -3  -1   44.15    1.68
   2  -3   1   40.71    1.64
   2  -3   1   43.07    1.70
   2  -3   1   43.59    1.65
   2  -3   1   41.04    1.77
   2  -3   1   42.17    1.70
  -2   3  -1   43.54    1.67
   2   3   1   43.57    1.70
  -2   3  -1   41.90    1.66
   2   3   1   43.47    1.68
   2   3   1   44.25    1.66
   2   3   1   43.35    1.64
  -2   3  -1   41.64    1.75
   3  -3   1    0.88    0.28
   3  -3   1    0.35    0.24
  -3  -3  -1    0.63    0.20
   3  -3   1    0.46    0.29
   3  -3   1    0.31    0.25
   3  -3   1    0.90    0.39
  -3  -3  -1    0.22    0.21
   3  -3   1    0.42    0.25
   3   3   1    0.54    0.28
  -3   3  -1    0.59    0.21
  -3   3  -1    0.59    0.20
   3   3   1    0.09    0.23
   3   3   1    0.50    0.28
  -3   3  -1    0.97    0.37
   3   3   1    0.68    0.31
   3   3   1    0.42    0.23
   4  -3   1  111.10    4.13
   4  -3   1  108.34    4.13
   4  -3   1  114.24    4.23
   4  -3   1  114.77    4.24
   4  -3   1  113.49    4.98
   4  -3   1  115.12    4.39
   4   3   1  118.24    4.12
   4   3   1  111.26    4.13
   4   3   1  109.62    4.20
   4   3   1  115.42    4.23
   4   3   1  113.07    4.22
   5  -3   1    4.13    0.54
   5  -3   1    5.30    0.56
   5  -3   1    4.60    0.52
   5  -3   1    4.48    0.51
   5  -3   1    3.94    0.75
   5  -3   1    5.08    0.63
   5   3   1    4.74    0.51
   5   3   1    4.30    0.54
   5   3   1    4.39    0.52
   5   3   1    4.57    0.69
   5   3   1    4.58    0.52
   6  -3   1   31.41    1.54
   6  -3   1   32.33    1.92
   6  -3   1   32.04    1.55
   6   3   1   33.30    1.56
   6   3   1   35.59    1.54
   7  -3   1    0.51    0.41
   7  -3   1    0.14    0.45
   7   3   1    0.40    0.32
   7   3   1    1.10    0.47
   7  -4  -1    4.84    0.51
   7   4  -1    4.91    0.56
   6  -4  -1   -0.74    0.50
   6  -4  -1    0.09    0.31
   6  -4  -1   -0.18    0.31
   6  -4  -1   -0.12    0.29
   6   4  -1    0.02    0.32
   6   4  -1   -0.73    0.51
   6   4  -1   -0.06    0.28
   6   4  -1   -0.05    0.24
   6   4  -1   -0.08    0.46
   5  -4  -1    0.38    0.44
   5  -4  -1   -0.36    0.25
   5  -4  -1    0.23    0.50
   5  -4  -1   -0.28    0.29
   5  -4  -1    0.08    0.28
   5  -4  -1   -0.20    0.26
   5   4  -1   -0.05    0.23
   5   4  -1    0.21    0.41
   5   4  -1    0.15    0.26
   5   4  -1    0.03    0.24
   4  -4  -1    4.56    0.38
   4  -4  -1    4.25    0.43
   4  -4  -1    4.58    0.61
   4  -4  -1    4.72    0.70
   4  -4  -1    4.88    0.42
   4  -4  -1    4.40    0.43
   4   4  -1    3.75    0.52
   4   4  -1    3.82    0.39
   3  -4  -1   -0.08    0.29
   3  -4  -1    0.09    0.22
   3  -4  -1   -0.22    0.31
   3  -4  -1    0.45    0.20
   3  -4  -1    0.07    0.21
   3  -4  -1    0.10    0.19
   3   4  -1    0.04    0.24
   3   4  -1   -0.08    0.20
  -3   4   1    0.33    0.14
   3   4  -1    0.02    0.19
   3   4  -1    0.03    0.16
   2  -4  -1    9.40    0.51
   2  -4  -1    8.76    0.53
  -2  -4   1    9.93    0.50
   2  -4  -1    9.70    0.54
   2  -4  -1    9.54    0.68
  -2  -4   1    9.43    0.50
   2  -4  -1    8.90    0.51
  -2   4   1   10.07    0.51
  -2   4   1    8.60    0.50
  -2   4   1    9.05    0.62
   2   4  -1    9.81    0.49
   2   4  -1    9.55    0.53
   2   4  -1    9.29    0.50
   2   4  -1    9.23    0.52
   1  -4  -1   23.87    1.00
   1  -4  -1   23.40    1.02
  -1  -4   1   22.78    0.96
   1  -4  -1   23.96    1.02
  -1  -4   1   25.89    0.97
   1  -4  -1   23.66    1.00
  -1  -4   1   25.34    1.01
   1   4  -1   23.09    1.01
   1   4  -1   22.79    1.01
  -1   4   1   24.24    1.01
  -1   4   1   24.87    0.98
  -1   4   1   22.17    0.97
   1   4  -1   23.85    0.99
   1   4  -1   23.31    0.99
   0  -4   1   94.12    3.52
   0  -4  -1   91.69    3.47
   0  -4  -1   98.28    3.53
   0  -4  -1   94.85    3.47
   0  -4   1   91.98    3.52
   0  -4   1   98.80    3.47
   0  -4  -1   94.98    3.52
   0   4  -1   96.06    3.52
   0   4  -1   95.75    3.47
   0   4  -1   98.09    3.52
   0   4  -1   98.66    3.38
   0   4  -1   98.37    3.48
   0   4   1   97.27    3.48
   0   4   1   98.92    3.53
   0   4   1   94.50    3.53
   0   4   1   98.80    3.47
  -1  -4  -1    2.97    0.33
   1  -4   1    2.75    0.36
   1  -4   1    2.23    0.32
  -1  -4  -1    2.46    0.30
   1  -4   1    2.54    0.34
   1  -4   1    2.96    0.35
   1  -4   1    2.88    0.34
  -1  -4  -1    3.46    0.35
   1   4   1    1.95    0.32
  -1   4  -1    1.96    0.33
   1   4   1    3.01    0.33
  -1   4  -1    2.80    0.33
  -1   4  -1    2.72    0.32
   1   4   1    2.74    0.33
   1   4   1    2.25    0.32
  -1   4  -1    2.58    0.34
   2  -4   1    0.01    0.23
  -2  -4  -1   -0.02    0.17
  -2  -4  -1    0.24    0.17
   2  -4   1   -0.71    0.17
  -2  -4  -1    0.28    0.24
   2  -4   1   -0.01    0.24
  -2  -4  -1   -0.02    0.14
   2  -4   1   -0.16    0.29
   2  -4   1    0.35    0.25
  -2   4  -1   -0.29    0.21
  -2   4  -1   -0.27    0.26
   2   4   1   -0.15    0.24
  -2   4  -1   -0.20    0.15
   2   4   1    0.16    0.26
  -2   4  -1   -0.12    0.07
   2   4   1    0.18    0.22
   2   4   1    0.03    0.22
   3  -4   1    1.39    0.31
   3  -4   1    1.81    0.35
   3  -4   1    1.40    0.42
   3  -4   1    1.25    0.30
  -3  -4  -1    1.33    0.24
   3  -4   1    0.87    0.30
  -3   4  -1    1.30    0.26
   3   4   1    1.09    0.31
   3   4   1    1.55    0.29
  -3   4  -1    1.84    0.44
   3   4   1    1.41    0.31
   3   4   1    1.37    0.34
   4  -4   1    7.82    0.64
   4  -4   1    8.49    0.63
   4  -4   1    8.30    0.66
   4  -4   1    6.04    0.57
   4  -4   1    8.61    0.62
   4  -4   1    6.95    0.79
   4   4   1    7.62    0.63
  -4   4  -1    9.19    0.48
   4   4   1    8.00    0.60
   4   4   1    7.28    0.66
   4   4   1    7.59    0.60
   5  -4   1    8.77    0.73
   5  -4   1    8.49    0.69
   5  -4   1    9.36    0.72
   5  -4   1    9.90    0.73
   5  -4   1    8.37    0.69
   5  -4   1   10.14    1.02
   5   4   1    7.57    0.65
   5   4   1    8.10    0.72
   5   4   1    7.65    0.64
   5   4   1    7.91    0.68
   6  -4   1   15.38    1.33
   6  -4   1   15.10    0.97
   6  -4   1   14.72    0.96
   6   4   1   14.19    0.90
   6   4   1   13.23    0.94
   7  -4   1    0.24    0.41
   7  -4   1    0.39    0.46
   7   4   1    0.29    0.35
   7   4   1    0.01    0.47
   7  -5  -1   18.99    1.01
   7  -5  -1   18.70    1.08
   7   5  -1   19.55    1.06
   7   5  -1   17.97    1.70
   6  -5  -1   -0.04    0.32
   6  -5  -1    0.44    0.35
   6  -5  -1    0.00    0.54
   6   5  -1    0.60    0.48
   6   5  -1   -0.20    0.28
   6   5  -1    0.52    0.35
   6   5  -1    1.03    0.33
   5  -5  -1    1.48    0.36
   5  -5  -1    1.51    0.37
   5  -5  -1    0.55    0.33
   5  -5  -1    2.34    0.64
   5  -5  -1    0.72    0.34
   5   5  -1    1.19    0.30
   5   5  -1    0.97    0.31
   5   5  -1    0.92    0.45
   5   5  -1    2.12    0.32
   5   5  -1    1.39    0.36
   4  -5  -1   15.62    0.88
   4  -5  -1   18.55    0.87
   4  -5  -1   17.54    0.86
   4  -5  -1   17.48    0.89
   4  -5  -1   17.56    1.20
   4   5  -1   17.14    0.96
   4   5  -1   17.40    0.87
   4   5  -1   17.43    0.81
   4   5  -1   17.50    0.84
   4   5  -1   15.80    0.85
   3  -5  -1    9.54    0.60
   3  -5  -1    8.61    0.59
   3  -5  -1    9.39    0.57
  -3  -5   1    9.44    0.48
  -3  -5   1   10.46    0.51
   3  -5  -1    9.42    0.58
   3  -5  -1   10.00    0.79
   3   5  -1   10.71    0.58
   3   5  -1    9.53    0.59
   3   5  -1    9.94    0.55
   3   5  -1    9.53    0.58
   3   5  -1    9.70    0.59
  -3   5   1   10.03    0.53
  -3   5   1    9.64    0.52
  -2  -5   1   34.51    1.32
   2  -5  -1   32.70    1.32
   2  -5  -1   33.41    1.45
   2  -5  -1   32.80    1.35
  -2  -5   1   32.33    1.31
   2  -5  -1   32.47    1.31
   2  -5  -1   32.91    1.35
  -2   5   1   34.23    1.33
   2   5  -1   34.04    1.31
  -2   5   1   30.89    1.19
   2   5  -1   31.46    1.33
   2   5  -1   32.22    1.30
  -2   5   1   30.62    1.55
  -2   5   1   28.98    1.30
   2   5  -1   33.85    1.35
   1  -5  -1   28.65    1.23
   1  -5  -1   28.76    1.25
  -1  -5   1   32.00    1.21
  -1  -5   1   28.14    1.23
   1  -5  -1   28.32    1.23
   1  -5  -1   28.87    1.25
  -1  -5   1   31.60    1.25
  -1  -5   1   28.06    1.18
  -1   5   1   27.84    1.24
  -1   5   1   30.25    1.21
   1   5  -1   30.71    1.26
   1   5  -1   29.89    1.23
  -1   5   1   29.97    1.24
   1   5  -1   29.71    1.25
   1   5  -1   30.63    1.23
   0  -5  -1  149.44    5.52
   0  -5   1  153.29    5.53
   0  -5   1  149.56    5.60
   0  -5  -1  149.54    5.60
   0  -5   1  160.04    5.54
   0  -5   1  158.53    5.61
   0  -5  -1  155.18    5.53
   0   5  -1  159.96    5.62
   0   5   1  153.09    5.53
   0   5   1  153.59    5.62
   0   5   1  157.27    5.61
   0   5   1  156.89    5.54
   0   5  -1  158.73    5.62
   0   5  -1  157.48    5.53
   0   5  -1  155.76    5.53
   0   5  -1  155.06    5.39
  -1  -5  -1   62.51    2.30
   1  -5   1   59.00    2.31
   1  -5   1   58.46    2.30
   1  -5   1   58.88    2.25
  -1  -5  -1   55.24    2.27
  -1  -5  -1   61.45    2.24
   1  -5   1   58.65    2.26
   1  -5   1   58.71    2.26
  -1   5  -1   60.84    2.25
  -1   5  -1   55.39    2.28
   1   5   1   60.59    2.25
  -1   5  -1   58.59    2.26
   1   5   1   57.84    2.26
  -1   5  -1   58.76    2.29
   1   5   1   61.61    2.31
   1   5   1   60.49    2.29
  -2  -5  -1  116.53    4.10
   2  -5   1  109.98    4.10
  -2  -5  -1  110.83    3.87
   2  -5   1  107.96    4.11
   2  -5   1  108.01    4.04
   2  -5   1  114.92    4.14
  -2  -5  -1  110.62    3.95
   2  -5   1  113.63    4.06
   2   5   1  109.52    4.04
   2   5   1  109.22    4.10
   2   5   1  114.42    4.04
  -2   5  -1  110.12    4.11
  -2   5  -1  108.66    3.97
   2   5   1  108.95    4.11
   3  -5   1   -0.04    0.29
   3  -5   1   -0.14    0.26
  -3  -5  -1   -0.01    0.21
   3  -5   1   -0.20    0.35
   3  -5   1   -0.45    0.26
   3  -5   1    0.51    0.27
   3   5   1   -0.24    0.26
   3   5   1   -0.15    0.21
  -3   5  -1    0.12    0.22
  -3   5  -1    0.09    0.33
   3   5   1   -0.57    0.23
   3   5   1    0.30    0.30
   4  -5   1   60.68    2.62
   4  -5   1   59.70    2.42
   4  -5   1   60.55    2.42
   4  -5   1   60.92    2.36
   4  -5   1   57.09    2.34
  -4  -5  -1   61.59    2.21
   4   5   1   58.27    2.37
   4   5   1   58.21    2.39
  -4   5  -1   58.01    2.25
   4   5   1   58.70    2.32
   4   5   1   57.41    2.35
   5  -5   1    6.97    0.91
   5  -5   1    7.78    0.71
   5  -5   1    7.64    0.68
   5  -5   1    6.84    0.65
   5   5   1    7.09    0.65
   5   5   1    8.12    0.66
   5   5   1    6.62    0.68
   6  -5   1   63.48    2.65
   6  -5   1   65.09    2.62
   6  -5   1   63.00    3.03
   6   5   1   62.93    2.61
   6   5   1   60.79    2.59
   7  -5   1    0.00    0.45
   7  -5   1    0.24    0.43
   7   5   1    0.24    0.46
   7  -6  -1    0.61    0.37
   7  -6  -1    0.32    0.42
   7   6  -1    1.07    0.77
   7   6  -1    0.12    0.40
   6  -6  -1    0.24    0.55
   6  -6  -1    0.12    0.37
   6  -6  -1   -0.30    0.30
   6   6  -1    0.00    0.33
   6   6  -1    0.42    0.27
   5  -6  -1    2.96    0.44
   5  -6  -1    2.02    0.64
   5  -6  -1    2.29    0.43
   5  -6  -1    2.02    0.42
   5  -6  -1    2.78    0.45
   5   6  -1    2.44    0.40
   5   6  -1    2.90    0.52
   5   6  -1    2.64    0.41
   5   6  -1    2.13    0.38
   5   6  -1    2.06    0.41
   4  -6  -1    0.90    0.34
   4  -6  -1    1.12    0.36
   4  -6  -1    1.71    0.37
   4  -6  -1    1.66    0.55
   4  -6  -1    1.41    0.36
   4   6  -1    2.40    0.41
   4   6  -1    0.68    0.30
   4   6  -1    1.53    0.36
   4   6  -1    1.21    0.35
   4   6  -1    2.33    0.38
   3  -6  -1    6.00    0.68
  -3  -6   1    5.51    0.42
   3  -6  -1    5.12    0.50
   3  -6  -1    5.95    0.51
   3  -6  -1    4.68    0.45
   3  -6  -1    5.80    0.51
  -3   6   1    5.58    0.44
  -3   6   1    5.43    0.52
   3   6  -1    4.86    0.45
   3   6  -1    5.20    0.46
   3   6  -1    5.24    0.44
   3   6  -1    6.41    0.52
   3   6  -1    5.89    0.50
  -2  -6   1   60.66    2.13
  -2  -6   1   51.03    2.08
   2  -6  -1   55.95    2.22
   2  -6  -1   53.32    2.10
   2  -6  -1   54.47    2.10
   2  -6  -1   53.14    2.14
  -2  -6   1   55.35    1.97
   2  -6  -1   53.07    2.14
  -2   6   1   50.21    2.00
  -2   6   1   56.65    2.12
   2   6  -1   54.73    2.13
   2   6  -1   53.86    2.09
  -2   6   1   53.16    2.47
   2   6  -1   53.89    2.08
   1  -6  -1    5.09    0.48
  -1  -6   1    5.36    0.49
  -1  -6   1    6.27    0.49
  -1  -6   1    5.93    0.49
   1  -6  -1    4.35    0.45
   1  -6  -1    5.15    0.46
   1  -6  -1    5.22    0.47
   1   6  -1    5.53    0.49
  -1   6   1    5.31    0.46
   1   6  -1    5.06    0.46
  -1   6   1    5.56    0.48
   1   6  -1    5.92    0.49
   1   6  -1    5.31    0.48
  -1   6   1    4.67    0.47
   0  -6   1    0.02    0.26
   0  -6  -1    0.30    0.28
   0  -6  -1    0.16    0.28
   0  -6   1    0.27    0.28
   0  -6   1    0.44    0.28
   0  -6  -1    0.00    0.27
   0  -6   1    0.06    0.24
   0  -6  -1    0.26    0.28
   0   6  -1    0.24    0.27
   0   6   1   -0.27    0.22
   0   6  -1    0.00    0.26
   0   6   1   -0.01    0.28
   0   6  -1    0.27    0.28
   0   6   1    0.44    0.30
   0   6  -1    0.00    0.27
   0   6   1    0.03    0.27
   0   6  -1    0.18    0.23
  -1  -6  -1   -0.13    0.26
   1  -6   1   -0.19    0.27
   1  -6   1    0.20    0.27
  -1  -6  -1   -0.15    0.25
   1  -6   1    0.05    0.28
  -1  -6  -1    0.18    0.23
   1  -6   1   -0.29    0.26
   1  -6   1    0.32    0.28
  -1  -6  -1   -0.17    0.25
   1   6   1    0.14    0.26
  -1   6  -1   -0.37    0.23
  -1   6  -1    0.20    0.22
   1   6   1   -0.22    0.28
  -1   6  -1   -0.10    0.25
  -1   6  -1    0.43    0.28
   1   6   1   -0.01    0.26
   1   6   1   -0.23    0.26
  -1   6  -1   -0.21    0.24
  -2  -6  -1    3.61    0.36
   2  -6   1    3.36    0.43
   2  -6   1    4.41    0.45
   2  -6   1    4.32    0.47
   2  -6   1    3.91    0.52
  -2  -6  -1    4.65    0.46
   2  -6   1    4.01    0.44
   2   6   1    3.37    0.43
  -2   6  -1    4.53    0.45
   2   6   1    3.64    0.43
  -2   6  -1    3.34    0.47
   2   6   1    3.89    0.44
  -2   6  -1    4.15    0.38
  -2   6  -1    3.85    0.43
   2   6   1    2.99    0.40
   3  -6   1    3.23    0.56
  -3  -6  -1    4.40    0.41
   3  -6   1    3.87    0.47
   3  -6   1    4.55    0.49
   3  -6   1    3.46    0.47
   3  -6   1    4.32    0.51
   3   6   1    4.73    0.51
   3   6   1    3.60    0.46
  -3   6  -1    3.80    0.42
   3   6   1    3.23    0.44
   3   6   1    4.28    0.47
   4  -6   1    3.97    0.53
   4  -6   1    5.15    0.59
   4  -6   1    4.36    0.71
   4  -6   1    5.69    0.60
  -4  -6  -1    5.15    0.43
   4  -6   1    5.20    0.58
  -4   6  -1    5.47    0.47
   4   6   1    5.34    0.55
   4   6   1    4.81    0.57
   4   6   1    4.14    0.53
   4   6   1    4.52    0.54
   5  -6   1    0.04    0.35
   5  -6   1   -0.61    0.48
   5  -6   1   -0.10    0.35
   5  -6   1   -0.29    0.35
   5   6   1    0.01    0.39
   5   6   1    0.43    0.35
   6  -6   1    0.30    0.63
   6  -6   1   -0.22    0.40
   6  -6   1    0.40    0.42
   6   6   1    0.37    0.45
   6   6   1   -0.05    0.37
   7  -6   1    0.10    0.47
   7   6   1    0.71    0.48
   7  -7  -1    2.24    0.49
   7  -7  -1    0.30    0.45
   7   7  -1    1.84    0.49
   7   7  -1    1.56    0.39
   7   7  -1    1.74    0.93
   6  -7  -1    2.61    0.51
   6  -7  -1    2.70    0.51
   6   7  -1    2.21    0.46
   6   7  -1    2.56    0.43
   5  -7  -1    4.01    0.53
   5  -7  -1    2.45    0.68
   5  -7  -1    3.74    0.52
   5  -7  -1    4.02    0.54
   5   7  -1    3.83    0.48
   5   7  -1    4.14    0.56
   5   7  -1    4.92    0.54
   5   7  -1    3.64    0.48
   4  -7  -1    2.29    0.58
   4  -7  -1    2.27    0.43
   4  -7  -1    2.57    0.45
   4  -7  -1    2.49    0.44
   4  -7  -1    4.00    0.44
  -4   7   1    2.48    0.31
   4   7  -1    3.25    0.44
   4   7  -1    2.76    0.42
   4   7  -1    2.89    0.41
   4   7  -1    2.56    0.43
   4   7  -1    2.29    0.42
   3  -7  -1    8.51    0.81
  -3  -7   1    9.96    0.57
   3  -7  -1    9.33    0.67
   3  -7  -1    8.90    0.65
   3  -7  -1    7.16    0.63
   3  -7  -1    8.49    0.65
  -3   7   1    8.61    0.64
  -3   7   1    9.04    0.59
   3   7  -1    9.61    0.64
   3   7  -1    9.23    0.66
   3   7  -1    9.33    0.65
   3   7  -1    8.93    0.51
   3   7  -1    9.12    0.64
  -2  -7   1    1.16    0.31
   2  -7  -1    1.10    0.31
   2  -7  -1    0.62    0.29
   2  -7  -1    0.69    0.35
   2  -7  -1    0.29    0.28
  -2  -7   1    0.93    0.23
   2  -7  -1    0.56    0.30
  -2   7   1    0.45    0.23
   2   7  -1    0.68    0.29
   2   7  -1    0.92    0.30
   2   7  -1    0.61    0.29
   2   7  -1    1.05    0.31
  -2   7   1    0.81    0.24
   1  -7  -1   56.98    2.26
  -1  -7   1   55.83    2.24
  -1  -7   1   61.11    2.26
   1  -7  -1   56.89    2.22
   1  -7  -1   54.62    2.25
   1  -7  -1   55.92    2.19
   1   7  -1   59.19    2.26
   1   7  -1   56.78    2.26
   1   7  -1   58.34    2.22
   1   7  -1   56.26    2.21
  -1   7   1   50.15    2.17
   1   7  -1   56.21    2.00
  -1   7   1   54.71    2.24
  -1   7   1   57.91    2.24
   0  -7  -1   38.23    1.58
   0  -7   1   39.51    1.56
   0  -7  -1   36.51    1.54
   0  -7  -1   41.47    1.57
   0  -7   1   37.03    1.54
   0  -7   1   37.24    1.58
   0  -7   1   35.84    1.57
   0  -7  -1   35.47    1.56
   0   7   1   38.18    1.59
   0   7   1   36.75    1.55
   0   7  -1   37.67    1.58
   0   7  -1   35.53    1.57
   0   7   1   36.48    1.57
   0   7  -1   36.33    1.54
   0   7  -1   36.27    1.45
   0   7  -1   30.15    1.52
  -1  -7  -1    1.00    0.29
  -1  -7  -1    0.50    0.28
   1  -7   1    1.02    0.32
   1  -7   1    0.63    0.30
   1  -7   1    1.13    0.32
   1  -7   1    0.91    0.33
  -1  -7  -1    0.50    0.29
   1  -7   1    0.16    0.29
   1   7   1    0.69    0.30
  -1   7  -1    0.81    0.30
  -1   7  -1    0.65    0.27
   1   7   1    0.90    0.32
  -1   7  -1    0.67    0.30
   1   7   1    0.69    0.30
  -1   7  -1    0.13    0.27
   1   7   1    0.81    0.31
   2  -7   1   15.80    0.88
   2  -7   1   15.33    0.90
  -2  -7  -1   16.63    0.85
   2  -7   1   15.86    0.87
   2  -7   1   16.15    0.96
  -2  -7  -1   15.97    0.79
   2  -7   1   16.20    0.92
   2   7   1   15.80    0.89
   2   7   1   16.62    0.88
  -2   7  -1   14.99    0.93
  -2   7  -1   13.84    0.84
  -2   7  -1   16.06    0.80
   2   7   1   16.97    0.89
  -3  -7  -1    7.06    0.54
   3  -7   1    6.63    0.62
   3  -7   1    7.04    0.64
   3  -7   1    7.51    0.67
   3  -7   1    6.92    0.74
   3  -7   1    7.21    0.66
   3   7   1    7.77    0.65
   3   7   1    7.67    0.63
   3   7   1    6.30    0.61
   3   7   1    7.37    0.65
  -3   7  -1    7.18    0.55
  -4  -7  -1    6.73    0.53
   4  -7   1    5.43    0.80
   4  -7   1    7.13    0.72
   4  -7   1    7.22    0.72
   4  -7   1    6.93    0.69
   4  -7   1    7.61    0.69
   4   7   1    6.86    0.67
   4   7   1    6.57    0.67
   4   7   1    6.84    0.66
   4   7   1    7.97    0.70
  -4   7  -1    8.85    0.54
   5  -7   1    1.95    0.64
   5  -7   1    1.75    0.49
   5  -7   1    1.46    0.46
   5   7   1    1.45    0.43
   5   7   1    2.36    0.50
   6  -7   1    3.06    0.51
   6  -7   1    1.94    0.51
   6   7   1    2.73    0.55
   6   7   1    2.32    0.49
   6  -8  -1    3.45    0.54
   6  -8  -1    3.33    0.58
   6   8  -1    4.25    0.53
   6   8  -1    3.14    0.54
   5  -8  -1    0.33    0.37
   5  -8  -1    0.25    0.53
   5  -8  -1    1.51    0.31
   5   8  -1    0.03    0.37
   5   8  -1   -0.07    0.34
   5   8  -1   -0.08    0.32
   5   8  -1    0.55    0.32
   4  -8  -1    1.34    0.39
  -4  -8   1    1.61    0.28
   4  -8  -1    1.27    0.42
   4  -8  -1    0.96    0.39
   4  -8  -1    1.27    0.54
   4  -8  -1    1.35    0.42
   4   8  -1    1.36    0.38
   4   8  -1    1.85    0.34
   4   8  -1    0.34    0.36
  -4   8   1    1.71    0.32
   4   8  -1    1.09    0.38
   4   8  -1    0.59    0.39
   3  -8  -1    1.47    0.39
   3  -8  -1    1.40    0.38
  -3  -8   1    2.16    0.35
   3  -8  -1    1.59    0.39
   3  -8  -1    1.04    0.46
   3  -8  -1    1.52    0.41
  -3   8   1    1.50    0.36
   3   8  -1    1.35    0.34
   3   8  -1    2.13    0.42
   3   8  -1    1.67    0.37
  -3   8   1    1.46    0.33
   3   8  -1    1.61    0.38
   2  -8  -1    0.94    0.33
   2  -8  -1    1.67    0.42
   2  -8  -1    0.73    0.34
   2  -8  -1    1.21    0.34
  -2  -8   1    1.08    0.31
   2  -8  -1    1.66    0.37
  -2  -8   1    1.42    0.29
   2   8  -1    0.99    0.34
   2   8  -1    1.50    0.36
  -2   8   1    1.26    0.33
   2   8  -1    0.55    0.31
   2   8  -1    1.30    0.34
  -2   8   1    1.28    0.29
   1  -8  -1   22.09    1.08
   1  -8  -1   20.18    1.08
   1  -8  -1   23.16    1.12
   1  -8  -1   21.88    1.07
  -1  -8   1   22.57    1.09
   1  -8  -1   21.75    1.08
  -1  -8   1   21.98    1.08
  -1   8   1   21.85    1.09
   1   8  -1   21.63    1.10
   1   8  -1   21.75    1.09
  -1   8   1   20.56    1.08
   1   8  -1   21.84    0.86
   1   8  -1   23.74    1.12
  -1   8   1   21.50    1.06
   1   8  -1   22.52    1.10
   0  -8  -1    3.97    0.35
   0  -8  -1    3.91    0.47
   0  -8  -1    3.87    0.46
   0  -8   1    3.29    0.44
   0  -8   1    4.40    0.47
   0  -8  -1    3.13    0.44
   0  -8  -1    3.88    0.47
   0  -8   1    3.54    0.45
   0   8  -1    4.34    0.48
   0   8  -1    3.93    0.46
   0   8  -1    3.40    0.45
   0   8  -1    3.02    0.43
   0   8  -1    4.08    0.38
   0   8   1    2.87    0.43
   0   8   1    3.82    0.48
   0   8   1    3.41    0.45
   0   8   1    3.89    0.43
  -1  -8  -1   15.95    0.91
   1  -8   1   18.27    0.95
  -1  -8  -1   19.58    0.97
  -1  -8  -1   16.66    0.89
   1  -8   1   17.71    0.94
   1  -8   1   16.09    0.90
   1  -8   1   15.68    0.95
   1   8   1   17.58    0.95
   1   8   1   15.63    0.91
   1   8   1   16.55    0.93
  -1   8  -1   16.34    0.91
   1   8   1   15.53    0.92
  -1   8  -1   17.52    0.95
  -1   8  -1   17.12    0.90
  -1   8  -1   15.93    0.91
   2  -8   1   54.19    2.27
   2  -8   1   55.29    2.28
  -2  -8  -1   54.20    2.22
   2  -8   1   52.02    2.21
   2  -8   1   54.35    2.23
   2  -8   1   58.19    2.29
  -2   8  -1   53.35    2.23
  -2   8  -1   51.33    2.25
  -2   8  -1   54.91    2.15
   2   8   1   56.23    2.23
   2   8   1   55.71    2.22
   2   8   1   56.73    2.26
   2   8   1   52.81    2.26
   3  -8   1    2.40    0.46
   3  -8   1    1.11    0.43
  -3  -8  -1    1.42    0.32
   3  -8   1    1.62    0.43
   3  -8   1    1.13    0.41
   3  -8   1    1.36    0.50
   3   8   1    1.00    0.39
   3   8   1    1.89    0.43
   3   8   1    1.29    0.40
  -3   8  -1    1.49    0.27
   3   8   1    1.17    0.42
   4  -8   1    0.51    0.42
   4  -8   1    0.78    0.43
   4  -8   1    0.61    0.43
  -4  -8  -1    0.70    0.29
   4  -8   1    0.95    0.40
   4  -8   1    0.01    0.48
   4   8   1    0.11    0.41
   4   8   1   -0.12    0.36
   4   8   1    0.26    0.36
  -4   8  -1    0.93    0.33
   5  -8   1    1.74    0.47
   5  -8   1    1.63    0.64
   5  -8   1    1.21    0.47
   5   8   1    1.29    0.45
   5   8   1    1.78    0.48
   6  -8   1    1.20    0.52
   6  -8   1    2.36    0.52
   6   8   1    1.69    0.49
   6   8   1    1.02    0.49
   6  -9  -1    0.66    0.44
   6  -9  -1    0.88    0.48
   6   9  -1    1.29    0.45
   6   9  -1    0.92    0.41
   5  -9  -1    0.59    0.41
   5  -9  -1    1.03    0.44
   5  -9  -1    1.14    0.59
   5   9  -1    0.85    0.41
   5   9  -1    1.06    0.39
   4  -9  -1   11.88    0.86
  -4  -9   1   13.07    0.66
   4  -9  -1   10.38    0.85
   4  -9  -1   11.38    1.09
   4  -9  -1   10.89    0.83
   4  -9  -1   10.03    0.81
   4   9  -1   11.03    0.81
   4   9  -1   10.93    0.80
  -4   9   1   10.00    0.69
   4   9  -1   11.30    0.81
   4   9  -1   11.40    0.84
   3  -9  -1    0.54    0.37
   3  -9  -1    0.00    0.34
  -3  -9   1   -0.22    0.27
   3  -9  -1    0.34    0.36
   3  -9  -1   -0.34    0.32
   3  -9  -1    0.79    0.45
   3   9  -1    0.12    0.33
   3   9  -1    0.05    0.35
   3   9  -1    0.13    0.33
  -3   9   1    0.27    0.30
  -3   9   1    0.24    0.22
   3   9  -1    0.04    0.35
   2  -9  -1    0.12    0.35
   2  -9  -1   -0.25    0.31
   2  -9  -1    0.41    0.32
   2  -9  -1    0.64    0.29
   2  -9  -1    0.29    0.32
  -2  -9   1    0.67    0.28
  -2  -9   1    0.34    0.29
   2   9  -1    0.38    0.33
  -2   9   1    0.31    0.30
   2   9  -1    0.37    0.32
   2   9  -1    0.19    0.31
   2   9  -1    0.28    0.34
  -2   9   1    0.62    0.27
   1  -9  -1    0.51    0.32
  -1  -9   1    0.76    0.34
   1  -9  -1    0.59    0.33
   1  -9  -1    0.67    0.34
   1  -9  -1    0.93    0.33
  -1  -9   1    1.06    0.32
   1  -9  -1    0.62    0.32
  -1   9   1    0.69    0.33
  -1   9   1    0.43    0.30
  -1   9   1    0.95    0.34
   1   9  -1    0.79    0.34
   1   9  -1    0.72    0.19
   1   9  -1    0.57    0.33
   1   9  -1   -0.02    0.31
   1   9  -1    1.10    0.37
   0  -9  -1   64.48    2.48
   0  -9   1   64.27    2.63
   0  -9   1   64.09    2.69
   0  -9  -1   62.99    2.63
   0  -9  -1   66.87    2.69
   0  -9  -1   69.87    2.71
   0  -9  -1   68.44    2.64
   0  -9   1   73.65    2.74
   0   9  -1   66.34    2.50
   0   9  -1   66.00    2.70
   0   9   1   66.32    2.64
   0   9   1   65.56    2.70
   0   9  -1   69.22    2.71
   0   9  -1   72.73    2.68
   0   9   1   69.36    2.70
   0   9   1   63.90    2.64
   0   9  -1   65.58    2.64
  -1  -9  -1    5.62    0.54
  -1  -9  -1    5.16    0.56
   1  -9   1    6.58    0.64
   1  -9   1    5.84    0.60
   1  -9   1    7.04    0.63
   1  -9   1    5.00    0.53
   1  -9   1    5.55    0.61
  -1  -9  -1    7.10    0.63
  -1   9  -1    5.60    0.58
   1   9   1    5.16    0.57
  -1   9  -1    6.17    0.56
   1   9   1    4.60    0.55
  -1   9  -1    6.41    0.58
  -1   9  -1    7.45    0.66
   1   9   1    5.64    0.59
   1   9   1    5.40    0.57
  -2  -9  -1   94.10    3.63
   2  -9   1   95.23    3.74
  -2  -9  -1   94.08    3.73
   2  -9   1  101.97    3.82
   2  -9   1   94.26    3.73
   2  -9   1   95.29    3.73
   2  -9   1   96.22    3.80
  -2   9  -1  101.08    3.67
   2   9   1  102.96    3.80
   2   9   1  101.23    3.75
   2   9   1   92.62    3.78
  -2   9  -1   95.47    3.76
   2   9   1  102.67    3.75
   3  -9   1   12.74    0.90
   3  -9   1   11.99    1.01
   3  -9   1   11.15    0.90
   3  -9   1   13.75    0.93
   3  -9   1   14.46    0.95
   3   9   1   13.46    0.91
   3   9   1   13.54    0.90
   3   9   1   12.73    0.91
  -3   9  -1   13.96    0.73
   3   9   1   12.47    0.90
   4  -9   1   55.63    2.58
  -4  -9  -1   58.09    2.24
   4  -9   1   51.96    2.34
   4  -9   1   58.50    2.43
   4  -9   1   52.27    2.38
  -4   9  -1   53.34    2.26
   4   9   1   55.10    2.37
   4   9   1   56.57    2.35
   4   9   1   55.54    2.35
   4   9   1   52.38    2.37
   5  -9   1    1.88    0.68
   5  -9   1    3.24    0.52
   5  -9   1    2.16    0.54
   5   9   1    3.03    0.56
   5   9   1    2.30    0.54
   6  -9   1   14.86    1.12
   6  -9   1   16.76    1.14
   6   9   1   17.31    1.11
   6   9   1   14.61    1.09
   6 -10  -1   -0.67    0.43
   6 -10  -1    0.13    0.42
   6  10  -1   -0.04    0.41
   6  10  -1   -0.18    0.37
   5 -10  -1   30.23    1.51
   5 -10  -1   28.68    1.80
   5 -10  -1   28.08    1.51
   5  10  -1   28.95    1.48
   5  10  -1   28.39    1.47
   4 -10  -1    1.14    0.59
   4 -10  -1    1.75    0.43
   4 -10  -1    0.46    0.41
   4 -10  -1    0.73    0.43
   4  10  -1    0.93    0.41
   4  10  -1    1.07    0.41
   4  10  -1    0.59    0.41
   4  10  -1    1.10    0.42
   3 -10  -1    3.17    0.54
   3 -10  -1    3.48    0.64
  -3 -10   1    4.12    0.48
   3 -10  -1    4.64    0.59
   3 -10  -1    4.51    0.59
   3 -10  -1    4.96    0.62
  -3  10   1    4.46    0.53
   3  10  -1    4.48    0.58
   3  10  -1    3.13    0.54
   3  10  -1    4.02    0.56
   3  10  -1    4.64    0.59
   2 -10  -1    5.74    0.61
  -2 -10   1    4.62    0.54
   2 -10  -1    4.83    0.61
   2 -10  -1    5.19    0.63
   2 -10  -1    4.02    0.59
   2 -10  -1    4.83    0.60
  -2 -10   1    5.18    0.51
  -2  10   1    5.20    0.52
   2  10  -1    3.92    0.56
  -2  10   1    4.64    0.56
   2  10  -1    5.35    0.60
   2  10  -1    4.43    0.55
   2  10  -1    4.59    0.56
   1 -10  -1   60.22    2.49
  -1 -10   1   60.44    2.52
   1 -10  -1   63.37    2.51
   1 -10  -1   60.69    2.42
  -1 -10   1   61.06    2.44
   1 -10  -1   59.43    2.53
   1 -10  -1   62.47    2.55
  -1  10   1   57.17    2.51
  -1  10   1   61.42    2.47
   1  10  -1   63.73    2.51
   1  10  -1   57.30    2.52
   1  10  -1   65.74    2.53
   1  10  -1   63.72    2.54
   0 -10   1   27.07    1.37
   0 -10  -1   27.01    1.18
   0 -10  -1   26.35    1.33
   0 -10  -1   28.86    1.39
   0 -10   1   27.17    1.33
   0 -10   1   28.53    1.39
   0 -10  -1   25.07    1.34
   0  10  -1   28.64    1.35
   0  10  -1   29.49    1.40
   0  10   1   27.99    1.36
   0  10   1   26.52    1.38
   0  10   1   29.35    1.38
   0  10  -1   27.96    1.21
   0  10  -1   27.93    1.38
  -1 -10  -1    5.64    0.34
   1 -10   1    6.22    0.64
   1 -10   1    4.90    0.59
  -1 -10  -1    4.75    0.56
   1 -10   1    5.85    0.59
  -1 -10  -1    6.04    0.58
   1 -10   1    4.02    0.56
   1 -10   1    6.69    0.66
  -1  10  -1    5.83    0.62
   1  10   1    5.69    0.63
   1  10   1    5.44    0.60
   1  10   1    7.41    0.69
  -1  10  -1    5.75    0.58
   1  10   1    5.28    0.59
  -1  10  -1    5.58    0.56
   2 -10   1   30.67    1.51
  -2 -10  -1   30.56    1.38
   2 -10   1   31.47    1.49
  -2 -10  -1   29.43    1.43
   2 -10   1   29.37    1.50
   2 -10   1   23.51    1.42
   2 -10   1   31.31    1.52
   2  10   1   30.47    1.50
   2  10   1   31.68    1.48
   2  10   1   30.49    1.48
  -2  10  -1   30.54    1.46
   2  10   1   30.17    1.50
   3 -10   1    1.27    0.54
  -3 -10  -1    2.16    0.33
   3 -10   1    2.30    0.52
   3 -10   1    1.87    0.50
   3 -10   1    2.19    0.50
   3 -10   1    1.85    0.50
  -3  10  -1    1.98    0.43
   3  10   1    1.99    0.48
   3  10   1    2.11    0.50
  -3  10  -1    2.43    0.38
   3  10   1    2.25    0.51
   3  10   1    1.76    0.49
   4 -10   1    7.18    0.76
   4 -10   1    6.21    0.73
   4 -10   1    6.88    0.90
   4  10   1    7.21    0.77
   4  10   1    6.41    0.74
   5 -10   1    3.04    0.44
   5 -10   1    3.40    0.63
   5 -10   1    3.04    0.75
   5  10   1    2.61    0.56
   5  10   1    2.36    0.57
   6 -10   1   10.14    0.97
   6 -10   1    8.85    0.93
   6  10   1   10.25    0.96
   6  10   1    8.76    0.89
   6 -11  -1    3.94    0.65
   6 -11  -1    3.42    0.67
   6  11  -1    4.02    0.65
   6  11  -1    2.91    0.61
   5 -11  -1   25.99    1.67
   5 -11  -1   23.60    1.35
   5 -11  -1   22.30    1.34
   5  11  -1   22.79    1.31
   5  11  -1   21.61    1.29
   4 -11  -1    1.53    0.64
   4 -11  -1    1.13    0.48
   4 -11  -1    2.66    0.44
   4  11  -1    1.43    0.46
   4  11  -1    1.57    0.49
   3 -11  -1    2.38    0.55
   3 -11  -1    2.54    0.52
   3 -11  -1    2.16    0.51
   3 -11  -1    3.22    0.63
   3 -11  -1    2.04    0.50
   3  11  -1    2.81    0.53
  -3  11   1    2.22    0.46
  -3  11   1    2.08    0.44
   3  11  -1    2.14    0.51
  -3  11   1    2.45    0.37
   3  11  -1    2.73    0.52
   3  11  -1    1.88    0.49
   2 -11  -1    7.75    0.79
   2 -11  -1    9.30    0.83
   2 -11  -1    8.77    0.82
   2 -11  -1    9.09    0.82
   2 -11  -1    8.02    0.77
  -2 -11   1    9.89    0.68
  -2 -11   1   10.85    0.79
  -2  11   1    9.79    0.71
   2  11  -1    9.60    0.81
   2  11  -1    8.37    0.78
  -2  11   1    9.78    0.78
   2  11  -1   10.97    0.85
   2  11  -1    9.91    0.83
   1 -11  -1    6.50    0.69
   1 -11  -1    8.41    0.74
   1 -11  -1    6.96    0.70
   1 -11  -1    5.50    0.59
  -1 -11   1    6.78    0.70
  -1 -11   1    7.83    0.61
   1 -11  -1    6.57    0.68
   1  11  -1    6.56    0.69
   1  11  -1    6.08    0.68
   1  11  -1    6.25    0.67
   1  11  -1    6.94    0.69
  -1  11   1    6.33    0.66
  -1  11   1    6.42    0.64
   0 -11  -1   36.29    1.57
   0 -11   1   36.89    1.79
   0 -11  -1   40.41    1.81
   0 -11  -1   36.85    1.78
   0 -11   1   38.30    1.75
   0 -11  -1   39.38    1.76
   0  11   1   39.09    1.77
   0  11  -1   38.08    1.80
   0  11  -1   39.70    1.81
   0  11   1   39.38    1.81
   0  11  -1   39.25    1.76
   0  11   1   41.88    1.82
  -1 -11  -1   16.01    0.68
   1 -11   1   16.63    1.04
  -1 -11  -1   14.99    0.94
   1 -11   1   15.51    0.95
   1 -11   1   16.91    1.05
   1 -11   1   13.88    0.98
  -1 -11  -1   14.16    0.96
   1  11   1   15.40    1.01
  -1  11  -1   14.95    0.99
   1  11   1   16.88    1.03
   1  11   1   16.69    1.03
   1  11   1   15.00    1.00
   2 -11   1   11.99    0.91
  -2 -11  -1   11.52    0.85
   2 -11   1   11.91    0.94
  -2 -11  -1   13.07    0.82
   2 -11   1   10.74    0.92
   2 -11   1   12.01    0.93
   2 -11   1   11.38    0.91
   2  11   1   11.80    0.92
  -2  11  -1   12.43    0.89
   2  11   1   10.70    0.91
   2  11   1   12.92    0.94
   2  11   1   12.91    0.93
   3 -11   1    0.30    0.45
   3 -11   1    0.02    0.42
   3 -11   1    0.11    0.42
   3 -11   1   -0.22    0.47
   3 -11   1    0.19    0.41
  -3 -11  -1   -0.04    0.28
   3  11   1    0.25    0.42
   3  11   1    0.22    0.44
  -3  11  -1   -0.80    0.28
   3  11   1    0.29    0.43
  -3  11  -1    0.68    0.31
   3  11   1   -0.18    0.40
   4 -11   1    4.74    0.69
   4 -11   1    5.98    0.71
   4 -11   1    4.46    0.78
   4  11   1    4.56    0.66
   4  11   1    6.49    0.73
   5 -11   1    0.79    0.52
   5 -11   1    0.21    0.61
   5  11   1    0.57    0.46
   5  11   1    1.15    0.52
   6 -11   1    0.68    0.54
   6 -11   1    1.57    0.55
   6  11   1    0.95    0.51
   6  11   1    1.22    0.56
   6 -12  -1    6.45    0.86
   6 -12  -1    7.27    0.84
   6  12  -1    5.45    0.76
   6  12  -1    6.01    0.80
   5 -12  -1   10.00    0.98
   5 -12  -1    8.51    0.89
   5  12  -1   10.06    0.94
   5  12  -1    9.72    0.93
   4 -12  -1   -0.08    0.45
   4 -12  -1    1.64    0.42
   4 -12  -1    0.22    0.51
   4  12  -1    0.97    0.44
   4  12  -1    0.52    0.44
   3 -12  -1    8.36    0.85
   3 -12  -1    9.95    0.91
   3 -12  -1    9.05    0.87
   3 -12  -1    8.86    0.94
   3 -12  -1    6.44    0.77
  -3  12   1    8.89    0.65
   3  12  -1    9.04    0.86
  -3  12   1    9.17    0.75
   3  12  -1    7.35    0.79
   3  12  -1    7.12    0.78
  -3  12   1    8.21    0.74
   3  12  -1    7.91    0.81
  -2 -12   1   14.79    0.99
   2 -12  -1   15.88    1.08
   2 -12  -1   16.49    1.09
   2 -12  -1   15.17    1.06
   2 -12  -1   13.93    1.05
   2  12  -1   16.61    1.07
   2  12  -1   13.81    1.03
   2  12  -1   16.64    1.08
   2  12  -1   15.64    1.07
  -2  12   1   15.37    1.02
  -1 -12   1   21.12    1.23
   1 -12  -1   21.46    1.26
  -1 -12   1   21.88    1.16
   1 -12  -1   23.17    1.28
   1 -12  -1   20.75    1.24
   1 -12  -1   22.00    1.16
   1  12  -1   23.01    1.28
  -1  12   1   21.73    1.20
  -1  12   1   20.27    1.23
   1  12  -1   21.89    1.25
   1  12  -1   22.40    1.27
   1  12  -1   21.24    1.26
   0 -12  -1    6.67    0.71
   0 -12  -1    6.46    0.70
   0 -12  -1    5.66    0.51
   0 -12   1    5.43    0.67
   0 -12   1    5.03    0.66
   0  12   1    5.26    0.67
   0  12  -1    4.75    0.64
   0  12  -1    5.13    0.64
   0  12   1    4.48    0.64
  -1 -12  -1    1.21    0.42
   1 -12   1    0.59    0.44
  -1 -12  -1    0.84    0.43
  -1 -12  -1    1.61    0.24
   1 -12   1    1.52    0.45
   1 -12   1    1.53    0.48
   1 -12   1    1.16    0.47
   1  12   1    1.59    0.48
  -1  12  -1    1.80    0.47
   1  12   1    1.66    0.48
   1  12   1    1.56    0.48
  -1  12  -1    2.82    0.43
  -2 -12  -1    8.37    0.65
   2 -12   1    8.38    0.87
   2 -12   1   10.70    0.91
   2 -12   1   10.48    0.91
   2 -12   1    9.66    0.87
   2 -12   1   10.25    0.90
  -2 -12  -1   10.03    0.83
   2  12   1    9.76    0.89
   2  12   1    9.52    0.89
   2  12   1    9.79    0.90
   2  12   1    8.79    0.86
  -2  12  -1    9.57    0.83
   3 -12   1    4.11    0.66
   3 -12   1    3.28    0.67
  -3 -12  -1    3.20    0.56
   3 -12   1    3.24    0.62
   3 -12   1    2.69    0.60
   3  12   1    2.31    0.57
   3  12   1    2.80    0.58
   3  12   1    3.40    0.64
  -3  12  -1    3.32    0.55
   4 -12   1    0.23    0.48
   4 -12   1   -0.28    0.52
   4  12   1   -0.27    0.38
   4  12   1    0.25    0.46
   5 -12   1    0.79    0.50
   5  12   1    0.29    0.45
   5  12   1    1.09    0.53
   6 -12   1    1.85    0.65
   6 -12   1    1.06    0.58
   6  12   1    1.38    0.53
   6  12   1    2.21    0.62
   6 -13  -1   -0.01    0.49
   6 -13  -1    0.57    0.54
   6  13  -1   -0.11    0.43
   6  13  -1    0.75    0.53
   5 -13  -1   13.38    1.12
   5 -13  -1   14.96    1.13
   5  13  -1   16.19    1.13
   5  13  -1   14.24    1.10
   4 -13  -1    0.71    0.55
   4 -13  -1    1.10    0.54
   4 -13  -1    2.42    0.54
   4  13  -1    0.43    0.46
   4  13  -1    1.08    0.47
  -3 -13   1    2.33    0.50
   3 -13  -1    3.43    0.65
   3 -13  -1    3.15    0.67
   3 -13  -1    3.60    0.63
  -3  13   1    2.84    0.52
   3  13  -1    3.07    0.58
   3  13  -1    3.19    0.60
   2 -13  -1   26.28    1.45
  -2 -13   1   29.36    1.30
  -2 -13   1   25.98    1.40
   2 -13  -1   25.57    1.46
   2 -13  -1   23.89    1.42
   2 -13  -1   28.15    1.49
   2 -13  -1   23.12    1.40
  -2  13   1   24.75    1.41
   2  13  -1   24.31    1.43
   2  13  -1   23.64    1.43
   2  13  -1   28.26    1.48
   2  13  -1   25.42    1.44
  -1 -13   1    1.32    0.47
   1 -13  -1    1.46    0.45
  -1 -13   1    2.05    0.48
   1 -13  -1    1.64    0.52
   1 -13  -1    0.70    0.46
   1  13  -1    1.35    0.47
  -1  13   1    1.30    0.47
   1  13  -1    2.31    0.54
   1  13  -1    1.02    0.48
  -1  13   1    1.04    0.43
   0 -13  -1    3.39    0.45
   0 -13  -1    3.17    0.59
   0 -13  -1    2.96    0.55
   0 -13   1    2.42    0.55
   0 -13   1    2.45    0.56
   0  13   1    3.17    0.60
   0  13   1    2.70    0.56
   0  13  -1    3.88    0.63
   0  13  -1    3.24    0.57
   1 -13   1   25.95    1.47
   1 -13   1   24.57    1.42
  -1 -13  -1   27.42    1.46
  -1 -13  -1   26.01    1.05
   1 -13   1   26.90    1.35
  -1 -13  -1   25.79    1.36
   1  13   1   24.49    1.45
  -1  13  -1   24.73    1.32
  -1  13  -1   26.61    1.44
   1  13   1   27.34    1.49
   2 -13   1   71.51    3.01
   2 -13   1   76.00    3.10
   2 -13   1   69.49    3.05
   2 -13   1   70.93    2.97
   2  13   1   75.61    3.04
  -2  13  -1   70.06    3.00
  -2  13  -1   66.86    2.88
   2  13   1   73.85    3.07
   2  13   1   69.68    2.99
   2  13   1   67.03    3.03
   3 -13   1    1.59    0.59
   3 -13   1    2.28    0.58
   3 -13   1    2.26    0.56
  -3 -13  -1    2.13    0.51
  -3  13  -1    2.19    0.51
   3  13   1    1.42    0.52
   3  13   1    2.20    0.57
   4 -13   1    6.96    0.84
   4 -13   1    5.98    0.76
   4 -13   1    6.43    0.92
   4  13   1    5.50    0.77
   4  13   1    5.21    0.75
   5 -13   1    3.48    0.70
   5 -13   1    7.85    0.82
   5  13   1    3.57    0.67
   5  13   1    5.50    0.81
   6 -13   1    4.64    0.82
   6 -13   1    4.97    0.83
   6  13   1    3.93    0.76
   5 -14  -1   -0.02    0.49
   5 -14  -1   -0.44    0.45
   5  14  -1   -0.47    0.43
   5  14  -1    0.11    0.46
   4 -14  -1   23.63    1.56
   4 -14  -1   21.04    1.38
   4 -14  -1   23.24    1.43
   4  14  -1   22.51    1.41
   4  14  -1   20.88    1.36
   3 -14  -1    2.74    0.62
   3 -14  -1    3.27    0.68
   3 -14  -1    3.70    0.66
   3  14  -1    2.15    0.58
  -3  14   1    3.32    0.58
  -2 -14   1    1.91    0.52
   2 -14  -1    2.55    0.60
   2 -14  -1    1.75    0.54
   2 -14  -1    2.08    0.57
  -2 -14   1    3.71    0.47
   2 -14  -1    2.11    0.56
   2  14  -1    2.79    0.60
   2  14  -1    3.52    0.62
  -2  14   1    2.21    0.54
   2  14  -1    1.85    0.55
   2  14  -1    3.22    0.58
   1 -14  -1    5.60    0.65
   1 -14  -1    4.69    0.69
  -1 -14   1    6.00    0.70
   1 -14  -1    4.10    0.68
  -1 -14   1    4.66    0.67
   1  14  -1    3.99    0.68
  -1  14   1    5.18    0.68
  -1  14   1    5.09    0.69
   1  14  -1    3.96    0.67
   0 -14  -1   33.47    1.74
   0 -14  -1   35.62    1.52
   0 -14   1   33.62    1.78
   0 -14   1   36.99    1.75
   0 -14  -1   34.98    1.73
   0  14  -1   34.63    1.75
   0  14   1   33.45    1.79
   0  14   1   33.94    1.75
   0  14  -1   35.93    1.81
   1 -14   1    0.64    0.48
   1 -14   1   -0.19    0.41
   1 -14   1    0.29    0.47
  -1 -14  -1    0.77    0.42
   1  14   1    0.12    0.45
  -1  14  -1    0.53    0.46
   1  14   1    0.34    0.48
  -2 -14  -1   10.18    0.91
   2 -14   1    9.69    0.97
   2 -14   1   11.04    0.98
   2 -14   1   10.73    1.00
   2  14   1    9.46    0.96
  -2  14  -1   11.60    0.88
  -2  14  -1   10.82    0.93
   2  14   1   11.14    0.99
   2  14   1   10.22    1.02
   3 -14   1    2.07    0.54
   3 -14   1    2.84    0.66
   3 -14   1    2.26    0.60
  -3  14  -1    1.89    0.50
   3  14   1    2.09    0.57
   3  14   1    2.53    0.53
   4 -14   1    4.66    0.74
   4 -14   1    4.31    0.83
   4 -14   1    3.96    0.71
   4  14   1    5.57    0.82
   4  14   1    3.47    0.69
   5 -14   1    1.37    0.57
   5  14   1    0.93    0.54
   5  14   1    2.81    0.47
   5 -15  -1    2.44    0.68
   5 -15  -1    2.61    0.68
   5  15  -1    3.43    0.65
   5  15  -1    2.23    0.62
   4 -15  -1    1.99    0.68
   4 -15  -1    2.13    0.64
   4 -15  -1    2.80    0.65
   4  15  -1    3.00    0.65
   4  15  -1    2.64    0.63
   3 -15  -1    2.47    0.65
   3 -15  -1    1.77    0.58
   3 -15  -1    0.87    0.53
   3  15  -1    0.93    0.50
   3  15  -1    1.85    0.57
   2 -15  -1    4.67    0.75
   2 -15  -1    4.61    0.71
  -2 -15   1    8.16    0.67
   2 -15  -1    5.03    0.78
   2  15  -1    4.52    0.72
  -2  15   1    5.22    0.72
   2  15  -1    5.05    0.78
   2  15  -1    5.62    0.78
   1 -15  -1    1.16    0.55
  -1 -15   1    1.44    0.53
  -1 -15   1    2.91    0.59
   1 -15  -1    1.90    0.48
   1 -15  -1    1.68    0.57
  -1  15   1    1.94    0.53
   1  15  -1    1.66    0.55
  -1  15   1    0.92    0.48
   1  15  -1    1.94    0.58
   0 -15  -1    0.92    0.53
   0 -15  -1    0.51    0.36
   0 -15  -1    1.05    0.49
   0 -15   1    1.92    0.57
   0 -15   1    0.12    0.46
   0  15   1    0.74    0.49
   0  15  -1    1.01    0.49
   0  15  -1    0.24    0.47
   0  15   1    0.54    0.50
   1 -15   1   14.32    1.02
  -1 -15  -1   13.41    1.03
   1 -15   1   14.64    1.12
   1 -15   1   15.33    1.07
  -1 -15  -1   14.17    1.11
  -1  15  -1   15.45    0.96
   1  15   1   14.22    1.15
   1  15   1   14.84    1.17
  -1  15  -1   13.08    1.07
   2 -15   1   17.14    1.22
   2 -15   1   17.81    1.25
   2 -15   1   19.52    1.31
  -2 -15  -1   18.56    1.22
   2  15   1   16.65    1.25
   2  15   1   18.42    1.27
  -2  15  -1   17.19    1.20
   3 -15   1    9.97    1.02
   3 -15   1    7.45    0.93
   3 -15   1    8.79    0.96
   3  15   1    8.01    0.90
   3  15   1    7.65    0.94
   4 -15   1   -0.66    0.52
   4 -15   1    0.17    0.53
   4 -15   1   -0.16    0.48
   4  15   1   -0.57    0.42
   4  15   1   -0.04    0.49
   5 -15   1    0.82    0.58
   5 -15   1   -0.12    0.54
   5  15   1    0.11    0.49
   5  15   1   -0.02    0.52
   5 -16  -1    0.44    0.59
   5 -16  -1    0.12    0.53
   5  16  -1   -0.98    0.43
   5  16  -1   -0.29    0.43
   4 -16  -1    0.81    0.56
   4 -16  -1    1.59    0.62
   4  16  -1    0.67    0.51
   3 -16  -1    9.89    1.05
   3 -16  -1    7.47    0.93
   3 -16  -1   10.34    1.07
   3  16  -1    9.48    1.00
   3  16  -1    9.72    1.04
   2 -16  -1    1.88    0.55
   2 -16  -1    1.26    0.57
   2 -16  -1    1.07    0.54
  -2  16   1    1.41    0.51
   2  16  -1    1.31    0.58
   2  16  -1    1.32    0.55
   1 -16  -1    7.16    0.89
   1 -16  -1    7.32    0.75
  -1 -16   1    5.96    0.80
  -1 -16   1    7.81    0.84
   1 -16  -1    7.04    0.86
   1  16  -1    6.97    0.86
  -1  16   1    7.01    0.82
   1  16  -1    6.85    0.87
  -1  16   1    7.95    0.92
   0 -16   1   41.12    2.03
   0 -16  -1   41.23    1.76
   0 -16  -1   39.05    1.99
   0 -16   1   40.27    2.09
   0 -16  -1   41.44    2.09
   0  16   1   42.04    2.11
   0  16  -1   41.15    2.11
   0  16   1   39.53    2.02
   0  16  -1   41.51    2.03
   1 -16   1   58.03    2.69
  -1 -16  -1   60.90    2.66
  -1 -16  -1   62.18    2.76
   1  16   1   57.75    2.76
  -1  16  -1   58.42    2.75
   1  16   1   61.84    2.76
   2 -16   1    3.89    0.75
   2 -16   1    4.90    0.73
   2 -16   1    4.57    0.75
  -2 -16  -1    4.02    0.69
  -2  16  -1    5.31    0.76
   2  16   1    3.98    0.73
   3 -16   1    0.02    0.49
   3 -16   1    0.55    0.54
   3 -16   1    0.13    0.52
   3  16   1   -0.23    0.45
   3  16   1    0.62    0.52
   4 -16   1    1.07    0.59
   4 -16   1    1.43    0.62
   4  16   1    0.55    0.54
   4  16   1    0.80    0.55
   5 -16   1    0.79    0.65
   5 -16   1    0.04    0.55
   5  16   1    0.75    0.58
   5  16   1    0.19    0.54
   5 -17  -1   -0.14    0.59
   5 -17  -1   -0.51    0.54
   5  17  -1    0.39    0.53
   4 -17  -1    1.98    0.66
   4 -17  -1    2.59    0.72
   4  17  -1    2.72    0.73
   4  17  -1    2.56    0.68
   3 -17  -1    0.07    0.54
   3 -17  -1    0.48    0.55
   3 -17  -1   -0.16    0.51
   3  17  -1   -0.22    0.46
   2 -17  -1    4.97    0.80
  -2 -17   1    6.37    0.83
   2 -17  -1    7.52    0.92
   2 -17  -1    6.02    0.80
   2  17  -1    5.45    0.83
  -2  17   1    5.70    0.80
   2  17  -1    5.14    0.83
   1 -17  -1    0.98    0.44
   1 -17  -1    1.30    0.53
   1 -17  -1    0.59    0.48
   1  17  -1    0.66    0.51
  -1  17   1    0.87    0.50
   1  17  -1    0.38    0.50
  -1  17   1    0.05    0.44
   0 -17   1   81.93    3.35
   0 -17  -1   76.67    3.32
   0 -17   1   70.79    3.33
   0 -17  -1   78.43    3.43
   0 -17  -1   79.95    3.04
   0  17  -1   79.17    3.37
   0  17   1   79.89    3.47
   0  17   1   77.44    3.36
   0  17  -1   78.50    3.46
  -1 -17  -1    2.97    0.61
   1 -17   1    4.67    0.79
  -1 -17  -1    3.38    0.68
   1 -17   1    3.43    0.71
   1  17   1    3.65    0.72
  -1  17  -1    2.55    0.62
   1  17   1    3.02    0.71
  -2 -17  -1    2.15    0.54
   2 -17   1    0.64    0.55
   2 -17   1    2.84    0.67
   2 -17   1    2.86    0.67
   2  17   1    1.88    0.66
  -2  17  -1    2.11    0.60
   2  17   1    1.87    0.64
   3 -17   1    3.01    0.75
   3 -17   1    2.36    0.72
   3 -17   1    1.27    0.64
   3  17   1    1.67    0.62
   3  17   1    2.59    0.66
   4 -17   1    7.83    1.04
   4 -17   1    8.74    1.00
   4  17   1    7.71    0.98
   4  17   1    5.99    0.90
   4 -18  -1   -0.49    0.50
   4 -18  -1    0.71    0.63
   4  18  -1    0.16    0.60
   4  18  -1    0.40    0.54
   3 -18  -1    4.22    0.80
   3 -18  -1    4.06    0.81
   3 -18  -1    3.17    0.77
   3  18  -1    3.90    0.78
   3  18  -1    4.54    0.83
   2 -18  -1    5.03    0.76
   2 -18  -1    5.79    0.91
   2 -18  -1    4.10    0.80
   2  18  -1    5.83    0.88
   2  18  -1    4.86    0.82
   1 -18  -1   18.40    1.15
  -1 -18   1   22.04    1.27
   1 -18  -1   17.44    1.30
   1 -18  -1   16.37    1.31
   1  18  -1   16.61    1.33
   1  18  -1   17.15    1.30
  -1  18   1   16.96    1.32
   0 -18   1   31.67    1.75
   0 -18  -1   30.48    1.73
   0 -18  -1   30.16    1.44
   0 -18  -1   29.96    1.78
   0  18   1   31.06    1.82
   0  18   1   32.26    1.78
   0  18  -1   31.39    1.77
   0  18  -1   31.22    1.84
   1 -18   1    1.71    0.64
   1 -18   1    1.96    0.64
  -1 -18  -1    2.01    0.56
   1  18   1    1.33    0.56
   1  18   1    2.53    0.66
  -1  18  -1    1.05    0.55
   2 -18   1    6.91    0.90
   2 -18   1    5.73    0.93
   2 -18   1    7.66    0.95
   2  18   1    7.08    0.97
   2  18   1    6.96    0.97
  -2  18  -1    9.44    1.00
   3 -18   1    2.57    0.74
   3 -18   1    0.78    0.64
   3 -18   1    2.13    0.71
   3  18   1    1.92    0.65
   4 -18   1    3.70    0.83
   4  18   1    3.60    0.79
   4  18   1    4.04    0.82
   4 -19  -1    0.72    0.65
   4 -19  -1    0.33    0.59
   4  19  -1    0.74    0.66
   4  19  -1    0.05    0.53
   3 -19  -1    2.91    0.76
   3 -19  -1    3.92    0.82
   3  19  -1    4.39    0.85
   3  19  -1    4.25    0.84
   2 -19  -1    0.79    0.57
   2 -19  -1    0.08    0.56
   2 -19  -1    0.54    0.51
   2  19  -1    0.52    0.57
   2  19  -1    0.25    0.54
  -1 -19   1    0.06    0.48
   1 -19  -1   -0.01    0.51
   1 -19  -1    0.00    0.40
   1 -19  -1   -0.04    0.50
   1  19  -1   -0.65    0.43
   1  19  -1    0.53    0.56
  -1  19   1    0.49    0.48
   0 -19  -1    3.81    0.76
   0 -19   1    5.05    0.86
   0 -19  -1    4.95    0.82
   0  19  -1    4.12    0.75
   0  19  -1    4.12    0.78
   0  19   1    4.56    0.81
   0  19   1    4.80    0.82
   1 -19   1    2.54    0.72
  -1 -19  -1    1.82    0.60
   1 -19   1    1.71    0.61
  -1  19  -1    2.63    0.68
   1  19   1    2.40    0.68
   1  19   1    2.26    0.68
   2 -19   1   -0.09    0.53
   2 -19   1   -0.15    0.55
   2  19   1   -0.28    0.56
   2  19   1    0.20    0.53
   3 -19   1   -0.03    0.52
   3 -19   1   -1.62    0.51
   3 -19   1    0.32    0.63
   3  19   1    0.09    0.62
   3  19   1    0.26    0.53
   4 -19   1    3.26    0.78
   4 -19   1    2.39    0.81
   4  19   1    3.32    0.77
   3 -20  -1    7.94    1.11
   3  20  -1    8.76    1.14
   3  20  -1    9.72    1.15
   2 -20  -1   11.04    1.25
   2 -20  -1   12.89    1.31
   2 -20  -1   11.74    1.11
   2  20  -1   12.21    1.27
   2  20  -1   10.66    1.23
   1 -20  -1    1.22    0.62
   1 -20  -1    1.06    0.64
   1 -20  -1    0.74    0.48
  -1 -20   1    1.32    0.58
  -1  20   1    0.66    0.55
   1  20  -1    0.48    0.60
   1  20  -1    1.24    0.61
   0 -20   1    4.24    0.85
   0 -20  -1    5.51    0.86
   0  20  -1    4.41    0.78
   0  20  -1    5.49    0.88
   0  20   1    3.39    0.78
   1 -20   1    1.46    0.67
  -1 -20  -1    1.56    0.62
   1  20   1   -0.13    0.50
  -1  20  -1    1.71    0.60
   1  20   1    0.93    0.62
   2 -20   1    2.06    0.70
   2  20   1    0.37    0.62
   2  20   1    0.55    0.57
   3 -20   1   -0.58    0.56
   3  20   1    1.10    0.67
   3  20   1   -0.21    0.60
   3 -21  -1   -0.38    0.61
   3 -21  -1    0.61    0.68
   3  21  -1   -0.35    0.59
   3  21  -1    0.73    0.63
   2 -21  -1    5.72    0.97
   2 -21  -1    5.73    0.87
   2 -21  -1    7.62    1.10
   2  21  -1    5.20    0.94
   2  21  -1    6.67    0.99
   1 -21  -1    0.70    0.64
   1 -21  -1    2.43    0.72
   1  21  -1    2.17    0.75
   1  21  -1    1.05    0.63
  -1  21   1    2.17    0.69
   0 -21   1    0.62    0.60
   0 -21  -1    0.33    0.57
   0  21   1    0.78    0.61
   0  21  -1   -0.09    0.50
   1 -21   1    6.54    1.06
   1  21   1    6.24    1.03
   1  21   1    7.36    1.00
  -1  21  -1    7.31    1.03
   2 -21   1   32.88    1.87
   2  21   1   26.59    1.87
   2  21   1   25.84    1.84
   3 -21   1   -0.14    0.62
   3 -21   1    0.22    0.67
   3  21   1   -0.01    0.67
   3  21   1    0.44    0.58
   2 -22  -1    0.65    0.66
   2  22  -1    0.44    0.62
   2  22  -1    0.78    0.66
   1 -22  -1   -0.29    0.57
   1  22  -1    0.31    0.63
   1  22  -1   -0.27    0.54
   0 -22   1    1.73    0.74
   0 -22  -1    1.31    0.67
   0  22  -1    2.74    0.78
   0  22   1    0.98    0.64
   1 -22   1    9.43    1.25
   1  22   1   10.95    1.33
   2 -22   1    0.74    0.67
   2 -22   1   -0.33    0.66
   2  22   1    0.67    0.67
   2  22   1    0.89    0.66
   1 -23  -1   -0.04    0.66
   1  23  -1    0.60    0.66
   0 -23  -1   -0.29    0.61
   0  23   1    0.75    0.63
   0  23  -1    0.46    0.64
   1  23   1    0.90    0.69
   7   0  -2   31.87    1.91
   6   0  -2    9.66    1.15
   6   0  -2    8.20    0.93
   5   0  -2    3.82    0.65
   5   0  -2    3.57    0.74
   4   0  -2    0.41    0.50
   4   0  -2    0.10    0.38
   3   0  -2   17.64    1.17
   2   0  -2  233.42   10.01
  -1   0   2    3.77    0.42
   1   0  -2    3.34    0.41
   1   0  -2    3.70    0.22
   1   0  -2    2.96    0.22
   1   0  -2    3.74    0.28
  -1   0   2    3.07    0.25
  -1   0   2    3.74    0.27
   1   0  -2    3.40    0.25
   0   0   2    9.25    0.45
   0   0   2    9.33    0.47
   0   0  -2    9.20    0.45
   0   0  -2    9.13    0.46
   0   0   2    9.17    0.46
   0   0  -2    9.56    0.48
   0   0   2    9.07    0.47
   0   0  -2    9.93    0.47
   1   0   2  177.84    6.41
   1   0   2  175.49    6.32
  -1   0  -2  179.17    6.41
   1   0   2  182.23    6.32
  -1   0  -2  180.67    6.40
   1   0   2  175.34    6.40
  -1   0  -2  183.51    6.31
   2   0   2    0.66    0.26
   2   0   2    0.11    0.23
  -2   0  -2    0.66    0.17
  -2   0  -2    0.86    0.17
  -2   0  -2    0.24    0.14
  -2   0  -2    0.21    0.27
   2   0   2    0.54    0.29
   2   0   2    0.79    0.27
  -2   0  -2    0.67    0.23
  -3   0  -2   19.86    1.06
   3   0   2   21.00    1.01
  -3   0  -2   20.75    0.91
   3   0   2   19.86    0.97
   3   0   2   19.72    0.97
   4   0   2   29.80    1.42
   4   0   2   31.14    1.42
   4   0   2   31.54    1.39
   4   0   2   31.38    1.37
   4   0   2   30.35    1.56
  -4   0  -2   31.52    1.24
  -4   0  -2   30.25    1.53
   5   0   2    3.12    0.48
   5   0   2    4.14    0.55
   5   0   2    3.47    0.51
   5   0   2    2.47    0.50
   6   0   2    9.86    0.81
   6   0   2    9.34    0.83
   7   0   2   -0.46    0.45
   7   0   2   -0.01    0.38
   7  -1  -2    4.70    0.86
   7   1  -2    2.98    0.75
   6  -1  -2    0.32    0.52
   6  -1  -2    1.19    0.63
   6   1  -2    0.74    0.58
   6   1  -2    1.53    0.56
   5  -1  -2    9.58    0.97
   5  -1  -2    9.41    1.03
   5   1  -2   11.06    0.99
   5   1  -2   11.21    1.04
   4  -1  -2   11.45    0.89
   4  -1  -2   11.68    0.99
   4   1  -2   10.48    1.02
   4   1  -2   10.43    0.84
   3  -1  -2   34.65    1.89
   3   1  -2   37.79    1.96
   2  -1  -2   48.97    1.66
   2  -1  -2   44.06    2.18
   2  -1  -2   44.27    1.66
   2   1  -2   44.26    2.22
  -2   1   2   44.82    2.18
  -1  -1   2  384.86   13.52
   1  -1  -2  399.65   13.56
  -1  -1   2  375.25   13.53
   1  -1  -2  365.40   13.33
   1  -1  -2  363.89   16.15
   1  -1  -2  378.35   13.55
  -1  -1   2  381.07   16.18
   1  -1  -2  389.77   13.37
  -1   1   2  417.86   13.55
   1   1  -2  404.93   13.33
   1   1  -2  371.02   13.46
   1   1  -2  387.15   13.47
   1   1  -2  376.87   16.18
  -1   1   2  376.63   13.46
   1   1  -2  387.07   13.40
   0  -1   2   53.71    1.98
   0  -1   2   53.54    2.38
   0  -1   2   56.53    1.98
   0  -1   2   54.62    2.01
   0  -1  -2   52.09    1.98
   0  -1  -2   53.22    2.00
   0  -1  -2   54.51    2.02
   0  -1  -2   54.43    1.98
   0  -1   2   50.93    2.01
   0   1  -2   53.96    2.38
   0   1   2   55.99    2.01
   0   1   2   55.08    1.98
   0   1  -2   52.41    1.97
   0   1  -2   53.34    2.01
   0   1  -2   53.70    2.01
   0   1   2   52.76    1.97
   0   1  -2   54.13    1.98
  -1  -1  -2  267.97    9.31
   1  -1   2  258.97    9.32
   1  -1   2  268.74    9.19
  -1  -1  -2  258.18    9.30
  -1  -1  -2  267.92    9.18
   1  -1   2  256.19    9.18
   1  -1   2  267.78    9.31
  -1   1  -2  265.37    9.17
  -1   1  -2  261.40    9.30
   1   1   2  268.55    9.19
   1   1   2  257.00    9.19
   1   1   2  253.21    9.31
   1   1   2  265.48    9.31
  -1   1  -2  257.36    9.30
   2  -1   2    0.28    0.27
   2  -1   2    0.31    0.25
  -2  -1  -2    0.07    0.25
  -2  -1  -2    0.17    0.13
   2  -1   2    0.53    0.24
  -2  -1  -2    0.37    0.16
   2  -1   2    0.18    0.24
  -2  -1  -2    0.31    0.23
  -2  -1  -2    0.44    0.17
   2   1   2    0.28    0.26
  -2   1  -2    0.57    0.26
   2   1   2    0.12    0.24
   2   1   2   -0.14    0.26
  -2   1  -2    0.03    0.10
  -2   1  -2    0.16    0.17
  -2   1  -2    0.16    0.17
   2   1   2    0.59    0.25
  -2   1  -2    0.02    0.26
  -3  -1  -2    7.33    0.61
   3  -1   2    6.23    0.63
   3  -1   2    7.03    0.54
   3  -1   2    7.03    0.57
   3  -1   2    7.15    0.55
   3  -1   2    6.83    0.52
  -3  -1  -2    6.67    0.46
   3   1   2    7.03    0.57
  -3   1  -2    6.90    0.47
   3   1   2    7.13    0.53
  -3   1  -2    6.43    0.63
   3   1   2    6.57    0.55
   3   1   2    7.15    0.54
  -4  -1  -2   44.22    1.67
  -4  -1  -2   45.10    1.95
   4  -1   2   45.78    2.04
   4  -1   2   42.85    1.79
   4  -1   2   44.48    1.85
   4  -1   2   43.81    1.81
   4  -1   2   43.36    1.86
   4   1   2   43.04    1.85
   4   1   2   41.86    1.81
   4   1   2   40.11    1.85
  -4   1  -2   45.08    1.69
  -4   1  -2   44.12    1.98
   4   1   2   42.80    1.79
   5  -1   2    1.42    0.45
   5  -1   2    1.14    0.56
   5  -1   2    1.23    0.39
   5  -1   2    2.24    0.47
   5  -1   2    1.52    0.42
   5   1   2    1.84    0.44
   5   1   2    1.96    0.40
   5   1   2    1.21    0.44
   5   1   2    1.26    0.45
   6  -1   2    8.74    0.79
   6  -1   2    6.25    0.72
   6   1   2    7.33    0.74
   6   1   2    7.93    0.75
   7  -1   2    0.71    0.43
   7  -1   2   -0.43    0.49
   7   1   2    0.43    0.39
   7   1   2   -0.34    0.50
   6  -2  -2   -0.28    0.51
   6  -2  -2   -0.16    0.49
   6   2  -2   -0.39    0.50
   6   2  -2   -0.03    0.45
   5  -2  -2    3.71    0.71
   5  -2  -2    3.29    0.69
   5   2  -2    4.19    0.85
   5   2  -2    3.81    0.64
   4  -2  -2    1.07    0.50
   4  -2  -2    1.54    0.49
   4   2  -2    0.77    0.51
   4   2  -2    0.76    0.40
   3  -2  -2   90.23    3.27
   3  -2  -2   87.14    4.13
   3  -2  -2   95.14    3.28
   2  -2  -2    9.07    0.45
   2  -2  -2    9.33    0.72
   2  -2  -2    9.13    0.44
   2   2  -2    8.16    0.43
  -2   2   2    8.19    0.68
   2   2  -2    7.85    0.43
   1  -2  -2   12.09    0.57
  -1  -2   2   10.88    0.55
  -1  -2   2   12.14    0.56
   1  -2  -2   11.90    0.57
   1  -2  -2   11.55    0.54
  -1  -2   2   13.44    0.50
   1  -2  -2   12.28    0.55
  -1  -2   2   12.32    0.50
  -1   2   2   11.54    0.51
   1   2  -2   12.41    0.53
  -1   2   2   12.54    0.52
   1   2  -2   12.69    0.79
   1   2  -2   11.13    0.56
  -1   2   2   11.89    0.56
   1   2  -2   12.40    0.58
   1   2  -2   12.82    0.55
  -1   2   2   11.37    0.75
   0  -2  -2   31.09    1.23
   0  -2   2   32.16    1.20
   0  -2  -2   29.80    1.22
   0  -2   2   29.97    1.20
   0  -2   2   30.50    1.22
   0  -2  -2   30.33    1.20
   0  -2  -2   29.39    1.19
   0  -2   2   31.83    1.44
   0  -2   2   29.86    1.22
   0   2  -2   32.20    1.20
   0   2   2   29.66    1.23
   0   2  -2   30.64    1.43
   0   2  -2   31.94    1.21
   0   2   2   29.92    1.20
   0   2   2   30.88    1.20
   0   2  -2   30.39    1.22
   0   2  -2   31.25    1.23
   0   2   2   30.57    1.22
   1  -2   2  250.24    8.70
   1  -2   2  238.58    8.70
  -1  -2  -2  257.27    8.70
  -1  -2  -2  252.28    8.81
  -1  -2  -2  256.76    8.84
   1  -2   2  230.72    8.82
   1  -2   2  246.20    8.82
  -1   2  -2  249.04    8.82
   1   2   2  254.18    8.70
   1   2   2  251.83    8.82
   1   2   2  252.71    8.71
   1   2   2  253.48    8.83
  -1   2  -2  246.03    8.59
  -1   2  -2  238.95    8.81
  -1   2  -2  242.86    8.68
  -2  -2  -2    0.24    0.24
   2  -2   2    0.62    0.26
   2  -2   2    0.49    0.26
   2  -2   2    0.47    0.29
  -2  -2  -2    0.57    0.17
   2  -2   2    0.58    0.32
  -2  -2  -2    0.80    0.27
   2  -2   2    0.07    0.23
   2   2   2    0.41    0.24
  -2   2  -2    0.45    0.20
   2   2   2    0.35    0.30
  -2   2  -2   -0.20    0.26
   2   2   2    0.34    0.28
  -2   2  -2    0.93    0.26
   2   2   2    0.20    0.25
  -3  -2  -2    1.43    0.35
   3  -2   2    1.96    0.35
  -3  -2  -2    2.14    0.29
   3  -2   2    2.15    0.47
   3  -2   2    2.05    0.38
   3  -2   2    2.07    0.33
   3  -2   2    2.03    0.36
   3   2   2    2.37    0.36
   3   2   2    1.55    0.34
   3   2   2    1.88    0.33
  -3   2  -2    2.31    0.31
   3   2   2    2.50    0.41
  -3   2  -2    2.40    0.45
   4  -2   2    1.09    0.37
   4  -2   2    1.31    0.41
  -4  -2  -2    1.57    0.41
   4  -2   2    1.12    0.51
   4  -2   2    1.80    0.40
   4  -2   2    0.80    0.34
  -4  -2  -2    0.79    0.24
  -4   2  -2    1.61    0.48
   4   2   2    0.84    0.41
   4   2   2    0.70    0.39
   4   2   2    0.38    0.34
  -4   2  -2    0.76    0.23
   4   2   2    1.33    0.37
   5  -2   2   10.51    0.77
   5  -2   2    9.46    0.75
   5  -2   2    8.53    0.78
   5  -2   2    8.87    0.76
   5  -2   2    9.63    0.84
   5  -2   2    9.77    1.00
   5   2   2    9.39    0.78
   5   2   2   10.08    0.78
   5   2   2   11.65    0.77
   5   2   2    9.45    0.69
   6  -2   2    0.96    0.46
   6  -2   2    1.02    0.46
   6   2   2    0.15    0.46
   6   2   2    1.24    0.42
   7  -2   2    2.52    0.54
   7  -2   2    1.60    0.57
   7   2   2    2.08    0.63
   7   2   2    2.55    0.49
   6  -3  -2    1.51    0.61
   6  -3  -2    1.23    0.63
   6   3  -2    0.81    0.52
   6   3  -2    1.60    0.72
   5  -3  -2    5.53    0.43
   5  -3  -2    4.84    0.44
   5  -3  -2    6.04    0.84
   5  -3  -2    5.56    0.81
   5   3  -2    5.78    0.71
   5   3  -2    5.21    0.91
   4  -3  -2    0.43    0.22
   4  -3  -2    0.42    0.43
   4  -3  -2    0.22    0.43
   4  -3  -2    0.27    0.21
   4   3  -2    0.22    0.37
   3  -3  -2  107.12    3.87
   3  -3  -2  107.48    3.87
   3  -3  -2  107.18    4.80
   3   3  -2  108.28    3.85
   3   3  -2  105.38    3.84
   2  -3  -2   46.84    1.83
   2  -3  -2   45.60    1.76
   2  -3  -2   48.26    1.76
  -2  -3   2   49.26    1.77
   2  -3  -2   48.01    1.83
  -2  -3   2   52.38    1.77
  -2   3   2   50.15    1.79
   2   3  -2   48.65    1.82
  -2   3   2   46.75    2.27
   2   3  -2   48.64    1.81
  -2   3   2   46.68    1.78
   1  -3  -2   -0.22    0.19
  -1  -3   2    0.12    0.18
   1  -3  -2   -0.23    0.18
  -1  -3   2   -0.12    0.18
  -1  -3   2   -0.01    0.03
   1  -3  -2   -0.09    0.19
  -1  -3   2    0.13    0.16
   1  -3  -2   -0.07    0.19
   1   3  -2   -0.14    0.19
  -1   3   2    0.04    0.17
   1   3  -2   -0.02    0.20
  -1   3   2    0.08    0.17
   1   3  -2    0.08    0.19
  -1   3   2   -0.01    0.05
   1   3  -2   -0.01    0.20
  -1   3   2   -0.15    0.19
   0  -3   2   -0.22    0.19
   0  -3  -2   -0.01    0.20
   0  -3   2    0.03    0.21
   0  -3  -2   -0.15    0.20
   0  -3  -2   -0.19    0.19
   0  -3   2   -0.17    0.19
   0  -3  -2   -0.05    0.20
   0  -3   2    0.02    0.20
   0   3  -2   -0.13    0.19
   0   3  -2   -0.16    0.21
   0   3  -2   -0.13    0.19
   0   3  -2    0.23    0.21
   0   3   2    0.08    0.21
   0   3   2    0.11    0.19
   0   3   2   -0.21    0.20
   0   3  -2    0.03    0.20
   0   3   2   -0.16    0.20
  -1  -3  -2   52.57    2.04
   1  -3   2   51.45    2.01
  -1  -3  -2   53.94    2.02
   1  -3   2   53.16    2.02
  -1  -3  -2   54.29    2.07
   1  -3   2   53.66    2.06
   1  -3   2   49.92    2.28
  -1   3  -2   52.57    2.02
  -1   3  -2   51.46    2.04
  -1   3  -2   51.51    2.04
   1   3   2   54.51    2.05
   1   3   2   51.58    2.02
   1   3   2   54.59    2.02
   1   3   2   54.40    2.07
   2  -3   2  113.77    4.21
   2  -3   2  110.43    4.17
   2  -3   2  109.07    4.12
  -2  -3  -2  119.36    4.19
   2  -3   2  113.10    4.12
  -2  -3  -2  110.27    4.04
   2  -3   2  111.45    4.20
  -2  -3  -2  112.66    4.04
   2   3   2  115.12    4.19
  -2   3  -2  111.95    4.16
   2   3   2  116.64    4.12
   2   3   2  115.32    4.21
   2   3   2  116.17    4.14
  -2   3  -2  115.89    4.18
  -2   3  -2  112.43    4.05
  -3  -3  -2   12.69    0.66
   3  -3   2   11.32    0.71
   3  -3   2   12.21    0.75
   3  -3   2   13.43    0.89
  -3  -3  -2   12.91    0.75
   3  -3   2   11.51    0.76
   3  -3   2   12.36    0.73
  -3   3  -2   11.65    0.66
   3   3   2   12.46    0.73
  -3   3  -2   12.19    0.85
   3   3   2   12.13    0.76
   3   3   2   11.76    0.75
   3   3   2   12.27    0.71
  -4  -3  -2   21.04    0.89
   4  -3   2   19.62    1.25
   4  -3   2   18.86    1.05
   4  -3   2   18.76    1.09
   4  -3   2   18.99    1.09
   4  -3   2   19.16    1.02
   4  -3   2   18.45    1.03
  -4   3  -2   19.74    1.21
   4   3   2   19.19    1.06
  -4   3  -2   19.73    0.90
   4   3   2   20.75    1.02
   4   3   2   20.30    1.06
   4   3   2   18.91    1.03
   5  -3   2    0.24    0.54
   5  -3   2    0.06    0.34
   5  -3   2    1.09    0.34
   5  -3   2    0.71    0.40
   5  -3   2   -0.02    0.38
   5   3   2   -0.25    0.41
   5   3   2   -0.18    0.34
   5   3   2   -0.18    0.35
   6  -3   2    1.58    0.49
   6  -3   2    2.35    0.52
   6   3   2    2.04    0.56
   6   3   2    1.72    0.45
   7  -3   2   -0.28    0.46
   7  -3   2    0.60    0.46
   7   3   2    1.07    0.53
   7   3   2   -0.13    0.37
   7  -4  -2    6.68    0.58
   7   4  -2    7.17    1.22
   6  -4  -2    2.47    0.38
   6  -4  -2    2.97    0.72
   6   4  -2    3.06    0.86
   6   4  -2    2.47    0.60
   5  -4  -2  108.51    4.38
   5  -4  -2  102.59    3.98
   5  -4  -2  109.21    3.91
   5  -4  -2  109.72    5.04
   5  -4  -2  114.19    4.00
   5   4  -2  102.66    5.23
   5   4  -2  109.86    4.16
   5   4  -2  109.94    3.95
   4  -4  -2   10.88    0.91
   4  -4  -2   10.94    0.63
   4  -4  -2   10.48    0.56
   4   4  -2   10.54    0.78
   4   4  -2   11.24    0.59
   4   4  -2   10.99    0.59
   3  -4  -2   36.47    1.44
   3  -4  -2   35.39    1.44
   3  -4  -2   34.10    1.36
   3  -4  -2   37.74    1.39
   3   4  -2   35.49    1.41
   3   4  -2   36.79    1.42
  -3   4   2   34.29    1.81
   2  -4  -2   72.49    2.67
   2  -4  -2   69.57    2.60
   2  -4  -2   72.49    2.67
  -2  -4   2   74.18    2.63
   2  -4  -2   61.44    2.60
  -2   4   2   68.24    3.23
   2   4  -2   73.26    2.59
   2   4  -2   75.35    2.66
   2   4  -2   71.10    2.65
   2   4  -2   73.27    2.59
  -2   4   2   75.48    2.64
  -2   4   2   70.99    2.64
   1  -4  -2   94.49    3.40
   1  -4  -2   92.13    3.39
  -1  -4   2   97.68    3.44
   1  -4  -2   95.02    3.46
  -1  -4   2  100.94    3.37
   1  -4  -2   94.27    3.45
  -1  -4   2   89.97    3.35
   1   4  -2   96.28    3.38
  -1   4   2   94.26    3.37
   1   4  -2   90.67    3.43
   1   4  -2   92.89    3.38
  -1   4   2   89.00    3.36
   1   4  -2   95.78    3.45
  -1   4   2   96.79    3.44
  -1   4   2   84.17    3.43
   0  -4  -2   83.21    3.15
   0  -4   2   82.32    3.14
   0  -4   2   88.20    3.10
   0  -4  -2   84.36    3.14
   0  -4  -2   83.84    3.09
   0  -4   2   87.20    3.15
   0  -4  -2   85.30    3.10
   0  -4   2   83.69    3.09
   0   4  -2   80.89    3.13
   0   4  -2   84.21    3.08
   0   4   2   80.30    3.08
   0   4  -2   86.15    3.15
   0   4   2   86.17    3.14
   0   4   2   82.33    3.14
   0   4  -2   86.93    3.10
   0   4   2   83.47    3.10
  -1  -4  -2   10.53    0.67
   1  -4   2   10.56    0.68
   1  -4   2   11.05    0.68
  -1  -4  -2    9.65    0.62
   1  -4   2   10.85    0.65
  -1  -4  -2   10.89    0.67
  -1   4  -2   10.49    0.56
  -1   4  -2    9.73    0.63
  -1   4  -2   11.42    0.68
  -1   4  -2   10.12    0.61
   1   4   2   11.14    0.64
   1   4   2   11.07    0.68
   1   4   2   10.10    0.67
  -1   4  -2   10.38    0.62
   1   4   2   11.12    0.66
  -2  -4  -2  139.54    4.90
   2  -4   2  133.25    5.07
  -2  -4  -2  151.18    5.08
   2  -4   2  142.21    5.00
   2  -4   2  139.13    4.99
  -2  -4  -2  130.80    4.83
   2  -4   2  132.66    5.00
   2  -4   2  138.56    5.08
  -2   4  -2  135.79    5.04
   2   4   2  141.52    5.07
  -2   4  -2  129.87    5.00
   2   4   2  134.57    4.97
   2   4   2  145.38    5.09
  -2   4  -2  134.72    4.91
   2   4   2  139.87    5.00
   3  -4   2    2.35    0.39
   3  -4   2    2.91    0.43
   3  -4   2    2.23    0.42
  -3  -4  -2    2.82    0.34
   3  -4   2    2.25    0.37
   3  -4   2    1.92    0.49
  -3  -4  -2    2.77    0.37
  -3   4  -2    3.14    0.38
  -3   4  -2    2.21    0.47
   3   4   2    2.44    0.40
   3   4   2    2.34    0.40
   3   4   2    3.08    0.40
   3   4   2    3.10    0.45
   4  -4   2    8.51    0.71
   4  -4   2    8.81    0.69
   4  -4   2    8.41    0.70
  -4  -4  -2    8.48    0.53
   4  -4   2    7.69    0.84
   4  -4   2    8.01    0.72
   4   4   2    8.13    0.70
   4   4   2    7.98    0.68
   4   4   2    7.87    0.67
  -4   4  -2    8.94    0.88
   4   4   2    8.33    0.73
  -4   4  -2    7.80    0.55
   5  -4   2    0.47    0.40
   5  -4   2    0.29    0.57
   5  -4   2    1.53    0.42
   5  -4   2    1.18    0.43
   5   4   2    0.75    0.40
   5   4   2    1.25    0.42
   5   4   2    0.57    0.44
   6  -4   2    7.41    0.78
   6  -4   2    8.03    0.81
   6   4   2    9.13    0.78
   6   4   2    9.82    0.86
   7  -4   2    0.43    0.49
   7  -4   2    0.25    0.45
   7   4   2    0.92    0.55
   7   4   2    0.32    0.41
   7  -5  -2    3.51    0.51
   7   5  -2    5.37    1.07
   6  -5  -2   -0.37    0.48
   6  -5  -2    0.23    0.29
   6  -5  -2    0.17    0.30
   6   5  -2    0.43    0.61
   6   5  -2    0.28    0.45
   6   5  -2   -0.12    0.27
   5  -5  -2   62.87    2.35
   5  -5  -2   59.51    2.29
   5  -5  -2   54.41    2.31
   5  -5  -2   58.70    2.74
   5  -5  -2   59.91    2.29
   5   5  -2   58.26    2.28
   5   5  -2   59.96    2.29
   5   5  -2   62.84    2.49
   4  -5  -2    3.57    0.39
   4  -5  -2    3.10    0.37
   4  -5  -2    3.31    0.41
   4  -5  -2    4.10    0.44
   4  -5  -2    3.68    0.67
   4   5  -2    3.85    0.40
   4   5  -2    3.83    0.37
   4   5  -2    4.47    0.40
   4   5  -2    4.99    0.54
   4   5  -2    4.08    0.36
   3  -5  -2   23.61    1.09
   3  -5  -2   25.01    1.05
   3  -5  -2   24.24    1.09
   3  -5  -2   26.01    1.06
   3   5  -2   25.36    1.08
   3   5  -2   24.39    1.07
  -3   5   2   26.17    1.00
   3   5  -2   24.49    1.02
  -3   5   2   22.82    0.99
   3   5  -2   23.31    1.01
   2  -5  -2    2.04    0.30
  -2  -5   2    1.47    0.27
   2  -5  -2    1.37    0.28
   2  -5  -2    2.29    0.33
  -2  -5   2    2.02    0.28
   2  -5  -2    1.57    0.28
   2   5  -2    1.95    0.31
   2   5  -2    1.61    0.27
   2   5  -2    1.65    0.28
   2   5  -2    1.89    0.31
  -2   5   2    1.98    0.40
  -2   5   2    1.82    0.29
  -2   5   2    1.60    0.28
   1  -5  -2    8.84    0.56
  -1  -5   2    7.48    0.51
  -1  -5   2    7.42    0.53
   1  -5  -2    7.56    0.54
   1  -5  -2    6.37    0.52
  -1  -5   2    7.94    0.55
   1  -5  -2    7.58    0.56
  -1  -5   2    7.23    0.50
   1   5  -2    7.55    0.55
  -1   5   2    7.59    0.53
  -1   5   2    8.06    0.52
   1   5  -2    8.40    0.56
   1   5  -2    8.60    0.55
   1   5  -2    8.53    0.55
  -1   5   2    7.49    0.54
   0  -5  -2    6.32    0.54
   0  -5   2    6.27    0.53
   0  -5   2    6.35    0.53
   0  -5  -2    5.76    0.50
   0  -5   2    6.45    0.54
   0  -5  -2    5.83    0.51
   0  -5  -2    4.69    0.47
   0   5   2    5.69    0.51
   0   5  -2    5.68    0.52
   0   5   2    6.21    0.52
   0   5  -2    5.43    0.48
   0   5  -2    6.89    0.54
   0   5   2    6.27    0.53
   0   5   2    6.26    0.52
   0   5  -2    5.37    0.49
   1  -5   2   33.65    1.45
   1  -5   2   35.07    1.46
   1  -5   2   32.52    1.48
  -1  -5  -2   33.08    1.41
  -1  -5  -2   35.23    1.45
   1  -5   2   36.52    1.50
  -1  -5  -2   34.65    1.46
  -1  -5  -2   36.13    1.49
  -1   5  -2   35.27    1.47
  -1   5  -2   34.92    1.43
   1   5   2   34.30    1.47
  -1   5  -2   33.60    1.55
  -1   5  -2   33.75    1.46
   1   5   2   33.92    1.48
   1   5   2   34.44    1.44
   1   5   2   34.11    1.46
  -1   5  -2   35.16    1.43
  -1   5  -2   34.49    1.46
   2  -5   2   15.03    0.80
   2  -5   2   12.38    0.85
   2  -5   2   13.21    0.81
   2  -5   2   14.08    0.80
   2  -5   2   14.15    0.82
  -2  -5  -2   14.40    0.70
  -2  -5  -2   13.43    0.66
  -2  -5  -2   15.86    0.84
  -2  -5  -2   12.94    0.74
   2   5   2   13.37    0.80
  -2   5  -2   14.54    0.87
  -2   5  -2   14.06    0.72
  -2   5  -2   14.34    0.79
   2   5   2   15.00    0.77
  -2   5  -2   13.00    0.76
   2   5   2   13.33    0.78
   3  -5   2   24.42    1.42
  -3  -5  -2   28.01    1.22
   3  -5   2   27.86    1.31
   3  -5   2   30.18    1.37
  -3  -5  -2   28.74    1.25
   3  -5   2   27.92    1.36
   3  -5   2   28.19    1.31
  -3   5  -2   28.79    1.27
   3   5   2   27.71    1.34
   3   5   2   30.08    1.30
   3   5   2   28.90    1.33
  -3   5  -2   27.87    1.44
   3   5   2   29.06    1.32
   4  -5   2    3.38    0.50
   4  -5   2    1.36    0.36
   4  -5   2    3.52    0.52
   4  -5   2    2.91    0.52
   4  -5   2    3.51    0.66
  -4  -5  -2    3.85    0.39
   4   5   2    3.35    0.48
   4   5   2    3.28    0.52
   4   5   2    3.01    0.49
   4   5   2    2.79    0.53
  -4   5  -2    3.99    0.43
   5  -5   2    1.09    0.59
   5  -5   2    1.03    0.44
   5  -5   2    0.88    0.44
   5   5   2    0.86    0.46
   5   5   2    1.11    0.42
   6  -5   2    8.62    0.83
   6  -5   2    6.40    1.04
   6  -5   2    8.22    0.81
   6   5   2    7.93    0.83
   6   5   2    7.75    0.76
   7  -6  -2    1.00    0.44
   7  -6  -2    0.43    0.34
   7   6  -2    1.78    0.42
   7   6  -2    1.31    0.85
   6  -6  -2    3.74    0.48
   6  -6  -2    3.46    0.78
   6  -6  -2    3.19    0.48
   6   6  -2    4.22    0.95
   6   6  -2    3.44    0.45
   6   6  -2    3.49    0.41
   5  -6  -2   24.87    1.55
   5  -6  -2   22.11    1.13
   5  -6  -2   19.46    1.07
   5  -6  -2   22.56    1.12
   5  -6  -2   24.03    1.15
   5   6  -2   25.94    1.27
   5   6  -2   23.98    1.09
   5   6  -2   24.01    1.07
   5   6  -2   25.16    1.11
   5   6  -2   24.29    1.10
   4  -6  -2   11.94    1.00
   4  -6  -2   11.28    0.72
   4  -6  -2   10.68    0.68
   4  -6  -2   10.73    0.69
   4  -6  -2   10.72    0.71
   4   6  -2   12.01    0.75
   4   6  -2    9.78    0.66
   4   6  -2   11.04    0.67
   4   6  -2   11.95    0.66
   4   6  -2   10.65    0.69
  -3  -6   2   26.13    1.06
   3  -6  -2   24.38    1.16
   3  -6  -2   24.75    1.13
   3  -6  -2   25.46    1.14
   3  -6  -2   25.93    1.17
   3  -6  -2   24.85    1.34
   3   6  -2   25.96    1.15
   3   6  -2   26.23    1.15
   3   6  -2   26.05    1.12
  -3   6   2   24.91    1.09
  -3   6   2   25.36    1.40
   3   6  -2   24.39    1.09
   2  -6  -2   13.91    0.77
   2  -6  -2   14.05    0.78
  -2  -6   2   15.44    0.75
  -2  -6   2   12.39    0.71
  -2  -6   2   14.71    0.60
   2  -6  -2   13.61    0.75
   2  -6  -2   13.56    0.74
   2   6  -2   13.56    0.74
  -2   6   2   13.74    0.64
   2   6  -2   13.42    0.75
   2   6  -2   13.65    0.73
  -2   6   2   14.70    0.74
  -2   6   2   13.48    0.90
   2   6  -2   13.91    0.74
   1  -6  -2   12.80    0.74
   1  -6  -2   12.47    0.75
  -1  -6   2   14.19    0.75
   1  -6  -2   12.69    0.74
  -1  -6   2   13.22    0.74
   1   6  -2   12.70    0.72
   1   6  -2   13.04    0.73
  -1   6   2   13.30    0.76
  -1   6   2   13.57    0.75
   1   6  -2   14.24    0.77
   1   6  -2   14.54    0.77
   0  -6   2   -0.85    0.21
   0  -6  -2    0.51    0.30
   0  -6  -2    0.17    0.29
   0  -6  -2    0.56    0.30
   0  -6   2    0.49    0.31
   0  -6   2    0.78    0.30
   0  -6   2    0.17    0.28
   0  -6  -2   -0.05    0.27
   0   6  -2    0.44    0.28
   0   6   2    0.14    0.28
   0   6  -2    0.19    0.28
   0   6  -2    0.25    0.29
   0   6   2    0.33    0.29
   0   6   2   -0.05    0.27
   0   6   2    0.01    0.28
   0   6  -2    0.31    0.25
   0   6  -2    0.44    0.30
  -1  -6  -2    0.27    0.27
   1  -6   2    0.01    0.28
  -1  -6  -2   -0.20    0.23
   1  -6   2    0.12    0.28
  -1  -6  -2   -0.17    0.24
   1  -6   2    0.05    0.27
   1  -6   2    0.23    0.28
  -1   6  -2    0.01    0.27
   1   6   2   -0.11    0.26
  -1   6  -2    0.30    0.26
  -1   6  -2   -0.49    0.19
   1   6   2   -0.01    0.28
   1   6   2    0.25    0.29
  -1   6  -2   -0.17    0.26
   1   6   2   -0.25    0.26
  -1   6  -2    0.09    0.25
  -2  -6  -2   12.49    0.73
   2  -6   2   11.81    0.78
   2  -6   2   12.54    0.79
   2  -6   2   12.84    0.84
  -2  -6  -2   11.86    0.58
   2  -6   2   12.08    0.77
   2  -6   2   12.99    0.78
  -2  -6  -2   12.44    0.68
   2   6   2   12.12    0.78
   2   6   2   12.12    0.78
   2   6   2   12.14    0.76
  -2   6  -2   10.94    0.73
  -2   6  -2   11.92    0.68
   2   6   2   12.97    0.76
   3  -6   2   14.95    1.04
   3  -6   2   14.12    0.88
  -3  -6  -2   13.85    0.74
   3  -6   2   13.50    0.88
   3  -6   2   15.81    0.93
  -3  -6  -2   13.85    0.80
   3  -6   2   14.07    0.91
  -3   6  -2   15.37    0.68
   3   6   2   14.25    0.90
   3   6   2   15.19    0.85
   3   6   2   13.92    0.90
   3   6   2   14.70    0.88
  -3   6  -2   14.57    1.00
   4  -6   2    2.58    0.51
   4  -6   2    2.33    0.49
   4  -6   2    2.71    0.52
   4  -6   2    3.16    0.51
  -4  -6  -2    3.03    0.39
   4  -6   2    3.22    0.66
   4   6   2    3.42    0.53
   4   6   2    1.29    0.48
  -4   6  -2    3.15    0.42
   4   6   2    2.86    0.48
   4   6   2    2.89    0.49
   5  -6   2   -0.20    0.39
   5  -6   2    0.08    0.55
   5  -6   2    1.02    0.44
   5   6   2    0.45    0.45
   5   6   2    0.56    0.39
   6  -6   2    0.11    0.45
   6  -6   2   -0.04    0.42
   6   6   2    0.39    0.47
   6   6   2   -0.11    0.38
   7  -7  -2    5.74    0.68
   7  -7  -2    6.91    0.63
   7   7  -2    6.14    0.64
   7   7  -2    5.28    1.20
   6  -7  -2    0.46    0.39
   6  -7  -2   -0.15    0.33
   6   7  -2    0.65    0.36
   6   7  -2    0.37    0.32
   5  -7  -2   54.73    2.36
   5  -7  -2   62.65    2.82
   5  -7  -2   58.12    2.37
   5   7  -2   60.58    2.37
   5   7  -2   60.47    2.33
   5   7  -2   55.50    2.32
   5   7  -2   63.10    2.41
   5   7  -2   58.32    2.36
   4  -7  -2    0.38    0.48
   4  -7  -2    1.33    0.36
   4  -7  -2    0.80    0.35
   4  -7  -2    0.64    0.34
   4  -7  -2    0.31    0.33
  -4   7   2    0.90    0.22
   4   7  -2    0.70    0.33
   4   7  -2    0.44    0.33
   4   7  -2    0.78    0.33
   4   7  -2    0.39    0.32
   4   7  -2    0.83    0.33
   3  -7  -2   13.85    0.98
   3  -7  -2   14.57    0.83
   3  -7  -2   13.76    0.82
   3  -7  -2   14.31    0.81
  -3  -7   2   13.99    0.74
   3  -7  -2   12.89    0.82
   3   7  -2   14.76    0.83
  -3   7   2   13.48    0.75
   3   7  -2   15.18    0.80
  -3   7   2   14.72    0.96
   3   7  -2   15.13    0.81
   3   7  -2   13.60    0.79
  -2  -7   2    3.34    0.32
   2  -7  -2    3.09    0.43
   2  -7  -2    3.46    0.43
   2  -7  -2    3.22    0.43
   2   7  -2    3.44    0.42
   2   7  -2    2.77    0.37
  -2   7   2    3.12    0.33
   2   7  -2    3.25    0.41
   2   7  -2    2.55    0.38
   1  -7  -2  289.59   10.72
   1  -7  -2  299.39   10.59
   1  -7  -2  293.05   10.72
  -1  -7   2  312.29   10.72
  -1  -7   2  301.69   10.72
   1  -7  -2  293.26   10.58
   1   7  -2  290.42   10.72
   1   7  -2  295.51   10.58
   1   7  -2  308.03   10.58
  -1   7   2  312.98   10.73
  -1   7   2  292.68   10.73
   1   7  -2  306.89   10.73
   0  -7   2  169.44    6.07
   0  -7  -2  168.67    6.08
   0  -7  -2  172.84    6.08
   0  -7  -2  157.38    6.15
   0  -7   2  169.84    6.08
   0  -7   2  173.14    6.17
   0  -7   2  169.22    6.17
   0  -7  -2  169.31    6.18
   0   7  -2  174.97    6.18
   0   7  -2  167.04    6.16
   0   7   2  161.84    6.17
   0   7  -2  169.47    5.91
   0   7   2  165.06    6.08
   0   7  -2  166.37    6.06
   0   7  -2  172.98    6.08
   0   7   2  168.19    6.17
  -1  -7  -2    1.61    0.37
   1  -7   2    2.12    0.39
   1  -7   2    2.48    0.41
  -1  -7  -2    2.04    0.34
   1  -7   2    1.76    0.37
  -1  -7  -2    1.56    0.35
   1  -7   2    1.88    0.40
  -1   7  -2    2.51    0.41
  -1   7  -2    2.15    0.37
   1   7   2    2.14    0.39
  -1   7  -2    2.01    0.38
   1   7   2    2.18    0.40
   1   7   2    2.12    0.39
   1   7   2    2.20    0.40
  -1   7  -2    2.41    0.39
   2  -7   2    2.65    0.44
   2  -7   2    2.50    0.47
   2  -7   2    2.25    0.42
  -2  -7  -2    2.45    0.36
   2  -7   2    2.07    0.40
   2  -7   2    1.38    0.39
  -2  -7  -2    2.52    0.25
  -2  -7  -2    2.67    0.40
   2   7   2    2.48    0.43
   2   7   2    2.86    0.44
  -2   7  -2    1.92    0.43
  -2   7  -2    2.57    0.40
  -2   7  -2    2.30    0.35
   2   7   2    2.67    0.44
   2   7   2    2.47    0.43
   3  -7   2    1.02    0.41
   3  -7   2    1.28    0.51
  -3  -7  -2    0.47    0.23
   3  -7   2    0.63    0.38
   3  -7   2    1.30    0.41
   3  -7   2    0.17    0.37
  -3  -7  -2    0.23    0.15
   3   7   2    0.88    0.39
  -3   7  -2    0.07    0.40
   3   7   2    0.87    0.41
   3   7   2    0.92    0.38
   3   7   2    0.38    0.36
  -3   7  -2    0.78    0.25
   4  -7   2    7.79    0.93
  -4  -7  -2    6.86    0.56
   4  -7   2    7.25    0.74
   4  -7   2    7.49    0.73
   4  -7   2    8.14    0.76
   4  -7   2    8.53    0.80
   4   7   2    6.33    0.68
   4   7   2    7.19    0.69
   4   7   2    5.97    0.69
  -4   7  -2    7.89    0.62
   5  -7   2   -0.35    0.39
   5  -7   2   -0.51    0.51
   5  -7   2    0.22    0.41
   5   7   2   -0.14    0.41
   5   7   2    0.05    0.39
   6  -7   2    2.28    0.58
   6  -7   2    1.97    0.57
   6   7   2    1.54    0.53
   6   7   2    1.99    0.50
   6  -8  -2    7.65    0.71
   6  -8  -2    6.90    0.71
   6   8  -2    6.15    0.64
   6   8  -2    7.37    0.64
   5  -8  -2    4.28    0.76
   5  -8  -2    3.60    0.52
   5  -8  -2    4.03    0.54
   5   8  -2    4.54    0.54
   5   8  -2    5.17    0.56
   5   8  -2    4.84    0.54
   5   8  -2    4.51    0.54
   4  -8  -2    1.21    0.53
   4  -8  -2    0.96    0.37
   4  -8  -2    0.28    0.35
   4  -8  -2    0.76    0.38
   4  -8  -2   -0.10    0.34
   4   8  -2    1.01    0.36
   4   8  -2    1.45    0.40
  -4   8   2    0.55    0.37
   4   8  -2    0.88    0.37
   4   8  -2    0.91    0.36
   4   8  -2    0.15    0.29
  -4   8   2    0.47    0.25
   3  -8  -2   65.10    2.47
   3  -8  -2   62.16    2.45
   3  -8  -2   58.22    2.49
   3  -8  -2   61.57    2.50
   3  -8  -2   59.54    2.62
  -3  -8   2   63.89    2.40
   3   8  -2   65.98    2.44
   3   8  -2   62.25    2.43
  -3   8   2   58.85    2.89
   3   8  -2   61.92    2.49
   3   8  -2   61.02    2.46
  -3   8   2   57.27    2.41
   2  -8  -2   70.20    2.70
   2  -8  -2   65.10    2.73
   2  -8  -2   69.06    2.68
   2  -8  -2   71.53    2.76
  -2  -8   2   69.96    2.57
   2   8  -2   66.37    2.72
   2   8  -2   71.37    2.73
  -2   8   2   64.77    2.69
   2   8  -2   72.42    2.71
  -2   8   2   68.42    2.60
  -1  -8   2   27.94    1.26
   1  -8  -2   26.31    1.27
   1  -8  -2   25.48    1.26
   1  -8  -2   27.10    1.26
   1  -8  -2   26.55    1.24
  -1   8   2   23.07    1.19
   1   8  -2   27.65    1.25
  -1   8   2   26.75    1.27
   1   8  -2   27.48    1.24
   1   8  -2   25.65    1.26
  -1   8   2   26.69    1.26
   0  -8  -2    3.80    0.48
   0  -8  -2    3.34    0.47
   0  -8  -2    4.97    0.53
   0  -8  -2    4.61    0.50
   0  -8   2    4.17    0.49
   0  -8   2    3.54    0.47
   0  -8   2    3.46    0.45
   0  -8   2    4.51    0.51
   0   8   2    3.49    0.47
   0   8  -2    3.09    0.45
   0   8  -2    4.38    0.42
   0   8   2    3.20    0.46
   0   8   2    3.57    0.47
   0   8  -2    3.38    0.46
   0   8   2    3.18    0.45
   0   8  -2    3.44    0.45
   0   8  -2    4.11    0.48
  -1  -8  -2    0.25    0.28
  -1  -8  -2    0.40    0.31
   1  -8   2    0.03    0.32
   1  -8   2    0.25    0.31
   1  -8   2    0.41    0.34
  -1  -8  -2    0.06    0.30
   1  -8   2   -0.14    0.29
   1   8   2   -0.09    0.29
   1   8   2    0.22    0.31
   1   8   2   -0.07    0.30
   1   8   2    0.15    0.32
  -1   8  -2   -0.07    0.29
  -1   8  -2   -0.19    0.28
  -1   8  -2    0.01    0.29
  -1   8  -2   -0.18    0.29
  -2  -8  -2    4.13    0.44
  -2  -8  -2    3.85    0.49
   2  -8   2    4.45    0.56
   2  -8   2    5.25    0.60
   2  -8   2    4.51    0.54
   2  -8   2    3.92    0.55
   2   8   2    3.97    0.53
   2   8   2    4.04    0.52
  -2   8  -2    4.72    0.59
   2   8   2    4.43    0.54
  -2   8  -2    4.67    0.52
   2   8   2    3.97    0.53
  -2   8  -2    4.82    0.46
   3  -8   2    1.15    0.50
   3  -8   2    0.61    0.41
   3  -8   2    0.59    0.41
   3  -8   2    1.73    0.45
  -3  -8  -2    1.01    0.27
   3  -8   2    1.09    0.44
   3   8   2    1.05    0.41
   3   8   2    1.34    0.46
  -3   8  -2    1.29    0.47
   3   8   2    0.66    0.38
   3   8   2    0.83    0.40
  -3   8  -2    0.74    0.28
  -3   8  -2    0.80    0.33
   4  -8   2   23.33    1.28
   4  -8   2   25.13    1.50
   4  -8   2   21.40    1.29
  -4  -8  -2   24.04    1.14
   4  -8   2   21.20    1.26
   4  -8   2   23.00    1.31
   4   8   2   23.04    1.28
   4   8   2   20.89    1.25
   4   8   2   22.04    1.25
  -4   8  -2   22.96    1.16
   5  -8   2    1.66    0.66
   5  -8   2    2.86    0.57
   5  -8   2    2.36    0.40
   5   8   2    1.60    0.48
   5   8   2    2.06    0.53
   6  -8   2   -0.35    0.47
   6  -8   2    0.42    0.45
   6   8   2    0.61    0.48
   6  -9  -2    0.67    0.45
   6  -9  -2    1.02    0.43
   6   9  -2    1.05    0.41
   6   9  -2    1.15    0.44
   5  -9  -2   -0.31    0.36
   5  -9  -2    0.53    0.55
   5  -9  -2   -0.24    0.38
   5   9  -2   -0.06    0.36
   5   9  -2    0.78    0.37
   4  -9  -2    1.56    0.45
   4  -9  -2    2.74    0.64
   4  -9  -2    1.87    0.46
  -4  -9   2    1.76    0.32
   4  -9  -2    1.26    0.43
   4  -9  -2    2.01    0.46
   4   9  -2    2.14    0.46
   4   9  -2    0.98    0.41
   4   9  -2    1.70    0.45
  -4   9   2    1.77    0.34
  -4   9   2    2.28    0.46
   4   9  -2    1.87    0.33
   4   9  -2    2.26    0.45
   3  -9  -2   -0.09    0.36
   3  -9  -2    0.45    0.38
   3  -9  -2    0.17    0.34
   3  -9  -2    0.74    0.45
  -3  -9   2    1.06    0.30
   3  -9  -2    0.65    0.37
   3   9  -2    0.52    0.37
  -3   9   2    0.49    0.29
   3   9  -2    0.57    0.36
  -3   9   2   -0.26    0.35
   3   9  -2    0.23    0.35
   3   9  -2    0.61    0.36
   2  -9  -2   42.68    1.79
   2  -9  -2   40.55    1.73
  -2  -9   2   40.17    1.71
   2  -9  -2   36.89    1.74
   2  -9  -2   39.84    1.79
  -2  -9   2   39.36    1.60
  -2   9   2   32.16    1.58
   2   9  -2   40.91    1.71
   2   9  -2   41.07    1.72
   2   9  -2   41.19    1.75
   2   9  -2   37.74    1.72
  -2   9   2   38.29    1.71
   1  -9  -2    1.82    0.40
  -1  -9   2    2.12    0.39
  -1  -9   2    1.66    0.39
   1  -9  -2    2.00    0.42
   1  -9  -2    1.91    0.41
   1  -9  -2    2.20    0.42
   1   9  -2    1.55    0.39
   1   9  -2    2.15    0.41
  -1   9   2    1.99    0.38
   1   9  -2    2.62    0.44
  -1   9   2    1.45    0.39
   1   9  -2    1.93    0.28
   1   9  -2    2.23    0.43
   0  -9  -2   55.65    2.32
   0  -9   2   54.65    2.31
   0  -9  -2   55.86    2.27
   0  -9   2   58.43    2.32
   0  -9  -2   54.95    2.30
   0  -9   2   55.11    2.26
   0  -9  -2   52.02    2.25
   0   9  -2   55.01    2.14
   0   9  -2   57.27    2.28
   0   9   2   56.48    2.31
   0   9   2   55.19    2.26
   0   9  -2   54.61    2.25
   0   9   2   55.47    2.32
   0   9  -2   53.91    2.29
   1  -9   2    3.54    0.53
   1  -9   2    3.99    0.48
   1  -9   2    4.12    0.54
  -1  -9  -2    3.92    0.51
  -1  -9  -2    4.08    0.49
   1  -9   2    5.00    0.56
  -1   9  -2    5.37    0.54
   1   9   2    3.65    0.51
   1   9   2    4.11    0.54
  -1   9  -2    4.01    0.50
   1   9   2    3.47    0.50
  -1   9  -2    3.73    0.50
   1   9   2    3.44    0.50
  -2  -9  -2   35.74    1.59
   2  -9   2   38.84    1.73
   2  -9   2   36.85    1.74
   2  -9   2   37.41    1.74
   2  -9   2   41.69    1.80
   2  -9   2   34.28    1.68
  -2  -9  -2   37.74    1.68
   2   9   2   39.30    1.74
   2   9   2   34.91    1.72
   2   9   2   35.89    1.70
  -2   9  -2   37.53    1.74
   2   9   2   38.76    1.71
  -2   9  -2   37.32    1.70
   3  -9   2   17.51    1.09
   3  -9   2   19.81    1.27
   3  -9   2   18.74    1.16
  -3  -9  -2   18.21    0.92
   3  -9   2   20.80    1.21
   3  -9   2   20.76    1.11
   3   9   2   20.23    1.15
   3   9   2   19.16    1.16
   3   9   2   18.59    1.15
  -3   9  -2   19.22    0.97
   3   9   2   20.11    1.16
  -3   9  -2   19.31    1.09
  -3   9  -2   20.60    1.25
   4  -9   2   15.79    1.10
   4  -9   2   16.83    1.11
   4  -9   2   17.24    1.28
   4   9   2   15.80    1.08
   4   9   2   16.14    1.08
   5  -9   2   -0.54    0.55
   5  -9   2    0.79    0.46
   5  -9   2   -0.73    0.40
   5   9   2   -0.08    0.44
   6  -9   2    1.51    0.57
   6  -9   2    1.20    0.50
   6   9   2    0.08    0.43
   6   9   2    0.76    0.53
   6 -10  -2    3.06    0.59
   6 -10  -2    3.19    0.57
   6  10  -2    3.14    0.56
   6  10  -2    3.02    0.53
   5 -10  -2   15.73    1.04
   5 -10  -2   14.57    1.28
   5 -10  -2   14.14    1.00
   5  10  -2   13.77    0.96
   5  10  -2   14.56    0.96
   4 -10  -2    5.13    0.64
   4 -10  -2    4.73    0.64
   4 -10  -2    5.96    0.85
   4 -10  -2    5.18    0.65
   4  10  -2    7.33    0.69
   4  10  -2    5.39    0.63
   4  10  -2    4.89    0.62
   4  10  -2    5.14    0.63
  -4  10   2    6.82    0.56
   3 -10  -2   -0.69    0.37
   3 -10  -2   -0.13    0.37
   3 -10  -2    1.39    0.34
   3 -10  -2    0.19    0.36
  -3 -10   2    0.36    0.30
   3 -10  -2    0.38    0.35
  -3  10   2   -0.18    0.36
   3  10  -2    0.40    0.38
   3  10  -2    0.33    0.37
  -3  10   2   -0.02    0.09
   3  10  -2    0.31    0.37
   3  10  -2   -0.18    0.35
   2 -10  -2    0.83    0.37
   2 -10  -2    0.41    0.38
   2 -10  -2    0.45    0.37
   2 -10  -2    0.75    0.40
  -2 -10   2    0.70    0.31
   2 -10  -2    0.11    0.38
  -2 -10   2    0.40    0.33
   2  10  -2    0.27    0.36
   2  10  -2    1.03    0.39
   2  10  -2    0.60    0.39
   2  10  -2    0.29    0.38
  -2  10   2    0.22    0.32
   1 -10  -2   14.73    0.96
   1 -10  -2   15.15    0.98
  -1 -10   2   15.52    0.97
   1 -10  -2   16.42    1.00
   1 -10  -2   16.70    0.98
  -1 -10   2   17.08    0.92
   1  10  -2   16.12    0.97
   1  10  -2   17.00    1.00
  -1  10   2   15.42    0.98
   1  10  -2   16.91    0.99
   1  10  -2   16.24    0.77
   1  10  -2   17.35    1.00
  -1  10   2   16.57    0.95
   0 -10   2    0.77    0.38
   0 -10  -2    0.63    0.35
   0 -10  -2    0.66    0.33
   0 -10  -2    0.56    0.35
   0 -10   2    0.92    0.37
   0 -10   2    0.47    0.36
   0  10   2    0.71    0.36
   0  10   2    0.50    0.36
   0  10  -2    0.76    0.30
   0  10  -2    0.39    0.35
   0  10  -2    0.51    0.37
   0  10   2    0.59    0.35
   0  10  -2    0.59    0.35
  -1 -10  -2    3.97    0.53
   1 -10   2    1.89    0.43
   1 -10   2    4.93    0.59
  -1 -10  -2    4.59    0.55
   1 -10   2    6.10    0.64
  -1  10  -2    4.18    0.53
  -1  10  -2    4.43    0.56
   1  10   2    4.67    0.58
   1  10   2    3.70    0.55
  -1  10  -2    4.48    0.54
   1  10   2    4.37    0.57
   1  10   2    3.90    0.55
   2 -10   2   -0.15    0.39
   2 -10   2   -0.01    0.38
  -2 -10  -2   -0.53    0.30
   2 -10   2    0.28    0.41
   2 -10   2   -0.53    0.34
  -2 -10  -2    0.07    0.24
   2 -10   2   -0.26    0.36
  -2  10  -2    0.08    0.12
   2  10   2    0.68    0.41
  -2  10  -2    0.07    0.38
   2  10   2    0.01    0.40
  -2  10  -2    0.35    0.37
   2  10   2    0.47    0.40
   2  10   2    0.11    0.38
  -3 -10  -2    8.16    0.71
   3 -10   2   10.10    0.89
  -3 -10  -2    8.83    0.62
   3 -10   2    9.54    0.86
   3 -10   2    7.88    0.88
   3 -10   2    7.08    0.77
   3  10   2    7.71    0.78
  -3  10  -2    8.88    0.65
  -3  10  -2    7.72    0.74
   3  10   2   10.32    0.86
   3  10   2    7.77    0.79
   3  10   2    9.33    0.85
   4 -10   2    1.21    0.50
   4 -10   2    1.42    0.61
   4 -10   2    1.63    0.53
   4  10   2    0.48    0.46
   4  10   2    1.25    0.47
   5 -10   2    4.37    0.72
   5 -10   2    3.90    0.86
   5 -10   2    5.11    0.74
   5  10   2    5.21    0.71
   5  10   2    4.73    0.68
   6 -10   2    0.35    0.52
   6 -10   2    1.21    0.57
   6  10   2    1.25    0.51
   6  10   2    1.37    0.56
   6 -11  -2    1.47    0.53
   6  11  -2    1.46    0.44
   6  11  -2    1.23    0.49
   5 -11  -2    1.04    0.45
   5 -11  -2    0.60    0.44
   5 -11  -2   -0.10    0.50
   5  11  -2    0.24    0.41
   5  11  -2   -0.03    0.42
   4 -11  -2    1.21    0.45
   4 -11  -2    1.65    0.61
   4 -11  -2    1.62    0.48
   4  11  -2    1.25    0.45
   4  11  -2    1.28    0.45
   3 -11  -2   36.53    1.82
   3 -11  -2   34.92    1.71
   3 -11  -2   36.43    1.70
   3 -11  -2   33.88    1.68
   3 -11  -2   34.33    1.70
   3  11  -2   32.35    1.64
   3  11  -2   34.49    1.68
   3  11  -2   33.46    1.67
   3  11  -2   35.61    1.67
   2 -11  -2   52.18    2.26
   2 -11  -2   51.49    2.26
   2 -11  -2   54.50    2.25
  -2 -11   2   41.23    2.13
  -2 -11   2   52.47    2.10
   2 -11  -2   54.54    2.29
   2 -11  -2   55.84    2.24
  -2  11   2   47.20    2.19
  -2  11   2   53.00    2.12
   2  11  -2   52.05    2.25
   2  11  -2   57.17    2.26
   2  11  -2   52.78    2.26
   2  11  -2   42.26    2.15
   1 -11  -2    0.18    0.36
   1 -11  -2    0.30    0.36
  -1 -11   2    0.12    0.38
   1 -11  -2    0.59    0.38
  -1 -11   2    0.91    0.31
   1 -11  -2   -0.07    0.36
   1 -11  -2    0.50    0.33
   1  11  -2    0.34    0.39
   1  11  -2    0.74    0.40
  -1  11   2    0.22    0.33
   1  11  -2    0.38    0.26
  -1  11   2   -0.07    0.34
   1  11  -2   -0.09    0.35
   1  11  -2    0.06    0.37
   0 -11   2    0.01    0.37
   0 -11  -2   -0.04    0.35
   0 -11   2    0.10    0.36
   0 -11  -2   -0.09    0.35
   0  11  -2   -0.21    0.28
   0  11   2    0.40    0.38
   0  11   2   -0.02    0.32
   0  11  -2    0.64    0.38
   0  11  -2    0.35    0.36
   0  11  -2    0.23    0.37
   1 -11   2   13.10    0.96
  -1 -11  -2   10.82    0.87
   1 -11   2   15.19    0.98
  -1 -11  -2   13.14    0.88
   1  11   2   13.66    0.95
  -1  11  -2   12.90    0.88
   1  11   2   14.29    0.97
  -1  11  -2   13.26    0.88
  -1  11  -2   10.90    0.88
   1  11   2   13.91    0.95
   1  11   2   11.08    0.91
   2 -11   2   15.85    1.10
   2 -11   2   17.52    1.13
   2 -11   2   17.18    1.12
   2 -11   2   17.97    1.15
  -2 -11  -2   16.19    1.04
   2 -11   2   15.56    1.08
   2  11   2   16.59    1.11
  -2  11  -2   15.58    1.09
   2  11   2   15.92    1.10
  -2  11  -2   17.54    1.02
   2  11   2   17.57    1.12
   2  11   2   16.85    1.09
  -3 -11  -2    1.48    0.37
   3 -11   2    1.07    0.35
   3 -11   2    1.05    0.49
   3 -11   2    1.02    0.55
  -3 -11  -2    1.48    0.43
   3 -11   2    1.67    0.54
   3 -11   2    1.55    0.51
  -3  11  -2    2.13    0.47
   3  11   2    1.08    0.51
   3  11   2    1.11    0.49
  -3  11  -2    2.04    0.41
   3  11   2    1.69    0.53
   3  11   2    2.29    0.56
   4 -11   2   -0.26    0.45
   4 -11   2    0.41    0.47
   4 -11   2   -0.14    0.52
   4  11   2    1.10    0.51
   4  11   2    1.35    0.49
   5 -11   2    0.29    0.50
   5 -11   2    0.38    0.48
   5  11   2    0.18    0.42
   5  11   2    0.45    0.50
   6 -11   2    1.34    0.62
   6 -11   2    1.88    0.61
   6  11   2    2.38    0.62
   6  11   2    2.12    0.60
   6 -12  -2    0.36    0.50
   6  12  -2    0.07    0.40
   6  12  -2    0.52    0.46
   5 -12  -2    2.83    0.63
   5 -12  -2    4.18    0.68
   5  12  -2    3.26    0.59
   5  12  -2    2.54    0.56
   4 -12  -2   36.24    1.93
   4 -12  -2   34.32    1.72
   4 -12  -2   31.45    1.69
   4  12  -2   33.04    1.67
   4  12  -2   33.52    1.69
   3 -12  -2    0.82    0.52
   3 -12  -2    2.29    0.55
   3 -12  -2    1.68    0.52
   3 -12  -2    2.39    0.55
   3  12  -2    1.88    0.50
   3  12  -2    2.07    0.54
   3  12  -2    1.65    0.51
  -3  12   2    2.39    0.47
   2 -12  -2    2.62    0.54
   2 -12  -2    4.05    0.64
   2 -12  -2    2.53    0.55
   2 -12  -2    3.32    0.59
  -2 -12   2    3.17    0.49
   2 -12  -2    2.86    0.56
  -2 -12   2    3.24    0.53
   2  12  -2    2.62    0.54
   2  12  -2    3.04    0.57
  -2  12   2    3.53    0.49
   2  12  -2    3.04    0.59
   2  12  -2    2.17    0.54
  -2  12   2    2.70    0.52
   1 -12  -2   16.47    1.08
   1 -12  -2   15.52    0.98
  -1 -12   2   18.48    1.04
   1 -12  -2   16.49    1.10
   1 -12  -2   16.47    1.06
  -1 -12   2   15.59    1.05
   1  12  -2   17.29    1.12
   1  12  -2   16.20    0.81
  -1  12   2   15.01    1.06
   1  12  -2   15.92    1.06
   1  12  -2   17.01    1.10
   1  12  -2   15.69    1.08
  -1  12   2   16.67    1.03
   0 -12   2   16.54    1.07
   0 -12  -2   17.13    0.90
   0 -12  -2   16.60    1.08
   0 -12  -2   16.55    1.05
   0 -12   2   17.38    1.12
   0  12  -2   16.89    1.08
   0  12  -2   17.37    1.08
   0  12   2   16.64    1.08
   0  12  -2   16.69    0.93
   0  12   2   16.57    1.11
  -1 -12  -2   -0.16    0.37
   1 -12   2    1.24    0.30
  -1 -12  -2    0.12    0.21
   1 -12   2    0.28    0.43
  -1 -12  -2   -0.01    0.32
  -1  12  -2    0.35    0.40
  -1  12  -2    0.22    0.37
   1  12   2   -0.13    0.39
   1  12   2   -0.11    0.40
   1  12   2   -0.10    0.39
  -1  12  -2   -0.10    0.35
  -2 -12  -2   12.62    0.92
   2 -12   2   12.70    1.00
   2 -12   2   11.34    0.98
   2 -12   2   12.06    0.96
   2 -12   2   11.90    0.98
   2 -12   2   13.02    1.01
   2  12   2    8.86    0.92
   2  12   2   11.68    0.97
  -2  12  -2   11.64    0.85
  -2  12  -2   13.05    0.97
   2  12   2   10.42    0.95
   2  12   2   12.06    0.98
  -2  12  -2   11.96    0.92
   3 -12   2    1.27    0.37
   3 -12   2    1.06    0.35
   3 -12   2    0.99    0.50
  -3 -12  -2    1.06    0.41
   3 -12   2    1.32    0.58
   3  12   2    0.92    0.49
  -3  12  -2    1.79    0.47
   3  12   2    1.08    0.52
   3  12   2    1.45    0.52
   4 -12   2   -0.51    0.40
   4 -12   2   -0.13    0.47
   4 -12   2   -0.63    0.49
   4  12   2    0.28    0.46
   4  12   2    0.12    0.42
   5 -12   2    9.43    0.97
   5 -12   2    7.60    0.92
   5  12   2    7.49    0.89
   5  12   2    8.39    0.91
   6 -12   2   31.20    1.78
   6 -12   2   29.15    1.74
   6  12   2   30.50    1.75
   6  12   2   28.30    1.72
   6 -13  -2    1.89    0.62
   6  13  -2    2.51    0.61
   6  13  -2    2.97    0.65
   5 -13  -2    2.08    0.59
   5 -13  -2    1.68    0.57
   5  13  -2    1.36    0.51
   5  13  -2    1.43    0.52
   4 -13  -2   -0.04    0.41
   4 -13  -2   -0.25    0.46
   4 -13  -2    0.00    0.44
   4  13  -2   -0.32    0.40
   4  13  -2    0.67    0.45
   3 -13  -2    0.61    0.47
  -3 -13   2    1.01    0.40
   3 -13  -2    0.01    0.45
   3 -13  -2    0.12    0.48
  -3  13   2    0.49    0.39
   3  13  -2    0.53    0.43
   3  13  -2    1.09    0.51
  -2 -13   2    3.16    0.52
   2 -13  -2    3.80    0.63
   2 -13  -2    3.58    0.62
   2 -13  -2    4.41    0.70
   2 -13  -2    3.91    0.62
  -2 -13   2    3.92    0.59
   2 -13  -2    3.90    0.66
   2  13  -2    2.92    0.61
  -2  13   2    1.98    0.35
   2  13  -2    3.21    0.62
   2  13  -2    4.66    0.67
   2  13  -2    4.69    0.70
  -2  13   2    3.86    0.60
  -1 -13   2    1.54    0.49
   1 -13  -2    2.06    0.53
   1 -13  -2    2.78    0.50
  -1 -13   2    2.49    0.52
   1 -13  -2    2.01    0.54
   1  13  -2    1.92    0.52
   1  13  -2    1.93    0.33
  -1  13   2    2.37    0.51
   1  13  -2    1.80    0.55
   1  13  -2    2.59    0.55
  -1  13   2    2.02    0.53
   0 -13  -2    7.61    0.79
   0 -13  -2    6.39    0.57
   0 -13   2    4.86    0.70
   0 -13   2    5.36    0.68
   0 -13  -2    5.22    0.69
   0  13  -2    5.80    0.71
   0  13  -2    6.72    0.76
   0  13   2    5.19    0.73
   0  13   2    6.96    0.76
   0  13  -2    5.89    0.58
   1 -13   2   34.94    1.79
  -1 -13  -2   38.07    1.77
  -1 -13  -2   34.34    1.36
  -1 -13  -2   31.55    1.65
   1 -13   2   31.35    1.66
   1  13   2   32.62    1.77
   1  13   2   36.26    1.77
  -1  13  -2   35.58    1.65
  -1  13  -2   37.48    1.71
  -1  13  -2   33.06    1.73
   2 -13   2    5.47    0.79
   2 -13   2    7.15    0.86
   2 -13   2    6.68    0.77
  -2 -13  -2    6.38    0.76
   2 -13   2    7.47    0.84
   2  13   2    6.63    0.81
   2  13   2    5.80    0.77
   2  13   2    7.53    0.86
  -2  13  -2    6.10    0.69
   2  13   2    7.38    0.83
  -2  13  -2    6.53    0.75
   3 -13   2    3.37    0.71
   3 -13   2    4.40    0.63
  -3 -13  -2    3.89    0.61
   3 -13   2    3.56    0.66
   3  13   2    3.26    0.65
  -3  13  -2    4.10    0.61
   3  13   2    3.34    0.65
   4 -13   2    4.47    0.75
   4 -13   2    4.72    0.77
   4 -13   2    5.21    0.87
   4  13   2    3.59    0.68
   4  13   2    4.45    0.72
   5 -13   2    1.95    0.66
   5 -13   2    2.38    0.67
   5  13   2    2.49    0.63
   5  13   2    2.16    0.62
   5 -14  -2    2.18    0.60
   5 -14  -2    1.94    0.63
   5  14  -2    2.32    0.59
   5  14  -2    2.27    0.58
   4 -14  -2    0.98    0.57
   4 -14  -2    0.42    0.46
   4 -14  -2    0.04    0.48
   4  14  -2    0.58    0.47
   3 -14  -2    1.56    0.55
   3 -14  -2    1.62    0.54
   3 -14  -2    1.93    0.58
   3  14  -2    1.43    0.51
   3  14  -2    1.35    0.53
   2 -14  -2    8.09    0.89
  -2 -14   2    7.75    0.74
  -2 -14   2    7.61    0.80
   2 -14  -2    6.08    0.78
   2 -14  -2    7.32    0.83
   2 -14  -2    7.09    0.78
   2  14  -2    7.09    0.81
  -2  14   2    7.49    0.82
   2  14  -2    8.24    0.88
   2  14  -2    6.00    0.79
   1 -14  -2    0.25    0.38
  -1 -14   2    0.28    0.43
   1 -14  -2   -0.82    0.42
   1 -14  -2    0.12    0.44
  -1 -14   2   -0.50    0.39
   1  14  -2   -0.36    0.40
  -1  14   2    0.45    0.43
  -1  14   2    0.15    0.39
   1  14  -2   -0.45    0.40
   0 -14  -2    0.09    0.31
   0 -14  -2    0.52    0.44
   0 -14   2   -0.29    0.43
   0 -14  -2    0.64    0.47
   0 -14   2   -0.31    0.44
   0  14   2    0.36    0.45
   0  14   2    0.70    0.47
   0  14  -2   -0.49    0.39
   0  14  -2   -0.05    0.42
   1 -14   2   16.14    1.18
  -1 -14  -2   15.86    0.76
  -1 -14  -2   14.71    1.05
   1 -14   2   17.51    1.15
  -1 -14  -2   15.55    1.11
   1  14   2   15.20    1.14
  -1  14  -2   15.87    1.12
  -1  14  -2   15.77    1.08
   1  14   2   16.70    1.17
  -2 -14  -2    0.77    0.47
   2 -14   2    1.34    0.30
  -2 -14  -2    0.24    0.35
   2 -14   2    1.43    0.57
   2 -14   2    1.03    0.56
  -2  14  -2    1.43    0.47
   2  14   2    0.56    0.49
   2  14   2    0.98    0.54
   2  14   2    1.77    0.58
  -2  14  -2    1.20    0.48
   3 -14   2    2.06    0.63
   3 -14   2    3.17    0.64
   3 -14   2    1.92    0.58
   3  14   2    1.20    0.54
   3  14   2    1.77    0.58
   4 -14   2    0.26    0.62
   4 -14   2    1.33    0.58
   4 -14   2    0.83    0.54
   4  14   2    1.02    0.54
   4  14   2    0.84    0.54
   5 -14   2    1.14    0.63
   5 -14   2    1.56    0.61
   5  14   2    0.79    0.56
   5  14   2    1.01    0.60
   5 -15  -2    1.91    0.66
   5 -15  -2    2.20    0.66
   5  15  -2    2.40    0.62
   4 -15  -2    0.25    0.55
   4 -15  -2    1.07    0.55
   4 -15  -2    0.29    0.49
   4  15  -2   -0.50    0.47
   4  15  -2    0.49    0.48
   3 -15  -2    4.00    0.70
   3 -15  -2    3.47    0.65
   3 -15  -2    4.23    0.72
   3  15  -2    4.01    0.71
   3  15  -2    4.90    0.73
   2 -15  -2    2.36    0.60
   2 -15  -2    2.58    0.59
   2 -15  -2    2.69    0.66
  -2 -15   2    4.06    0.64
  -2  15   2    4.38    0.68
   2  15  -2    2.92    0.64
   2  15  -2    1.77    0.59
   1 -15  -2   15.99    1.18
   1 -15  -2   15.23    1.14
  -1 -15   2   14.68    1.06
   1 -15  -2   14.71    1.01
  -1 -15   2   14.15    1.10
   1  15  -2   13.60    1.12
  -1  15   2   14.62    1.07
  -1  15   2   15.53    1.14
   1  15  -2   16.31    1.17
   0 -15  -2   45.82    1.88
   0 -15  -2   43.43    2.11
   0 -15   2   42.96    2.10
   0 -15  -2   43.89    2.18
   0 -15   2   45.71    2.20
   0  15  -2   47.59    2.22
   0  15  -2   42.78    2.11
   0  15   2   45.84    2.15
   0  15   2   43.13    2.19
  -1 -15  -2   70.88    2.98
  -1 -15  -2   71.31    2.58
  -1 -15  -2   67.95    3.06
   1 -15   2   72.69    3.14
   1 -15   2   70.88    3.05
  -1  15  -2   70.59    3.08
   1  15   2   66.48    3.10
  -1  15  -2   70.86    2.99
   2 -15   2   -0.37    0.47
  -2 -15  -2   -0.23    0.38
   2 -15   2    0.68    0.45
   2  15   2   -0.03    0.46
   2  15   2    0.05    0.47
  -2  15  -2   -0.16    0.38
   3 -15   2    2.85    0.67
   3 -15   2    3.19    0.69
   3 -15   2    2.19    0.69
   3  15   2    2.21    0.64
   3  15   2    2.27    0.61
   4 -15   2    7.05    0.93
   4 -15   2    6.94    0.93
   4  15   2    5.62    0.88
   4  15   2    7.85    0.97
   5 -15   2    2.37    0.71
   5 -15   2    2.45    0.73
   5  15   2    2.05    0.68
   5  15   2    3.07    0.74
   5 -16  -2    1.02    0.61
   5 -16  -2    1.14    0.60
   5  16  -2    0.51    0.51
   5  16  -2    0.18    0.55
   4 -16  -2    1.21    0.59
   4 -16  -2    1.77    0.62
   4  16  -2    1.45    0.57
   4  16  -2    1.56    0.53
   3 -16  -2    8.37    0.95
   3 -16  -2    6.75    0.89
   3 -16  -2   10.10    1.06
   3  16  -2    6.85    0.90
   3  16  -2    6.91    0.88
   2 -16  -2   13.99    1.09
   2 -16  -2   13.12    1.14
   2 -16  -2   15.59    1.19
  -2 -16   2   12.61    0.96
  -2  16   2   14.08    1.10
   2  16  -2   14.74    1.16
   2  16  -2   13.70    1.14
   1 -16  -2    6.12    0.68
  -1 -16   2   10.13    0.92
  -1 -16   2    7.68    0.88
   1 -16  -2    7.86    0.77
   1 -16  -2    6.05    0.82
   1  16  -2    5.74    0.83
  -1  16   2    8.16    0.85
  -1  16   2    8.16    0.92
   1  16  -2    7.17    0.87
   0 -16  -2    1.54    0.55
   0 -16   2    0.65    0.50
   0 -16   2    0.11    0.50
   0 -16  -2    0.95    0.53
   0 -16  -2    1.33    0.39
   0  16   2    1.55    0.57
   0  16  -2    1.04    0.51
   0  16  -2    1.21    0.53
   0  16   2    1.35    0.54
   1 -16   2    7.22    0.90
  -1 -16  -2    6.64    0.49
  -1 -16  -2    8.34    0.86
  -1 -16  -2    8.18    0.93
   1 -16   2    7.77    0.90
  -1  16  -2    6.35    0.83
  -1  16  -2    6.68    0.80
   1  16   2    6.44    0.86
   1  16   2    6.61    0.90
   2 -16   2    0.62    0.54
   2 -16   2    0.67    0.55
   2  16   2    0.66    0.52
  -2  16  -2    0.05    0.43
   2  16   2    0.23    0.50
   3 -16   2   -0.30    0.49
   3 -16   2    0.17    0.55
   3  16   2   -0.50    0.47
   3  16   2    1.15    0.46
   4 -16   2    3.35    0.78
   4 -16   2    3.01    0.73
   4  16   2    2.49    0.70
   4  16   2    3.30    0.75
   5 -16   2    2.17    0.76
   5 -16   2    2.15    0.73
   5  16   2    2.10    0.69
   5  16   2    4.53    0.61
   5 -17  -2    0.24    0.58
   5 -17  -2   -0.44    0.55
   5  17  -2    1.14    0.58
   5  17  -2    0.81    0.57
   4 -17  -2   -0.63    0.51
   4 -17  -2   -0.55    0.45
   4  17  -2    0.04    0.55
   4  17  -2    0.04    0.46
   3 -17  -2    0.11    0.50
   3 -17  -2    1.16    0.56
   3 -17  -2    0.32    0.52
   3  17  -2   -0.23    0.48
   3  17  -2    0.47    0.53
   2 -17  -2    3.08    0.63
   2 -17  -2    2.40    0.66
   2 -17  -2    2.39    0.65
   2  17  -2    2.21    0.64
   2  17  -2    2.81    0.68
  -2  17   2    2.44    0.61
   1 -17  -2    2.52    0.52
  -1 -17   2    1.50    0.56
   1 -17  -2    2.25    0.65
   1 -17  -2    3.19    0.66
  -1  17   2    1.81    0.53
   1  17  -2    2.20    0.61
   1  17  -2    1.23    0.59
  -1  17   2    2.71    0.62
   0 -17   2   13.40    1.16
   0 -17  -2   13.67    0.87
   0 -17   2   12.09    1.08
   0 -17  -2   12.59    1.08
   0  17   2   13.91    1.11
   0  17  -2   12.26    1.13
   0  17  -2   14.07    1.12
   0  17   2   13.19    1.15
  -1 -17  -2   10.29    0.81
   1 -17   2   13.88    1.14
   1  17   2   16.82    1.23
   1  17   2   13.53    1.17
  -1  17  -2   13.91    1.13
  -1  17  -2   13.81    1.07
   2 -17   2    0.45    0.55
  -2 -17  -2    0.75    0.50
   2 -17   2    0.29    0.54
   2  17   2   -0.44    0.45
   2  17   2    0.87    0.56
  -2  17  -2    0.95    0.48
   3 -17   2    0.54    0.57
   3 -17   2    1.45    0.64
   3  17   2    0.16    0.53
   3  17   2    0.04    0.53
   4 -17   2   -0.34    0.56
   4 -17   2    0.29    0.58
   4  17   2   -0.28    0.52
   4  17   2    0.48    0.56
   4 -18  -2    1.40    0.63
   4 -18  -2    0.79    0.59
   4  18  -2    1.00    0.62
   4  18  -2    1.66    0.64
   3 -18  -2   -0.23    0.49
   3 -18  -2    0.26    0.57
   3 -18  -2    0.12    0.51
   3  18  -2    0.08    0.52
   3  18  -2    0.44    0.54
   2 -18  -2    0.37    0.47
   2 -18  -2    0.07    0.53
   2 -18  -2    0.03    0.50
   2  18  -2    0.40    0.53
   2  18  -2    0.04    0.47
   1 -18  -2   -0.50    0.45
   1 -18  -2   -0.41    0.49
   1 -18  -2    0.09    0.39
  -1 -18   2    0.89    0.50
  -1  18   2   -0.04    0.45
   1  18  -2   -0.52    0.44
   1  18  -2   -0.68    0.44
   0 -18  -2    5.39    0.58
   0 -18   2    5.22    0.80
   0 -18   2    3.97    0.73
   0 -18  -2    5.20    0.84
   0 -18  -2    4.83    0.77
   0  18  -2    4.06    0.74
   0  18  -2    4.54    0.80
   0  18   2    5.26    0.80
   0  18   2    4.22    0.77
   1 -18   2    0.75    0.51
   1 -18   2   -0.16    0.51
  -1 -18  -2    0.88    0.56
   1  18   2    0.74    0.55
   1  18   2    1.29    0.57
  -1  18  -2    0.45    0.49
   2 -18   2    6.89    0.97
   2 -18   2    7.28    0.95
   2  18   2    7.08    0.97
  -2  18  -2    6.78    0.89
   2  18   2    5.01    0.87
   3 -18   2   -0.25    0.55
   3 -18   2    0.43    0.56
   3  18   2   -0.14    0.51
   3  18   2    0.30    0.54
   4 -18   2    1.13    0.71
   4 -18   2    1.51    0.70
   4  18   2    0.72    0.61
   4  18   2    1.21    0.65
   4 -19  -2    0.32    0.62
   4  19  -2   -0.44    0.56
   4  19  -2    0.64    0.59
   3 -19  -2   -0.39    0.51
   3 -19  -2   -0.64    0.52
   3 -19  -2   -0.08    0.53
   3  19  -2    0.02    0.54
   3  19  -2    0.57    0.61
   2 -19  -2    3.66    0.71
   2 -19  -2    2.50    0.71
   2 -19  -2    1.50    0.65
   2  19  -2    2.14    0.71
   2  19  -2    2.89    0.70
   1 -19  -2    0.26    0.53
   1 -19  -2   -0.15    0.49
   1 -19  -2    0.33    0.44
   1  19  -2    0.17    0.52
  -1  19   2    0.27    0.49
   1  19  -2    0.27    0.53
   0 -19  -2    0.09    0.52
   0 -19  -2   -0.49    0.44
   0 -19   2    1.97    0.42
   0  19  -2    0.70    0.58
   0  19   2   -0.29    0.43
   0  19   2   -0.51    0.46
   0  19  -2   -0.51    0.41
   1 -19   2    8.89    1.02
   1 -19   2    8.61    1.11
  -1 -19  -2    8.31    1.00
   1  19   2    6.15    0.91
   1  19   2    5.74    0.95
  -1  19  -2    7.25    0.97
   2 -19   2   -0.24    0.54
   2 -19   2   -0.63    0.54
   2  19   2   -0.21    0.54
   2  19   2    0.64    0.57
   3 -19   2    0.02    0.61
   3 -19   2    0.88    0.59
   3  19   2    1.65    0.66
   4 -19   2    0.34    0.66
   4 -19   2    0.75    0.64
   4  19   2    0.52    0.63
   4  19   2    1.89    0.70
   3 -20  -2    0.30    0.61
   3 -20  -2    0.52    0.63
   3  20  -2   -0.28    0.56
   3  20  -2    0.70    0.62
   2 -20  -2    0.25    0.49
   2 -20  -2    0.21    0.55
   2 -20  -2   -0.46    0.53
   2  20  -2    0.26    0.56
   2  20  -2   -0.21    0.52
   1 -20  -2    8.28    1.01
   1 -20  -2    8.76    1.06
   1  20  -2    7.92    1.04
   1  20  -2   10.19    1.15
  -1  20   2   10.08    1.15
   0 -20  -2    5.16    0.90
   0 -20   2    7.03    0.98
   0  20   2    6.60    1.00
   0  20  -2    5.78    0.87
   0  20  -2    6.49    0.98
  -1 -20  -2   -0.42    0.48
   1 -20   2    0.01    0.53
   1 -20   2    0.72    0.61
   1  20   2    0.88    0.61
   1  20   2    0.09    0.54
  -1  20  -2    0.44    0.53
   2 -20   2    5.89    0.97
   2 -20   2    6.48    1.03
   2  20   2    4.72    0.89
   3 -20   2    2.77    0.82
   3  20   2    2.58    0.78
   3  20   2    2.58    0.80
   3 -21  -2   -0.65    0.59
   3 -21  -2    0.07    0.62
   3  21  -2    0.02    0.59
   3  21  -2    0.28    0.59
   2 -21  -2   -0.08    0.58
   2 -21  -2   -0.80    0.51
   2 -21  -2   -0.34    0.45
   2  21  -2   -0.14    0.59
   2  21  -2   -0.20    0.54
   1 -21  -2    0.62    0.60
   1 -21  -2    0.07    0.55
   1  21  -2    0.58    0.62
   1  21  -2   -0.28    0.54
   0 -21  -2    0.84    0.54
   0 -21   2    0.09    0.56
   0  21   2    0.67    0.59
   0  21  -2    0.96    0.62
   1 -21   2    1.74    0.75
   1  21   2    3.50    0.79
   1  21   2    2.43    0.76
  -1  21  -2    2.88    0.73
   2 -21   2   -0.71    0.57
   2 -21   2    0.18    0.63
   2  21   2   -0.22    0.61
   2  21   2    0.70    0.64
   2 -22  -2   -0.17    0.61
   2 -22  -2    0.49    0.57
   2  22  -2    1.12    0.70
   2  22  -2    1.24    0.70
   1 -22  -2    0.26    0.64
   1  22  -2    0.13    0.61
   1  22  -2    0.49    0.59
   0 -22  -2    3.36    0.82
   0 -22   2    3.31    0.83
   0  22  -2    2.45    0.78
   0  22   2    3.62    0.83
   1 -22   2    0.32    0.68
   1  22   2   -0.35    0.56
   2 -22   2   -0.17    0.61
   2  22   2   -0.41    0.60
   2  22   2   -0.10    0.60
   1 -23  -2    3.12    0.88
   0 -23  -2    2.28    0.78
   0  23   2    1.58    0.76
   0  23  -2    2.14    0.79
   7   0  -3   -0.90    0.44
   6   0  -3   -0.25    0.51
   6   0  -3    0.44    0.47
   5   0  -3   -0.19    0.51
   5   0  -3   -0.44    0.39
   4   0  -3   -0.71    0.44
   3   0  -3   -0.10    0.39
   2   0  -3   -0.16    0.35
   2   0  -3    0.15    0.18
   2   0  -3    0.03    0.19
  -2   0   3    0.04    0.33
  -1   0   3   -0.12    0.17
   1   0  -3   -0.27    0.22
  -1   0   3   -0.08    0.04
   1   0  -3   -0.20    0.19
  -1   0   3    0.10    0.19
   1   0  -3   -0.15    0.31
  -1   0   3   -0.13    0.16
   1   0  -3   -0.13    0.21
   1   0  -3    0.08    0.20
  -1   0   3   -0.22    0.32
   0   0  -3   -0.24    0.20
   0   0  -3    0.14    0.23
   0   0   3   -0.14    0.21
   0   0   3   -0.05    0.21
   0   0   3   -0.29    0.24
   0   0   3    0.09    0.27
   0   0  -3    0.05    0.23
   0   0   3   -0.03    0.23
   0   0  -3   -0.05    0.21
  -1   0  -3   -0.49    0.26
   1   0   3   -0.15    0.29
   1   0   3   -0.13    0.26
  -1   0  -3    0.10    0.24
  -1   0  -3   -0.05    0.25
  -1   0  -3   -0.11    0.27
   1   0   3    0.26    0.31
   1   0   3    0.07    0.27
   2   0   3   -0.19    0.26
  -2   0  -3    0.31    0.24
  -2   0  -3    0.05    0.26
   2   0   3   -0.44    0.22
  -2   0  -3    0.23    0.21
   2   0   3   -0.25    0.28
  -2   0  -3   -0.15    0.26
   2   0   3   -0.18    0.28
   3   0   3    0.06    0.32
   3   0   3    0.27    0.26
   3   0   3    0.03    0.27
  -3   0  -3    1.02    0.20
   3   0   3   -0.04    0.32
  -3   0  -3   -0.08    0.30
  -4   0  -3    0.24    0.39
   4   0   3   -0.27    0.34
  -4   0  -3    0.00    0.24
   4   0   3   -0.37    0.33
   4   0   3    0.05    0.37
   4   0   3    0.47    0.41
   5   0   3   -0.33    0.41
   5   0   3   -0.29    0.40
   6   0   3   -0.26    0.46
   6   0   3    0.01    0.42
   7   0   3   -0.46    0.50
   7   1  -3    1.76    0.63
   6  -1  -3    1.28    0.59
   6  -1  -3    1.44    0.65
   6   1  -3    1.55    0.68
   6   1  -3    2.05    0.60
   5  -1  -3    4.11    0.69
   5  -1  -3    5.48    0.89
   5   1  -3    5.26    0.91
   5   1  -3    4.49    0.68
   4  -1  -3    4.47    0.75
   4   1  -3    2.98    0.55
   3  -1  -3   78.49    3.71
   2  -1  -3    1.87    0.45
   2  -1  -3    1.83    0.25
   2  -1  -3    1.86    0.24
   2   1  -3    1.52    0.24
   2   1  -3    0.95    0.42
   2   1  -3    1.48    0.23
  -2   1   3    1.28    0.40
  -2   1   3    1.61    0.17
  -1  -1   3   57.83    2.76
   1  -1  -3   56.40    2.22
  -1  -1   3   59.13    2.15
   1  -1  -3   59.90    2.19
   1  -1  -3   57.63    2.75
  -1  -1   3   61.63    2.15
  -1  -1   3   61.45    2.22
   1  -1  -3   62.14    2.25
   1  -1  -3   58.12    2.18
  -1   1   3   59.20    2.22
  -1   1   3   61.12    2.15
   1   1  -3   60.54    2.20
  -1   1   3   56.58    2.75
   1   1  -3   58.71    2.76
   1   1  -3   61.22    2.23
   1   1  -3   60.23    2.24
  -1   1   3   60.11    2.15
   1   1  -3   56.20    2.17
   0  -1   3   24.55    1.24
   0  -1  -3   24.78    1.04
   0  -1  -3   23.53    1.04
   0  -1   3   24.16    1.07
   0  -1   3   23.99    1.04
   0  -1  -3   22.68    1.02
   0  -1   3   24.52    1.03
   0  -1  -3   23.26    1.06
   0  -1   3   24.37    1.05
   0   1  -3   24.57    1.07
   0   1   3   24.30    1.03
   0   1   3   24.32    1.04
   0   1   3   23.29    1.04
   0   1  -3   23.10    1.02
   0   1  -3   24.66    1.23
   0   1   3   22.76    1.06
   0   1  -3   23.95    1.04
  -1  -1  -3  950.98   33.55
  -1  -1  -3  956.30   33.13
   1  -1   3  957.16   33.55
   1  -1   3  924.67   33.55
   1  -1   3  964.70   33.53
  -1  -1  -3  937.14   33.40
  -1  -1  -3  958.83   33.93
   1  -1   3 1000.00   33.14
   1   1   3  973.28   33.14
   1   1   3  920.59   33.56
  -1   1  -3  945.10   33.27
  -1   1  -3  973.43   33.29
   1   1   3  922.27   33.14
  -1   1  -3  968.55   33.54
  -1   1  -3  976.30   33.55
   1   1   3  976.25   33.55
   2  -1   3    1.58    0.37
  -2  -1  -3    2.59    0.30
   2  -1   3    1.71    0.38
  -2  -1  -3    2.91    0.39
  -2  -1  -3    2.10    0.33
  -2  -1  -3    2.43    0.36
   2  -1   3    1.47    0.34
   2  -1   3    1.93    0.35
   2   1   3    2.66    0.37
   2   1   3    1.87    0.35
   2   1   3    2.60    0.40
  -2   1  -3    2.58    0.31
   2   1   3    2.65    0.39
  -2   1  -3    2.73    0.36
  -2   1  -3    2.28    0.35
  -2   1  -3    1.89    0.37
  -3  -1  -3   14.06    0.86
   3  -1   3   14.18    0.87
   3  -1   3   13.59    0.83
   3  -1   3   12.99    0.79
   3  -1   3   13.14    0.84
  -3  -1  -3   13.70    0.75
  -3   1  -3   14.18    0.90
  -3   1  -3   13.46    0.75
   3   1   3   12.81    0.82
   3   1   3   14.64    0.80
   3   1   3   13.18    0.84
   3   1   3   14.09    0.87
  -4  -1  -3   12.35    0.90
   4  -1   3   10.79    0.84
   4  -1   3   10.88    0.81
   4  -1   3   10.68    0.84
  -4  -1  -3   11.98    0.67
   4  -1   3   11.12    0.79
   4   1   3   10.03    0.84
   4   1   3   12.28    0.79
  -4   1  -3   10.82    0.66
   4   1   3   11.08    0.80
   4   1   3   10.43    0.85
  -4   1  -3   11.90    0.93
   5  -1   3    2.48    0.53
   5  -1   3    2.03    0.51
   5   1   3    1.19    0.48
   5   1   3    1.30    0.49
   6  -1   3    4.15    0.67
   6  -1   3    4.21    0.66
   6   1   3    5.12    0.69
   6   1   3    3.25    0.64
   7   2  -3    6.40    0.90
   6  -2  -3    3.21    0.74
   6  -2  -3    2.14    0.70
   6   2  -3    1.62    0.55
   6   2  -3    1.26    0.68
   5  -2  -3   12.86    1.17
   5  -2  -3   11.84    1.05
   5   2  -3   12.78    1.28
   5   2  -3   12.63    0.99
   4  -2  -3    5.65    0.80
   4   2  -3    4.90    0.82
   3  -2  -3   29.93    1.71
   3  -2  -3   31.68    1.21
   3  -2  -3   31.46    1.21
   3   2  -3   30.69    1.19
   3   2  -3   29.19    1.77
   2  -2  -3   19.99    0.83
   2  -2  -3   19.14    0.83
  -2  -2   3   19.77    0.76
   2  -2  -3   18.19    0.76
   2  -2  -3   18.24    1.16
   2  -2  -3   19.04    0.77
   2   2  -3   17.49    1.18
  -2   2   3   18.30    1.14
  -2   2   3   18.71    0.77
  -2   2   3   18.18    0.77
   2   2  -3   18.74    0.82
   2   2  -3   18.64    0.75
   2   2  -3   19.44    0.82
   1  -2  -3  264.95    9.31
   1  -2  -3  263.71    9.17
  -1  -2   3  259.18   11.19
   1  -2  -3  267.34    9.30
  -1  -2   3  275.16    9.14
  -1  -2   3  266.15    9.29
  -1  -2   3  263.68    9.14
   1  -2  -3  249.68    9.17
  -1   2   3  267.92    9.14
   1   2  -3  267.21    9.30
   1   2  -3  275.22    9.18
  -1   2   3  240.96   11.16
  -1   2   3  253.77    9.14
   1   2  -3  261.27    9.16
   1   2  -3  260.52   11.19
   1   2  -3  262.01    9.30
  -1   2   3  256.65    9.28
   0  -2   3  383.23   13.20
   0  -2   3  388.77   13.03
   0  -2  -3  384.02   13.22
   0  -2  -3  364.32   13.04
   0  -2  -3  371.78   13.20
   0  -2   3  378.18   13.04
   0  -2   3  359.70   13.20
   0  -2  -3  352.13   13.02
   0  -2   3  375.14   15.73
   0   2  -3  367.10   13.20
   0   2  -3  372.96   15.72
   0   2   3  372.77   13.21
   0   2  -3  369.20   13.03
   0   2   3  358.49   13.02
   0   2   3  381.52   13.03
   0   2  -3  379.12   13.04
   0   2  -3  375.96   13.20
   0   2   3  384.80   13.20
  -1  -2  -3  741.78   25.44
  -1  -2  -3  727.41   25.76
  -1  -2  -3  744.54   25.78
   1  -2   3  749.25   30.76
   1  -2   3  722.57   25.45
   1  -2   3  724.50   25.45
  -1  -2  -3  710.35   25.42
   1  -2   3  738.58   25.77
   1  -2   3  710.67   25.78
   1   2   3  739.00   25.79
  -1   2  -3  733.02   25.76
   1   2   3  751.11   25.45
  -1   2  -3  732.70   25.77
   1   2   3  721.22   25.45
  -1   2  -3  743.16   25.43
   1   2   3  732.39   25.76
  -1   2  -3  738.18   25.43
   2  -2   3    0.03    0.28
   2  -2   3   -0.31    0.26
   2  -2   3    0.08    0.30
  -2  -2  -3    0.51    0.27
  -2  -2  -3   -0.27    0.22
   2  -2   3   -0.05    0.25
  -2  -2  -3    0.32    0.22
  -2  -2  -3    0.06    0.26
   2   2   3    0.02    0.30
   2   2   3    0.01    0.29
  -2   2  -3    0.07    0.29
  -2   2  -3    0.34    0.19
   2   2   3    0.01    0.25
  -2   2  -3    0.04    0.24
   2   2   3    0.01    0.27
  -2   2  -3    0.02    0.26
   3  -2   3   65.27    2.53
  -3  -2  -3   66.07    2.49
   3  -2   3   62.47    2.50
  -3  -2  -3   61.80    2.51
   3  -2   3   63.18    2.58
   3  -2   3   66.54    2.58
  -3   2  -3   64.94    2.49
   3   2   3   66.21    2.57
   3   2   3   55.36    2.54
  -3   2  -3   63.02    2.60
   3   2   3   63.15    2.52
   3   2   3   67.91    2.52
   4  -2   3   43.56    1.91
   4  -2   3   43.98    1.98
   4  -2   3   41.32    1.92
  -4  -2  -3   43.91    1.80
   4  -2   3   45.10    1.96
  -4  -2  -3   47.87    2.00
  -4   2  -3   47.81    1.82
   4   2   3   47.28    1.92
  -4   2  -3   43.20    2.05
   4   2   3   44.14    1.94
   4   2   3   42.61    1.96
   4   2   3   42.21    1.92
   5  -2   3    6.01    0.69
   5  -2   3    6.73    0.75
   5   2   3    5.82    0.69
   5   2   3    6.97    0.76
   6  -2   3    1.32    0.54
   6  -2   3    3.36    0.61
   6   2   3    2.69    0.62
   6   2   3    2.32    0.55
   7   3  -3    2.29    0.85
   6  -3  -3    7.46    1.05
   6  -3  -3    6.84    0.95
   6   3  -3    7.41    0.87
   6   3  -3   10.27    0.99
   5  -3  -3    0.73    0.56
   5  -3  -3    1.06    0.53
   5   3  -3    0.36    0.61
   5   3  -3    1.32    0.48
   4  -3  -3    0.30    0.21
   4  -3  -3    0.01    0.22
   4  -3  -3   -0.25    0.43
   4   3  -3    0.55    0.55
   3  -3  -3    6.05    0.71
   3  -3  -3    5.10    0.40
   3  -3  -3    5.27    0.40
   3   3  -3    6.29    0.81
  -3   3   3    5.15    0.66
   3   3  -3    4.94    0.38
  -2  -3   3   47.29    1.73
   2  -3  -3   46.80    1.79
   2  -3  -3   46.69    1.78
   2  -3  -3   45.43    1.72
   2  -3  -3   45.58    1.72
  -2  -3   3   47.09    1.73
  -2   3   3   46.00    1.74
   2   3  -3   45.81    1.77
  -2   3   3   44.08    2.25
   2   3  -3   45.67    1.71
  -2   3   3   46.70    1.74
   2   3  -3   45.40    1.78
   2   3  -3   43.69    2.31
  -1  -3   3    2.02    0.26
   1  -3  -3    2.04    0.33
  -1  -3   3    1.99    0.31
  -1  -3   3    2.00    0.29
   1  -3  -3    1.51    0.29
   1  -3  -3    1.51    0.29
  -1  -3   3    0.45    0.22
   1  -3  -3    1.49    0.29
   1   3  -3    1.92    0.32
  -1   3   3    1.73    0.28
   1   3  -3    1.42    0.29
  -1   3   3    1.60    0.27
  -1   3   3    1.22    0.27
   1   3  -3    2.07    0.31
   1   3  -3    1.57    0.41
  -1   3   3    1.46    0.26
   0  -3  -3    6.05    0.50
   0  -3   3    6.92    0.54
   0  -3   3    7.00    0.53
   0  -3  -3    6.72    0.52
   0  -3   3    6.01    0.53
   0  -3   3    6.74    0.59
   0  -3  -3    5.98    0.50
   0  -3  -3    6.55    0.54
   0  -3   3    7.16    0.52
   0   3   3    5.96    0.53
   0   3  -3    6.05    0.53
   0   3  -3    5.60    0.48
   0   3  -3    6.86    0.52
   0   3   3    5.83    0.53
   0   3  -3    6.46    0.58
   0   3   3    6.01    0.50
   0   3  -3    6.86    0.51
  -1  -3  -3   23.08    1.09
   1  -3   3   24.08    1.14
  -1  -3  -3   24.12    1.11
  -1  -3  -3   22.09    1.05
  -1  -3  -3   25.13    1.15
   1  -3   3   23.76    1.12
   1  -3   3   24.75    1.18
   1  -3   3   23.95    1.10
   1  -3   3   22.37    1.10
  -1   3  -3   23.93    1.08
  -1   3  -3   23.73    1.11
  -1   3  -3   23.13    1.06
   1   3   3   23.39    1.14
   1   3   3   24.17    1.11
   1   3   3   24.28    1.10
   1   3   3   23.47    1.11
  -1   3  -3   23.07    1.09
   2  -3   3   19.08    1.00
   2  -3   3   17.87    0.99
   2  -3   3   18.53    0.96
   2  -3   3   19.03    0.98
  -2  -3  -3   19.37    0.89
  -2  -3  -3   19.95    0.95
  -2  -3  -3   19.95    1.00
   2   3   3   20.95    0.98
   2   3   3   18.77    1.02
   2   3   3   19.62    0.99
  -2   3  -3   19.26    0.90
  -2   3  -3   18.91    0.96
  -2   3  -3   19.16    0.97
  -2   3  -3   19.51    1.03
   3  -3   3    0.84    0.36
   3  -3   3    1.30    0.39
   3  -3   3    1.48    0.40
  -3  -3  -3    1.25    0.36
   3  -3   3    0.65    0.35
  -3  -3  -3    0.93    0.28
   3   3   3    1.25    0.37
  -3   3  -3    1.43    0.23
   3   3   3    0.90    0.34
   3   3   3    0.26    0.39
   3   3   3    1.20    0.42
  -3   3  -3    1.73    0.45
  -3   3  -3    1.50    0.27
  -4  -3  -3    0.29    0.27
   4  -3   3    0.85    0.39
   4  -3   3    0.61    0.42
   4  -3   3    0.45    0.37
  -4  -3  -3    0.57    0.37
   4  -3   3    0.53    0.42
   4   3   3    0.49    0.46
   4   3   3    0.29    0.38
   4   3   3    0.72    0.42
  -4   3  -3    0.98    0.47
   4   3   3    0.17    0.34
  -4   3  -3    1.11    0.30
   5  -3   3    1.61    0.50
   5  -3   3    1.92    0.42
   5  -3   3    1.53    0.50
   5   3   3    1.62    0.49
   5   3   3    1.91    0.54
   6  -3   3    3.84    0.66
   6  -3   3    3.14    0.61
   6   3   3    3.30    0.67
   6   3   3    3.46    0.60
   7   4  -3    0.00    0.70
   6  -4  -3    0.55    0.56
   6  -4  -3    0.55    0.58
   6   4  -3    0.54    0.48
   5  -4  -3   13.85    1.11
   5  -4  -3   12.90    0.68
   5  -4  -3   13.62    1.14
   5  -4  -3   12.58    0.68
   5   4  -3   13.49    1.33
   5   4  -3   11.89    0.94
   4  -4  -3    1.12    0.51
   4  -4  -3    0.31    0.19
   4  -4  -3    0.65    0.27
   4   4  -3    0.33    0.23
   4   4  -3    0.39    0.23
   4   4  -3    0.33    0.55
   3  -4  -3    0.20    0.22
   3  -4  -3    0.19    0.22
   3  -4  -3   -0.05    0.22
   3  -4  -3    0.18    0.20
  -3   4   3    0.49    0.35
   3   4  -3    0.07    0.20
   3   4  -3    0.15    0.22
   3   4  -3    0.05    0.21
   3   4  -3    0.26    0.19
  -2  -4   3    5.51    0.41
   2  -4  -3    6.57    0.48
   2  -4  -3    6.85    0.48
  -2  -4   3    6.82    0.46
   2  -4  -3    6.75    0.47
   2  -4  -3    5.80    0.44
  -2   4   3    5.94    0.65
   2   4  -3    6.62    0.44
  -2   4   3    7.12    0.45
   2   4  -3    7.07    0.48
  -2   4   3    7.00    0.45
   2   4  -3    6.25    0.46
   2   4  -3    6.29    0.46
   1  -4  -3    7.10    0.55
   1  -4  -3    7.67    0.56
   1  -4  -3    7.70    0.55
  -1  -4   3    8.67    0.56
  -1  -4   3    8.63    0.52
   1  -4  -3    7.26    0.57
  -1  -4   3    8.78    0.56
  -1  -4   3    8.20    0.54
  -1   4   3    8.02    0.52
   1   4  -3    8.23    0.56
   1   4  -3    8.20    0.73
   1   4  -3    7.80    0.56
  -1   4   3    8.12    0.56
   1   4  -3    8.03    0.55
   1   4  -3    7.37    0.52
  -1   4   3    7.96    0.54
  -1   4   3    7.77    0.51
   0  -4   3    9.09    0.60
   0  -4  -3    7.41    0.60
   0  -4  -3    7.75    0.60
   0  -4   3    8.15    0.61
   0  -4   3    7.25    0.59
   0  -4   3    8.46    0.60
   0  -4  -3    7.81    0.58
   0  -4  -3    7.97    0.59
   0   4   3    7.74    0.61
   0   4  -3    8.65    0.61
   0   4   3    8.57    0.59
   0   4   3    8.24    0.60
   0   4  -3    9.59    0.63
   0   4  -3    8.24    0.58
   0   4   3    8.65    0.61
   0   4  -3    7.39    0.58
  -1  -4  -3   25.45    1.20
   1  -4   3   26.19    1.21
   1  -4   3   25.01    1.18
   1  -4   3   25.65    1.23
   1  -4   3   25.85    1.17
  -1  -4  -3   23.26    1.11
  -1  -4  -3   24.92    1.17
   1  -4   3   25.04    1.20
  -1  -4  -3   26.20    1.17
   1   4   3   24.18    1.17
  -1   4  -3   25.46    1.17
  -1   4  -3   25.87    1.15
   1   4   3   26.31    1.18
  -1   4  -3   25.00    1.13
  -1   4  -3   25.69    1.17
   1   4   3   26.74    1.17
   1   4   3   25.20    1.21
  -1   4  -3   25.70    1.19
   2  -4   3   23.95    1.13
  -2  -4  -3   21.99    1.05
   2  -4   3   21.45    1.06
   2  -4   3   20.90    1.10
   2  -4   3   20.41    1.07
  -2  -4  -3   23.92    1.13
  -2  -4  -3   20.72    0.98
  -2   4  -3   22.40    1.09
   2   4   3   23.68    1.08
   2   4   3   22.11    1.12
  -2   4  -3   21.95    1.00
   2   4   3   20.78    1.07
  -2   4  -3   21.87    1.13
  -2   4  -3   20.28    1.05
   2   4   3   21.20    1.10
  -3  -4  -3    7.97    0.55
   3  -4   3    8.50    0.73
   3  -4   3    9.12    0.74
  -3  -4  -3    8.09    0.64
   3  -4   3    9.27    0.73
   3  -4   3    9.89    0.72
   3   4   3    9.60    0.71
   3   4   3    8.82    0.74
   3   4   3    9.23    0.70
   3   4   3   10.14    0.78
  -3   4  -3   10.32    0.53
  -4  -4  -3    3.33    0.52
   4  -4   3    4.33    0.55
   4  -4   3    4.32    0.59
   4  -4   3    3.41    0.59
  -4  -4  -3    4.92    0.44
   4  -4   3    5.22    0.63
   4   4   3    4.67    0.58
   4   4   3    4.57    0.59
   4   4   3    3.77    0.58
  -4   4  -3    4.40    0.47
   4   4   3    3.68    0.60
   5  -4   3    4.73    0.66
   5  -4   3    4.32    0.64
   5   4   3    5.30    0.64
   5   4   3    3.76    0.62
   6  -4   3    0.01    0.44
   6  -4   3   -0.76    0.42
   6   4   3   -0.02    0.40
   6   4   3   -0.08    0.49
   7  -5  -3    0.26    0.35
   6  -5  -3    0.11    0.30
   6  -5  -3    0.21    0.29
   6  -5  -3    0.86    0.60
   6  -5  -3    0.51    0.28
   6   5  -3    0.88    0.70
   6   5  -3    0.97    0.46
   5  -5  -3    0.51    0.29
   5  -5  -3    1.08    0.57
   5  -5  -3    0.72    0.26
   5  -5  -3    0.57    0.29
   5   5  -3    0.83    0.64
   5   5  -3    0.46    0.26
   5   5  -3    0.31    0.40
   5   5  -3    0.64    0.26
   4  -5  -3   13.12    0.73
   4  -5  -3   11.64    1.01
   4  -5  -3   11.71    0.67
   4  -5  -3   13.42    0.71
   4  -5  -3   12.31    0.72
   4   5  -3   12.23    0.69
   4   5  -3   12.44    0.70
   4   5  -3   13.83    0.67
   4   5  -3   12.88    0.65
  -3  -5   3   15.75    0.65
   3  -5  -3   13.68    0.76
   3  -5  -3   14.66    0.74
   3   5  -3   14.82    0.76
   3   5  -3   15.57    0.73
  -3   5   3   14.63    1.05
   3   5  -3   14.37    0.76
  -3   5   3   15.38    0.69
   3   5  -3   14.83    0.73
   2  -5  -3    1.54    0.30
   2  -5  -3    1.44    0.30
  -2  -5   3    1.31    0.27
  -2  -5   3    1.56    0.28
   2  -5  -3    1.37    0.28
   2  -5  -3    1.31    0.30
   2   5  -3    1.68    0.31
  -2   5   3    1.56    0.43
   2   5  -3    1.33    0.30
  -2   5   3    0.86    0.18
   2   5  -3    1.54    0.30
  -2   5   3    1.43    0.29
   2   5  -3    1.58    0.29
  -2   5   3    1.39    0.18
   1  -5  -3   97.16    3.46
   1  -5  -3   91.93    3.51
   1  -5  -3   90.13    3.45
  -1  -5   3   96.63    3.50
  -1  -5   3   92.52    3.50
   1  -5  -3   92.12    3.51
  -1  -5   3   88.74    3.40
  -1   5   3   94.17    3.49
   1   5  -3   94.32    3.45
   1   5  -3   97.12    3.52
   1   5  -3   96.23    3.44
   1   5  -3   94.38    3.51
  -1   5   3   89.26    3.49
   0  -5   3   86.32    3.18
   0  -5   3   81.93    3.17
   0  -5  -3   78.99    3.10
   0  -5  -3   78.33    3.15
   0  -5  -3   83.61    3.18
   0  -5   3   89.66    3.12
   0  -5   3   80.01    3.10
   0  -5  -3   82.11    3.12
   0   5  -3   82.65    3.71
   0   5  -3   87.91    3.18
   0   5   3   83.14    3.16
   0   5   3   81.28    3.11
   0   5  -3   86.17    3.12
   0   5   3   80.35    3.17
   0   5   3   84.06    3.11
   0   5  -3   81.29    3.15
   0   5  -3   81.43    3.11
  -1  -5  -3    3.25    0.39
  -1  -5  -3    2.95    0.41
   1  -5   3    2.37    0.42
   1  -5   3    3.47    0.44
   1  -5   3    3.57    0.45
  -1  -5  -3    3.57    0.46
   1  -5   3    3.01    0.43
   1   5   3    2.18    0.40
  -1   5  -3    3.54    0.44
  -1   5  -3    3.67    0.44
   1   5   3    2.99    0.41
   1   5   3    2.52    0.42
  -1   5  -3    3.03    0.35
  -1   5  -3    3.67    0.45
   1   5   3    2.81    0.41
  -1   5  -3    3.15    0.40
  -1   5  -3    3.02    0.39
   2  -5   3    0.09    0.33
  -2  -5  -3   -0.06    0.26
  -2  -5  -3   -0.10    0.23
   2  -5   3    0.42    0.25
   2  -5   3    0.52    0.33
   2  -5   3   -0.20    0.28
  -2   5  -3    0.20    0.32
   2   5   3    0.53    0.23
   2   5   3    0.12    0.30
  -2   5  -3    0.11    0.24
   2   5   3    0.50    0.36
   2   5   3    0.45    0.32
  -2   5  -3   -0.06    0.26
   3  -5   3    1.60    0.46
   3  -5   3    2.12    0.46
  -3  -5  -3    1.73    0.36
   3  -5   3    1.91    0.43
   3  -5   3    1.42    0.42
  -3  -5  -3    2.24    0.28
  -3   5  -3    2.30    0.52
   3   5   3    2.28    0.42
   3   5   3    1.95    0.45
  -3   5  -3    2.55    0.29
   3   5   3    2.33    0.43
   3   5   3    2.28    0.50
   4  -5   3    5.97    0.70
  -4  -5  -3    8.16    0.68
  -4  -5  -3    6.87    0.58
   4  -5   3    7.83    0.73
   4  -5   3    6.32    0.69
   4   5   3    7.32    0.72
   4   5   3    8.33    0.74
   4   5   3    6.05    0.69
  -4   5  -3    8.33    0.62
   4   5   3    6.76    0.74
   5  -5   3    2.81    0.57
   5  -5   3    2.87    0.57
   5   5   3    3.06    0.60
   5   5   3    2.35    0.52
   6  -5   3    1.92    0.56
   6  -5   3    2.15    0.58
   6   5   3    2.18    0.62
   6   5   3    1.97    0.53
   7  -6  -3    3.86    0.54
   7   6  -3    3.84    0.49
   6  -6  -3    0.75    0.32
   6  -6  -3    0.70    0.35
   6  -6  -3    1.91    0.65
   6   6  -3    0.60    0.32
   6   6  -3    0.67    0.70
   6   6  -3    1.04    0.33
   5  -6  -3    0.21    0.29
   5  -6  -3    0.04    0.30
   5  -6  -3   -0.27    0.47
   5  -6  -3    1.01    0.30
   5   6  -3    0.48    0.26
   5   6  -3    0.55    0.38
   5   6  -3   -0.18    0.27
   5   6  -3    0.29    0.28
   5   6  -3    0.25    0.28
   5   6  -3   -0.12    0.56
   4  -6  -3   13.84    0.79
   4  -6  -3   14.35    0.83
   4  -6  -3   14.40    0.81
   4  -6  -3   15.52    0.84
   4  -6  -3   13.47    1.08
   4   6  -3   15.03    0.79
  -4   6   3   15.03    1.09
   4   6  -3   13.09    0.73
   4   6  -3   14.34    0.79
   4   6  -3   14.62    0.76
  -3  -6   3   55.74    2.08
   3  -6  -3   55.26    2.14
   3  -6  -3   55.69    2.20
   3  -6  -3   55.75    2.15
   3   6  -3   55.49    2.12
  -3   6   3   53.25    2.10
   3   6  -3   52.96    2.17
   3   6  -3   55.82    2.12
   3   6  -3   54.46    2.17
  -3   6   3   53.79    2.68
  -2  -6   3   28.38    1.08
   2  -6  -3   28.64    1.24
  -2  -6   3   28.22    1.21
   2  -6  -3   27.06    1.24
  -2  -6   3   29.47    1.22
   2  -6  -3   27.49    1.22
   2  -6  -3   27.82    1.26
  -2   6   3   28.41    1.23
  -2   6   3   28.01    1.11
   2   6  -3   26.05    1.20
   2   6  -3   27.90    1.24
   2   6  -3   27.98    1.25
   2   6  -3   27.52    1.21
  -2   6   3   26.01    1.52
   1  -6  -3   40.39    1.71
   1  -6  -3   42.64    1.72
   1  -6  -3   38.94    1.73
  -1  -6   3   44.00    1.74
  -1  -6   3   42.71    1.74
   1  -6  -3   40.43    1.74
   1   6  -3   41.43    1.74
  -1   6   3   44.63    1.74
  -1   6   3   41.26    1.74
   1   6  -3   39.94    1.72
   1   6  -3   41.22    1.69
   0  -6   3   12.80    0.78
   0  -6  -3   13.91    0.82
   0  -6  -3   14.09    0.79
   0  -6  -3   12.44    0.77
   0  -6  -3   13.46    0.80
   0  -6   3   15.18    0.83
   0  -6   3   15.22    0.80
   0  -6   3   12.67    0.81
   0   6  -3   13.52    0.82
   0   6   3   13.35    0.79
   0   6  -3   13.12    0.79
   0   6  -3   13.28    0.79
   0   6   3   12.66    0.80
   0   6   3   13.99    0.80
   0   6   3   12.19    0.77
   0   6  -3   13.20    0.77
   1  -6   3   69.21    2.63
   1  -6   3   66.52    2.62
  -1  -6  -3   65.41    2.64
  -1  -6  -3   70.33    2.69
  -1  -6  -3   66.73    2.59
   1  -6   3   68.07    2.68
   1  -6   3   64.34    2.67
  -1   6  -3   66.33    2.65
  -1   6  -3   66.67    2.59
   1   6   3   69.04    2.67
  -1   6  -3   64.48    2.96
  -1   6  -3   65.61    2.59
   1   6   3   68.79    2.63
   1   6   3   65.38    2.67
  -1   6  -3   67.62    2.67
   1   6   3   68.28    2.63
  -2  -6  -3   36.43    1.64
   2  -6   3   36.86    1.70
  -2  -6  -3   37.04    1.56
   2  -6   3   41.47    1.73
   2  -6   3   36.63    1.65
   2  -6   3   38.02    1.66
  -2   6  -3   37.78    1.65
   2   6   3   37.47    1.66
  -2   6  -3   37.44    1.57
   2   6   3   36.66    1.67
   2   6   3   38.74    1.65
  -2   6  -3   38.26    1.71
   2   6   3   37.27    1.71
  -3  -6  -3  100.58    3.57
   3  -6   3  100.87    3.88
  -3  -6  -3   96.93    3.59
   3  -6   3   99.22    3.80
   3  -6   3   95.07    3.85
   3  -6   3   94.63    3.77
   3   6   3   95.75    3.82
   3   6   3  100.81    3.78
   3   6   3   98.49    3.86
  -3   6  -3  101.98    3.61
   3   6   3   97.77    3.79
  -4  -6  -3   15.31    0.89
  -4  -6  -3   15.22    0.86
   4  -6   3   15.39    1.03
   4  -6   3   14.71    1.01
   4  -6   3   15.95    1.05
   4  -6   3   13.94    1.00
   4   6   3   13.37    1.01
   4   6   3   14.99    0.98
   4   6   3   14.01    1.00
  -4   6  -3   15.63    0.89
   4   6   3   15.50    0.99
   5  -6   3    2.60    0.56
   5  -6   3    3.11    0.61
   5   6   3    3.41    0.62
   5   6   3    3.26    0.58
   6  -6   3   11.63    0.98
   6  -6   3    9.64    0.98
   6   6   3   11.01    1.00
   6   6   3   10.03    0.90
   7  -7  -3    3.55    0.55
   7  -7  -3    3.08    0.47
   7   7  -3    2.75    0.47
   6  -7  -3    0.45    0.30
   6  -7  -3   -0.01    0.35
   6   7  -3   -0.18    0.61
   6   7  -3   -0.07    0.31
   6   7  -3   -0.43    0.27
   5  -7  -3   10.18    1.09
   5  -7  -3   10.66    0.74
   5  -7  -3   10.63    0.76
   5  -7  -3   12.61    0.77
   5   7  -3   10.29    0.71
   5   7  -3   10.02    0.80
   5   7  -3   11.30    0.72
   5   7  -3   10.09    0.70
   5   7  -3   11.31    0.71
   4  -7  -3    1.32    0.38
   4  -7  -3    0.69    0.50
   4  -7  -3    0.40    0.34
   4  -7  -3    0.91    0.36
   4  -7  -3    1.45    0.37
   4   7  -3    1.84    0.34
   4   7  -3    0.58    0.32
   4   7  -3    0.80    0.34
  -4   7   3    1.00    0.47
  -4   7   3    1.08    0.22
   4   7  -3    0.79    0.34
   3  -7  -3    5.68    0.55
   3  -7  -3    6.18    0.58
  -3  -7   3    6.46    0.49
   3  -7  -3    6.60    0.60
   3  -7  -3    6.89    0.59
  -3   7   3    7.40    0.78
   3   7  -3    5.69    0.53
   3   7  -3    5.79    0.54
   3   7  -3    6.39    0.56
  -3   7   3    6.47    0.50
   3   7  -3    6.03    0.56
   2  -7  -3    7.86    0.62
  -2  -7   3    7.65    0.49
   2  -7  -3    7.51    0.61
   2  -7  -3    7.36    0.60
   2  -7  -3    8.58    0.63
   2   7  -3    7.30    0.59
   2   7  -3    7.35    0.60
   2   7  -3    7.80    0.60
   2   7  -3    7.02    0.59
  -2   7   3    7.48    0.49
   1  -7  -3   54.00    2.12
   1  -7  -3   51.36    2.11
   1  -7  -3   50.79    2.15
  -1  -7   3   56.71    2.15
   1  -7  -3   50.86    2.14
  -1  -7   3   51.20    2.13
   1   7  -3   51.05    2.09
  -1   7   3   52.94    2.14
  -1   7   3   48.68    2.13
   1   7  -3   55.91    2.17
   1   7  -3   50.15    2.13
   1   7  -3   54.39    2.11
   0  -7   3    3.43    0.45
   0  -7   3    3.72    0.49
   0  -7   3    4.44    0.48
   0  -7  -3    4.36    0.49
   0  -7  -3    4.33    0.48
   0  -7   3    4.03    0.50
   0  -7  -3    4.47    0.51
   0  -7  -3    5.68    0.55
   0   7  -3    3.84    0.45
   0   7   3    4.08    0.47
   0   7  -3    4.40    0.49
   0   7   3    4.46    0.50
   0   7  -3    4.36    0.50
   0   7   3    3.84    0.49
   0   7   3    4.15    0.49
   1  -7   3    2.35    0.43
  -1  -7  -3    3.22    0.43
   1  -7   3    2.76    0.46
   1  -7   3    3.16    0.49
  -1  -7  -3    1.82    0.40
  -1  -7  -3    2.77    0.43
   1  -7   3    3.13    0.46
  -1   7  -3    2.78    0.38
   1   7   3    2.62    0.44
   1   7   3    3.49    0.49
  -1   7  -3    2.11    0.42
   1   7   3    3.15    0.47
  -1   7  -3    3.08    0.42
  -1   7  -3    2.42    0.43
  -1   7  -3    3.19    0.43
   1   7   3    3.13    0.45
   2  -7   3    1.00    0.40
   2  -7   3    1.23    0.42
   2  -7   3    1.60    0.41
  -2  -7  -3    1.55    0.36
   2  -7   3    2.04    0.44
  -2  -7  -3    1.33    0.32
  -2   7  -3    1.62    0.38
   2   7   3    1.12    0.40
   2   7   3    1.46    0.42
   2   7   3    1.52    0.39
   2   7   3    1.66    0.42
  -2   7  -3    1.22    0.41
  -3  -7  -3    7.66    0.54
   3  -7   3    7.13    0.75
  -3  -7  -3    7.15    0.54
   3  -7   3    7.27    0.71
   3  -7   3    8.99    0.81
   3  -7   3    6.32    0.68
   3   7   3    5.86    0.68
   3   7   3    7.84    0.74
   3   7   3    6.45    0.70
  -3   7  -3    6.92    0.63
  -3   7  -3    7.45    0.56
   3   7   3    7.21    0.71
  -3   7  -3    5.64    0.71
   4  -7   3    0.47    0.43
   4  -7   3   -0.10    0.43
   4  -7   3    0.26    0.45
  -4  -7  -3    0.15    0.30
  -4  -7  -3    0.66    0.31
   4  -7   3    0.83    0.45
   4   7   3    0.31    0.39
   4   7   3    0.63    0.47
  -4   7  -3   -0.01    0.30
   4   7   3    0.31    0.41
   4   7   3    0.65    0.42
   5  -7   3    0.17    0.44
   5  -7   3    0.05    0.41
   5   7   3   -0.47    0.38
   5   7   3   -0.53    0.41
   6  -7   3    0.00    0.47
   6  -7   3    0.71    0.51
   6   7   3   -0.13    0.43
   6   7   3    0.06    0.48
   6  -8  -3    2.03    0.48
   6  -8  -3    2.35    0.44
   6   8  -3    2.64    0.44
   6   8  -3    2.49    0.46
   6   8  -3    3.02    0.93
   5  -8  -3    0.12    0.34
   5  -8  -3    0.39    0.37
   5  -8  -3    0.85    0.56
   5   8  -3    0.15    0.33
   5   8  -3   -0.15    0.33
   5   8  -3    0.14    0.34
   5   8  -3    0.44    0.34
   4  -8  -3    2.73    0.64
   4  -8  -3    2.34    0.46
   4  -8  -3    1.88    0.46
   4  -8  -3    3.56    0.53
   4  -8  -3    2.55    0.47
  -4   8   3    3.63    0.38
  -4   8   3    4.37    0.60
   4   8  -3    3.13    0.48
   4   8  -3    2.72    0.46
   4   8  -3    2.70    0.45
   4   8  -3    3.34    0.48
   3  -8  -3    0.99    0.36
  -3  -8   3    0.70    0.31
   3  -8  -3    0.59    0.37
   3  -8  -3    0.71    0.35
   3  -8  -3    0.97    0.37
  -3   8   3    0.57    0.44
   3   8  -3    1.06    0.36
   3   8  -3   -0.01    0.31
  -3   8   3    0.40    0.29
   3   8  -3    0.83    0.35
   2  -8  -3    0.39    0.31
  -2  -8   3    0.23    0.25
   2  -8  -3    1.11    0.36
   2  -8  -3    0.30    0.32
   2  -8  -3    0.16    0.31
  -2  -8   3    0.96    0.28
   2   8  -3   -0.36    0.29
   2   8  -3    0.17    0.31
  -2   8   3    0.30    0.25
   2   8  -3    1.11    0.24
  -2   8   3    0.27    0.27
   2   8  -3    0.40    0.31
  -1  -8   3   39.08    1.71
   1  -8  -3   38.73    1.69
   1  -8  -3   39.68    1.73
   1  -8  -3   36.77    1.72
   1  -8  -3   39.36    1.70
  -1   8   3   39.29    1.73
   1   8  -3   39.05    1.72
  -1   8   3   38.60    1.67
   1   8  -3   40.34    1.70
   1   8  -3   39.27    1.68
   1   8  -3   40.18    1.73
   0  -8  -3   24.01    1.16
   0  -8  -3   21.66    1.12
   0  -8   3   21.05    1.11
   0  -8   3   22.85    1.15
   0  -8   3   20.56    1.14
   0  -8  -3   21.98    1.16
   0  -8  -3   21.12    1.12
   0   8  -3   22.64    1.05
   0   8   3   21.25    1.12
   0   8  -3   21.74    1.13
   0   8   3   19.65    1.13
   0   8  -3   22.95    1.14
   0   8   3   23.61    1.16
   0   8  -3   21.00    1.15
   0   8  -3   22.29    1.12
   1  -8   3    5.73    0.61
   1  -8   3    5.50    0.61
  -1  -8  -3    5.40    0.55
   1  -8   3    6.19    0.62
   1  -8   3    6.57    0.63
  -1  -8  -3    5.94    0.59
  -1   8  -3    5.49    0.59
   1   8   3    4.80    0.57
   1   8   3    6.49    0.63
  -1   8  -3    5.48    0.56
  -1   8  -3    5.36    0.52
   1   8   3    7.00    0.66
   1   8   3    4.45    0.57
  -1   8  -3    5.06    0.56
  -1   8  -3    5.29    0.59
   2  -8   3   -0.46    0.32
   2  -8   3    0.78    0.38
  -2  -8  -3   -0.18    0.29
   2  -8   3    0.13    0.37
  -2  -8  -3   -0.01    0.17
   2  -8   3    0.07    0.29
  -2   8  -3    0.00    0.07
  -2   8  -3    0.13    0.31
   2   8   3   -0.40    0.32
   2   8   3   -0.13    0.37
   2   8   3    0.09    0.34
  -2   8  -3    0.51    0.39
   2   8   3   -0.01    0.34
   3  -8   3    7.04    0.74
  -3  -8  -3    8.03    0.55
   3  -8   3    7.30    0.78
   3  -8   3    8.87    0.87
  -3  -8  -3    8.85    0.61
   3  -8   3    8.77    0.83
  -3  -8  -3   10.20    0.71
   3   8   3    9.45    0.81
  -3   8  -3    8.57    0.86
   3   8   3    8.70    0.80
  -3   8  -3    8.03    0.63
  -3   8  -3    9.96    0.74
   3   8   3    7.54    0.79
   3   8   3    8.51    0.80
   4  -8   3   13.73    1.02
   4  -8   3   13.84    1.03
   4   8   3   12.81    0.99
   4   8   3   13.19    1.01
   5  -8   3    0.46    0.48
   5  -8   3    0.02    0.48
   5   8   3   -0.02    0.40
   5   8   3    0.18    0.46
   6  -8   3    0.48    0.54
   6  -8   3    0.76    0.54
   6   8   3    0.80    0.53
   6   8   3    1.21    0.46
   6  -9  -3    0.33    0.38
   6  -9  -3    0.70    0.44
   6   9  -3    0.19    0.39
   6   9  -3    0.22    0.71
   6   9  -3    0.25    0.35
   5  -9  -3   19.96    1.18
   5  -9  -3   24.75    1.58
   5  -9  -3   21.67    1.20
   5   9  -3   22.11    1.17
   5   9  -3   21.76    1.16
   4  -9  -3   26.19    1.59
  -4  -9   3   27.27    1.14
   4  -9  -3   24.06    1.32
   4  -9  -3   25.78    1.34
   4  -9  -3   28.56    1.38
   4   9  -3   26.44    1.31
   4   9  -3   25.15    1.30
   4   9  -3   26.51    1.17
   4   9  -3   24.88    1.31
  -4   9   3   24.82    1.50
   4   9  -3   26.97    1.32
  -4   9   3   28.31    1.21
   3  -9  -3   19.94    1.13
  -3  -9   3   20.27    1.04
   3  -9  -3   20.11    1.14
   3  -9  -3   20.71    1.14
   3   9  -3   21.89    1.13
   3   9  -3   20.31    1.12
  -3   9   3   20.11    1.31
  -3   9   3   19.08    1.04
   3   9  -3   21.19    1.12
   3   9  -3   20.72    1.11
   2  -9  -3   19.58    1.10
  -2  -9   3   19.53    0.96
   2  -9  -3   19.97    1.09
   2  -9  -3   19.44    1.08
   2  -9  -3   18.43    1.09
  -2  -9   3   19.29    1.05
   2   9  -3   23.69    1.12
  -2   9   3   19.47    0.98
   2   9  -3   19.98    1.08
   2   9  -3   18.55    1.08
   2   9  -3   22.74    1.12
  -2   9   3   18.88    1.06
   1  -9  -3   38.07    1.73
   1  -9  -3   36.34    1.73
   1  -9  -3   40.75    1.73
   1  -9  -3   39.28    1.77
  -1  -9   3   41.20    1.75
  -1  -9   3   36.65    1.66
   1   9  -3   38.06    1.74
   1   9  -3   40.07    1.73
   1   9  -3   38.25    1.70
  -1   9   3   38.34    1.75
   1   9  -3   39.66    1.75
   0  -9   3    0.30    0.33
   0  -9   3    0.44    0.35
   0  -9  -3    0.34    0.34
   0  -9  -3    0.46    0.34
   0  -9   3    0.67    0.33
   0  -9  -3    0.47    0.34
   0   9   3    0.11    0.32
   0   9   3    0.54    0.35
   0   9  -3    0.33    0.34
   0   9  -3    0.21    0.33
   0   9   3    0.09    0.32
   0   9  -3    0.33    0.33
   0   9  -3    0.14    0.32
   0   9  -3    0.31    0.29
   1  -9   3   40.91    1.87
   1  -9   3   45.85    1.92
  -1  -9  -3   38.98    1.77
   1  -9   3   44.02    1.85
  -1  -9  -3   38.34    1.82
   1   9   3   41.13    1.83
  -1   9  -3   39.71    1.77
   1   9   3   37.39    1.81
  -1   9  -3   40.29    1.78
   1   9   3   44.00    1.89
   2  -9   3   29.19    1.45
   2  -9   3   25.60    1.38
  -2  -9  -3   25.56    1.32
   2  -9   3   29.39    1.40
   2  -9   3   25.01    1.39
   2   9   3   26.94    1.37
   2   9   3   25.55    1.40
   2   9   3   24.68    1.37
  -2   9  -3   25.16    1.38
  -2   9  -3   26.50    1.35
   2   9   3   25.46    1.38
  -3  -9  -3    0.36    0.22
  -3  -9  -3    0.37    0.30
   3  -9   3    0.71    0.47
  -3  -9  -3    0.72    0.39
   3  -9   3   -0.24    0.41
   3  -9   3    0.14    0.41
   3  -9   3    0.09    0.40
  -3   9  -3    0.04    0.27
   3   9   3    0.28    0.43
   3   9   3   -0.19    0.38
   3   9   3    0.49    0.41
   3   9   3   -0.25    0.43
  -3   9  -3    0.20    0.35
   4  -9   3    6.52    0.80
   4  -9   3    6.41    0.78
   4   9   3    6.61    0.76
   4   9   3    6.45    0.78
   5  -9   3    0.44    0.50
   5  -9   3    0.41    0.49
   5   9   3    0.83    0.51
   5   9   3    0.66    0.42
   6  -9   3    0.55    0.52
   6  -9   3   -0.07    0.47
   6   9   3    0.54    0.54
   6   9   3    0.15    0.45
   6 -10  -3   -0.30    0.35
   6 -10  -3    0.07    0.43
   6  10  -3   -0.15    0.36
   6  10  -3   -0.35    0.35
   5 -10  -3    2.55    0.53
   5 -10  -3    2.92    0.54
   5 -10  -3    2.95    0.77
   5  10  -3    1.95    0.48
   5  10  -3    2.38    0.50
   4 -10  -3   17.72    1.10
   4 -10  -3   17.40    1.31
   4 -10  -3   17.27    1.06
   4  10  -3   16.99    1.05
  -4  10   3   18.01    1.22
   4  10  -3   18.26    1.07
   4  10  -3   17.99    1.08
   4  10  -3   18.88    0.86
   3 -10  -3   31.72    1.55
   3 -10  -3   29.32    1.64
   3 -10  -3   32.12    1.52
  -3 -10   3   32.44    1.46
   3 -10  -3   31.56    1.55
   3 -10  -3   31.72    1.56
   3  10  -3   30.46    1.51
   3  10  -3   27.82    1.50
   3  10  -3   32.06    1.52
  -3  10   3   31.98    1.79
   3  10  -3   31.30    1.53
  -2 -10   3   -0.27    0.31
  -2 -10   3    0.03    0.30
   2 -10  -3    0.51    0.38
   2 -10  -3   -0.42    0.36
   2 -10  -3   -0.08    0.35
   2 -10  -3    0.40    0.38
  -2  10   3    0.26    0.33
   2  10  -3    0.07    0.36
  -2  10   3    0.13    0.28
   2  10  -3   -0.09    0.35
   2  10  -3    0.70    0.41
   2  10  -3   -0.04    0.35
   1 -10  -3  110.74    4.09
   1 -10  -3  103.79    4.06
  -1 -10   3  102.61    3.94
  -1 -10   3  100.50    4.02
   1 -10  -3  101.53    3.98
   1 -10  -3  100.58    3.99
  -1  10   3   97.02    4.04
  -1  10   3  102.90    3.95
   1  10  -3  113.12    4.02
   1  10  -3  101.76    3.97
   1  10  -3  105.47    3.76
   1  10  -3  103.62    4.05
   1  10  -3  107.59    4.07
   0 -10  -3   18.52    1.13
   0 -10   3   20.54    1.16
   0 -10  -3   19.41    1.10
   0 -10   3   19.52    1.11
   0 -10  -3   21.18    1.17
   0  10  -3   20.85    1.04
   0  10   3   19.26    1.14
   0  10   3   19.97    1.12
   0  10  -3   19.98    1.09
   0  10  -3   21.01    1.15
   0  10  -3   19.89    1.16
  -1 -10  -3   29.23    1.46
   1 -10   3   28.57    1.46
  -1 -10  -3   28.12    1.40
   1 -10   3   31.46    1.52
   1 -10   3   29.53    1.48
   1  10   3   28.94    1.48
  -1  10  -3   28.70    1.41
   1  10   3   29.83    1.47
  -1  10  -3   26.99    1.44
   1  10   3   26.82    1.47
   1  10   3   28.76    1.45
  -1  10  -3   29.64    1.42
   2 -10   3    0.16    0.42
   2 -10   3   -0.06    0.41
  -2 -10  -3    0.51    0.38
   2 -10   3    0.38    0.43
   2 -10   3    0.49    0.45
  -2 -10  -3   -0.03    0.08
   2  10   3   -0.08    0.40
   2  10   3    0.41    0.45
  -2  10  -3   -0.13    0.31
   2  10   3    0.83    0.44
  -2  10  -3    0.75    0.43
  -2  10  -3   -0.42    0.33
   2  10   3    0.10    0.40
  -3 -10  -3   14.35    0.93
  -3 -10  -3   13.00    0.80
   3 -10   3   13.15    1.04
   3 -10   3   16.07    0.96
   3 -10   3   12.79    1.04
   3 -10   3   13.53    1.06
  -3 -10  -3   12.46    0.62
   3  10   3   14.50    1.02
   3  10   3   13.52    1.01
   3  10   3   13.40    1.05
  -3  10  -3   13.85    0.94
  -3  10  -3   14.60    0.87
   3  10   3   12.93    1.02
   4 -10   3   12.13    1.05
   4 -10   3   13.97    1.07
   4  10   3   13.76    1.05
   4  10   3   14.92    1.09
   5 -10   3    3.44    0.67
   5 -10   3    2.91    0.65
   5  10   3    3.03    0.64
   5  10   3    4.33    0.72
   6 -10   3    5.92    0.88
   6 -10   3    6.69    0.89
   6  10   3    7.65    0.91
   6  10   3    7.80    0.91
   6 -11  -3    7.47    0.82
   6 -11  -3    6.84    0.79
   6  11  -3    6.48    0.75
   6  11  -3    7.47    0.78
   5 -11  -3    2.31    0.55
   5 -11  -3    3.37    0.80
   5 -11  -3    2.30    0.55
   5  11  -3    2.96    0.57
   5  11  -3    2.35    0.50
   4 -11  -3    8.18    0.94
   4 -11  -3    7.35    0.77
   4 -11  -3    6.72    0.75
   4  11  -3    6.83    0.73
  -4  11   3    7.64    0.78
   3 -11  -3    7.79    0.87
   3 -11  -3    9.05    0.86
  -3 -11   3    9.03    0.67
   3 -11  -3    9.99    0.83
   3 -11  -3    8.84    0.84
   3 -11  -3    7.63    0.79
   3  11  -3    7.11    0.73
   3  11  -3    9.60    0.84
   3  11  -3    9.14    0.81
  -3  11   3   11.20    0.84
   3  11  -3    9.03    0.81
  -2 -11   3   53.11    2.28
   2 -11  -3   53.97    2.36
   2 -11  -3   53.22    2.35
   2 -11  -3   50.91    2.29
  -2 -11   3   51.54    2.17
   2 -11  -3   53.99    2.31
   2  11  -3   56.83    2.36
   2  11  -3   50.81    2.32
   2  11  -3   55.51    2.31
   2  11  -3   53.84    2.30
  -2  11   3   54.52    2.20
  -2  11   3   51.99    2.30
  -1 -11   3   38.37    1.74
  -1 -11   3   38.16    1.81
   1 -11  -3   41.31    1.82
   1 -11  -3   35.74    1.80
   1 -11  -3   39.60    1.84
   1 -11  -3   38.75    1.79
   1  11  -3   39.99    1.80
   1  11  -3   40.49    1.81
   1  11  -3   40.44    1.86
   1  11  -3   40.10    1.59
  -1  11   3   37.47    1.75
   1  11  -3   37.14    1.81
  -1  11   3   36.56    1.81
   0 -11   3    5.55    0.66
   0 -11  -3    6.24    0.70
   0 -11   3    6.09    0.69
   0 -11  -3    4.74    0.62
   0  11  -3    6.57    0.61
   0  11   3    6.12    0.68
   0  11   3    5.76    0.69
   0  11  -3    4.90    0.65
   0  11  -3    5.98    0.68
  -1 -11  -3    6.53    0.72
  -1 -11  -3    6.89    0.69
   1 -11   3    7.23    0.77
   1 -11   3    8.21    0.82
   1 -11   3    5.67    0.70
  -1  11  -3    6.05    0.66
   1  11   3    6.30    0.72
  -1  11  -3    6.79    0.69
  -1  11  -3    6.36    0.70
   1  11   3    5.51    0.69
   1  11   3    6.37    0.74
   2 -11   3   14.28    1.08
   2 -11   3   15.47    1.11
   2 -11   3   13.61    1.07
   2 -11   3   16.67    1.10
  -2 -11  -3   15.62    1.03
  -2  11  -3   14.13    1.01
  -2  11  -3   14.78    1.07
   2  11   3   14.26    1.08
   2  11   3   15.57    1.09
   2  11   3   16.82    1.07
  -2  11  -3   16.25    0.97
  -2  11  -3   14.86    0.84
   2  11   3   15.87    1.09
   3 -11   3   -0.12    0.46
  -3 -11  -3    0.29    0.38
   3 -11   3    0.53    0.48
   3 -11   3    0.31    0.46
   3  11   3    0.06    0.44
  -3  11  -3    0.07    0.37
   3  11   3   -0.31    0.44
   3  11   3    0.29    0.45
   4 -11   3    0.97    0.51
   4 -11   3    0.68    0.41
   4  11   3    0.32    0.48
   5 -11   3    2.11    0.61
   5 -11   3    2.40    0.65
   5  11   3    1.13    0.53
   5  11   3    0.66    0.53
   6 -11   3    0.88    0.61
   6 -11   3    0.51    0.61
   6  11   3    1.38    0.61
   6  11   3    1.37    0.60
   6 -12  -3    1.70    0.55
   6 -12  -3    1.34    0.58
   6  12  -3    0.54    0.47
   6  12  -3    1.15    0.48
   5 -12  -3    1.15    0.50
   5 -12  -3    0.63    0.48
   5  12  -3    1.68    0.52
   4 -12  -3    6.10    0.76
   4 -12  -3    7.07    0.79
   4 -12  -3    6.45    0.88
   4  12  -3    5.91    0.73
   4  12  -3    6.36    0.74
   3 -12  -3    0.55    0.45
   3 -12  -3    1.27    0.55
   3 -12  -3    1.40    0.50
   3 -12  -3    1.25    0.50
   3  12  -3    1.42    0.49
  -3  12   3    1.33    0.43
  -3  12   3    1.37    0.51
   3  12  -3    0.75    0.47
   3  12  -3    1.07    0.47
   2 -12  -3    0.22    0.43
   2 -12  -3   -0.17    0.43
   2 -12  -3   -0.23    0.37
   2 -12  -3    0.25    0.42
  -2 -12   3   -0.17    0.33
   2 -12  -3    0.07    0.40
   2  12  -3    0.20    0.24
  -2  12   3    0.26    0.37
  -2  12   3   -0.34    0.31
   2  12  -3    0.00    0.41
   2  12  -3    0.29    0.43
   2  12  -3    0.32    0.43
   2  12  -3   -0.31    0.39
   1 -12  -3    2.04    0.51
  -1 -12   3    1.95    0.52
   1 -12  -3    1.81    0.50
   1 -12  -3    1.81    0.48
  -1 -12   3    1.71    0.48
   1  12  -3    1.24    0.47
  -1  12   3    1.90    0.49
   1  12  -3    2.62    0.41
   1  12  -3    1.45    0.51
   1  12  -3    2.04    0.52
   1  12  -3    1.88    0.51
  -1  12   3    1.97    0.47
   0 -12   3    1.27    0.49
   0 -12   3    2.51    0.54
   0 -12  -3    1.94    0.50
   0 -12  -3    2.93    0.55
   0  12  -3    2.94    0.49
   0  12  -3    2.36    0.46
   0  12  -3    2.12    0.52
   0  12   3    2.21    0.51
   0  12   3    2.37    0.56
   1 -12   3   21.46    1.28
   1 -12   3   19.52    1.24
  -1 -12  -3   19.46    1.16
  -1 -12  -3   19.98    1.21
   1  12   3   19.06    1.22
  -1  12  -3   19.93    1.17
   1  12   3   17.87    1.22
  -1  12  -3   19.32    1.21
  -1  12  -3   20.06    1.18
   2 -12   3   16.83    1.20
   2 -12   3   15.54    1.16
  -2 -12  -3   15.94    1.07
   2 -12   3   16.22    1.16
   2  12   3   21.20    1.09
  -2  12  -3   15.55    1.08
   2  12   3   16.99    1.16
   2  12   3   15.69    1.15
  -2  12  -3   15.82    0.93
  -2  12  -3   16.26    1.13
   2  12   3   13.65    1.12
  -2  12  -3   16.16    1.03
   3 -12   3    5.94    0.81
   3 -12   3    5.12    0.76
  -3 -12  -3    5.26    0.67
  -3  12  -3    4.74    0.65
   3  12   3    5.86    0.77
   3  12   3    5.59    0.78
   4 -12   3    1.95    0.38
   4 -12   3    0.76    0.50
   4  12   3   -0.16    0.48
   4  12   3    0.46    0.47
   5 -12   3    4.64    0.77
   5 -12   3    3.28    0.73
   5  12   3    3.92    0.74
   5  12   3    4.83    0.76
   6 -13  -3    1.28    0.52
   6 -13  -3    0.99    0.56
   6  13  -3    0.77    0.49
   5 -13  -3   13.84    1.09
   5 -13  -3   12.90    1.05
   5  13  -3   12.86    1.01
   5  13  -3   10.71    0.98
   4 -13  -3    4.21    0.76
   4 -13  -3    4.27    0.68
   4 -13  -3    3.98    0.66
   4  13  -3    4.68    0.69
   4  13  -3    5.55    0.71
   3 -13  -3   -0.13    0.46
   3 -13  -3   -0.23    0.42
   3 -13  -3   -0.08    0.43
   3  13  -3    0.22    0.45
  -3  13   3    0.26    0.35
   3  13  -3   -0.38    0.38
  -2 -13   3    4.59    0.58
   2 -13  -3    3.60    0.63
   2 -13  -3    5.22    0.71
  -2 -13   3    4.27    0.61
   2 -13  -3    4.14    0.68
   2 -13  -3    4.99    0.72
   2 -13  -3    3.52    0.64
   2  13  -3    4.07    0.67
   2  13  -3    4.91    0.39
   2  13  -3    3.48    0.64
  -2  13   3    4.21    0.55
  -2  13   3    4.14    0.63
   2  13  -3    4.73    0.70
   2  13  -3    4.02    0.68
   1 -13  -3   20.05    1.28
  -1 -13   3   21.49    1.29
  -1 -13   3   20.52    1.21
   1 -13  -3   19.56    1.29
   1  13  -3   22.46    1.34
   1  13  -3   21.36    1.28
   1  13  -3   22.99    1.33
  -1  13   3   21.11    1.23
   1  13  -3   22.88    1.06
  -1  13   3   20.78    1.31
   0 -13  -3   22.11    1.34
   0 -13  -3   21.71    1.30
   0 -13   3   23.53    1.30
   0 -13   3   21.31    1.36
   0  13  -3   24.55    1.22
   0  13  -3   25.33    1.30
   0  13   3   20.13    1.35
   0  13  -3   22.39    1.34
   1 -13   3    0.34    0.48
   1 -13   3    0.41    0.47
  -1 -13  -3    0.63    0.46
  -1 -13  -3    0.36    0.39
  -1  13  -3    0.08    0.39
   1  13   3    0.18    0.47
  -1  13  -3    0.26    0.40
   1  13   3   -0.24    0.41
  -1  13  -3   -0.35    0.38
   2 -13   3   11.01    1.04
  -2 -13  -3   10.14    0.91
  -2 -13  -3    9.88    0.84
   2 -13   3   11.07    1.03
   2  13   3   11.45    1.01
  -2  13  -3   11.84    0.88
   2  13   3   12.65    1.04
   2  13   3    8.99    0.94
  -2  13  -3   11.78    0.95
   3 -13   3    5.06    0.76
  -3 -13  -3    6.54    0.75
   3 -13   3    3.42    0.70
   3  13   3    3.93    0.70
   3  13   3    5.21    0.76
  -3  13  -3    4.01    0.63
   4 -13   3    9.69    0.86
   4 -13   3    8.86    1.00
   4  13   3    7.13    0.91
   4  13   3    9.12    1.01
   5 -13   3    4.81    0.83
   5 -13   3    4.79    0.83
   5  13   3    4.53    0.80
   5  13   3    3.80    0.76
   5 -14  -3    8.07    0.89
   5 -14  -3    6.51    0.86
   5  14  -3    5.55    0.79
   5  14  -3    5.79    0.83
   4 -14  -3    0.64    0.55
   4 -14  -3    0.29    0.47
   4 -14  -3   -0.42    0.42
   4  14  -3    0.14    0.44
   4  14  -3    0.18    0.45
   3 -14  -3   29.17    1.70
   3 -14  -3   29.45    1.67
   3 -14  -3   30.80    1.66
   3  14  -3   28.73    1.63
   3  14  -3   32.27    1.66
   2 -14  -3    0.54    0.47
   2 -14  -3    0.87    0.49
  -2 -14   3    0.56    0.44
   2 -14  -3    0.61    0.49
   2 -14  -3    0.16    0.44
   2  14  -3    0.18    0.46
  -2  14   3    0.56    0.42
   2  14  -3    0.48    0.47
   2  14  -3    0.50    0.48
   2  14  -3    0.79    0.24
   1 -14  -3   10.52    0.94
   1 -14  -3    9.30    0.96
  -1 -14   3    9.56    0.92
  -1 -14   3    8.99    0.85
   1 -14  -3    9.27    0.83
   1  14  -3   10.72    0.94
  -1  14   3   10.39    0.93
   1  14  -3    8.81    0.91
  -1  14   3   10.28    0.93
   1  14  -3   10.18    0.70
   0 -14  -3    2.75    0.62
   0 -14   3    1.57    0.48
   0 -14  -3    2.08    0.54
   0 -14   3    1.67    0.58
   0 -14  -3    1.32    0.38
   0  14  -3    2.22    0.47
   0  14   3    2.01    0.55
   0  14  -3    2.30    0.52
   0  14  -3    2.43    0.58
   0  14   3    1.03    0.53
  -1 -14  -3   55.69    2.48
  -1 -14  -3   53.05    2.04
  -1 -14  -3   54.46    2.40
   1 -14   3   52.94    2.44
   1 -14   3   48.45    2.45
  -1  14  -3   57.17    2.37
  -1  14  -3   51.75    2.44
   1  14   3   49.02    2.47
  -1  14  -3   57.71    2.42
   1  14   3   50.65    2.43
   2 -14   3    5.00    0.77
  -2 -14  -3    3.85    0.66
   2 -14   3    3.54    0.68
   2  14   3    2.20    0.64
   2  14   3    3.78    0.72
  -2  14  -3    5.60    0.75
  -2  14  -3    3.30    0.56
   3 -14   3    0.25    0.52
   3 -14   3    0.49    0.51
   3  14   3    0.44    0.50
   3  14   3    0.31    0.47
   4 -14   3    0.73    0.56
   4  14   3   -0.42    0.47
   4  14   3    0.49    0.53
   5 -14   3    0.77    0.63
   5 -14   3   -0.19    0.55
   5  14   3    1.40    0.60
   5  14   3   -0.36    0.53
   5 -15  -3    2.21    0.66
   5 -15  -3    3.94    0.75
   5  15  -3    2.02    0.62
   5  15  -3    3.92    0.55
   4 -15  -3    1.56    0.55
   4 -15  -3    2.03    0.61
   4 -15  -3    2.06    0.65
   4  15  -3    1.83    0.62
   4  15  -3    0.60    0.51
   3 -15  -3   10.73    1.06
   3 -15  -3   13.63    1.00
   3 -15  -3   11.44    1.08
   3  15  -3    9.40    0.99
   3  15  -3   10.75    1.05
   2 -15  -3   -0.06    0.40
   2 -15  -3   -0.30    0.45
  -2 -15   3   -0.06    0.41
   2 -15  -3   -0.39    0.42
  -2  15   3   -0.02    0.40
   2  15  -3   -0.42    0.43
   2  15  -3    0.47    0.48
   1 -15  -3    0.46    0.49
   1 -15  -3    0.36    0.41
   1 -15  -3    0.54    0.52
  -1 -15   3    0.96    0.49
  -1 -15   3    0.53    0.48
   1  15  -3    0.51    0.34
   1  15  -3    0.93    0.52
  -1  15   3    0.95    0.50
   1  15  -3    0.54    0.50
  -1  15   3    0.85    0.47
   0 -15  -3   30.39    1.42
   0 -15  -3   28.79    1.68
   0 -15  -3   29.49    1.64
   0 -15   3   31.84    1.61
   0 -15   3   28.94    1.69
   0  15  -3   27.41    1.65
   0  15  -3   31.27    1.50
   0  15   3   30.19    1.72
   0  15   3   34.89    1.73
   0  15  -3   28.87    1.56
   1 -15   3   10.98    1.10
  -1 -15  -3   13.37    1.03
  -1 -15  -3   12.94    1.08
  -1 -15  -3   14.56    0.74
   1 -15   3   14.61    1.15
   1  15   3   13.81    1.12
  -1  15  -3   15.43    1.08
  -1  15  -3   14.53    1.04
   1  15   3   14.47    1.16
  -1  15  -3   12.27    1.07
  -2 -15  -3    1.16    0.51
   2 -15   3    0.31    0.51
   2 -15   3    1.81    0.45
   2  15   3    0.66    0.52
  -2  15  -3    0.80    0.47
   2  15   3    0.86    0.54
   3 -15   3    1.88    0.64
   3 -15   3    1.62    0.64
   3  15   3    2.18    0.64
   3  15   3    2.35    0.64
   4 -15   3    0.22    0.52
   4  15   3   -0.09    0.50
   4  15   3   -0.47    0.48
   5 -15   3    0.71    0.61
   5 -15   3    0.56    0.62
   5  15   3    0.22    0.59
   5  15   3    0.54    0.58
   5 -16  -3    0.16    0.56
   5 -16  -3    0.57    0.48
   5  16  -3    0.06    0.52
   5  16  -3   -0.17    0.47
   4 -16  -3   -0.25    0.47
   4 -16  -3   -0.91    0.45
   4  16  -3   -0.45    0.45
   4  16  -3    0.00    0.50
   3 -16  -3   16.49    1.27
   3 -16  -3   16.79    1.27
   3 -16  -3   17.28    1.32
   3  16  -3   16.38    1.24
   3  16  -3   14.65    1.20
   2 -16  -3    4.27    0.74
   2 -16  -3    3.45    0.66
  -2 -16   3    3.91    0.67
   2 -16  -3    4.13    0.75
   2  16  -3    3.76    0.70
  -2  16   3    3.47    0.64
   2  16  -3    4.26    0.72
   1 -16  -3    3.03    0.69
   1 -16  -3    3.04    0.56
   1 -16  -3    2.12    0.62
  -1 -16   3    3.27    0.64
   1  16  -3    3.00    0.65
  -1  16   3    2.76    0.64
  -1  16   3    2.03    0.55
   1  16  -3    2.37    0.62
   0 -16   3    0.14    0.50
   0 -16  -3   -0.10    0.46
   0 -16  -3    0.16    0.49
   0 -16   3    0.67    0.44
   0 -16  -3    0.33    0.32
   0  16  -3    0.42    0.38
   0  16   3    0.38    0.48
   0  16  -3    0.09    0.45
   0  16   3    0.93    0.51
   1 -16   3   -0.13    0.47
  -1 -16  -3   -0.20    0.40
   1 -16   3   -0.05    0.48
  -1 -16  -3   -0.04    0.44
  -1 -16  -3   -0.17    0.22
   1  16   3    0.00    0.44
  -1  16  -3   -0.51    0.34
  -1  16  -3    0.45    0.42
   1  16   3   -0.57    0.42
  -1  16  -3   -0.12    0.44
   2 -16   3    0.72    0.56
  -2 -16  -3    0.48    0.46
   2  16   3    0.43    0.52
  -2  16  -3    1.15    0.47
   2  16   3    0.16    0.50
   3 -16   3    4.13    0.78
   3 -16   3    4.17    0.80
   3  16   3    6.81    0.93
   3  16   3    4.82    0.83
   4 -16   3    7.26    1.02
   4 -16   3   10.55    0.89
   4  16   3    6.70    1.00
   4  16   3    8.12    1.05
   4 -17  -3   -0.20    0.47
   4 -17  -3   -0.42    0.55
   4  17  -3   -0.18    0.47
   4  17  -3   -0.18    0.48
   3 -17  -3    8.86    0.99
   3 -17  -3    6.37    0.93
   3 -17  -3    8.77    1.02
   3  17  -3    8.21    0.98
   3  17  -3    8.84    1.02
   2 -17  -3    3.33    0.66
   2 -17  -3    2.08    0.66
  -2  17   3    3.26    0.67
   2  17  -3    2.50    0.66
   2  17  -3    2.61    0.65
   1 -17  -3    0.43    0.52
   1 -17  -3    1.15    0.55
   1 -17  -3    0.64    0.43
  -1 -17   3    0.23    0.48
   1  17  -3    1.09    0.55
  -1  17   3    0.66    0.50
   1  17  -3    1.06    0.55
   0 -17  -3    0.72    0.55
   0 -17   3   -0.39    0.45
   0 -17  -3    0.01    0.45
   0 -17  -3    0.21    0.31
   0 -17   3    1.17    0.56
   0  17   3    0.02    0.44
   0  17   3    0.14    0.46
   0  17  -3   -0.02    0.49
  -1 -17  -3    1.80    0.57
   1 -17   3    0.67    0.54
   1 -17   3    1.26    0.60
   1  17   3    0.48    0.52
  -1  17  -3    1.05    0.54
  -1  17  -3    1.36    0.51
   1  17   3    0.25    0.54
   2 -17   3    4.00    0.51
  -2 -17  -3    3.47    0.68
   2 -17   3    4.11    0.78
   2  17   3    4.28    0.80
   2  17   3    3.82    0.67
   3 -17   3   -0.77    0.54
   3 -17   3   -0.06    0.53
   3  17   3   -0.17    0.51
   3  17   3    0.70    0.59
   4 -17   3    2.84    0.78
   4  17   3    3.94    0.82
   4  17   3    2.28    0.71
   4 -18  -3   -0.47    0.54
   4 -18  -3    0.35    0.54
   4  18  -3   -0.08    0.51
   4  18  -3   -0.25    0.54
   3 -18  -3    4.01    0.81
   3 -18  -3    5.05    0.87
   3 -18  -3    5.99    0.87
   3  18  -3    4.73    0.83
   3  18  -3    4.53    0.81
   2 -18  -3    2.24    0.70
   2 -18  -3    2.33    0.61
   2 -18  -3    3.97    0.78
   2  18  -3    1.62    0.63
   2  18  -3    2.29    0.68
   1 -18  -3    8.77    1.07
   1 -18  -3   10.32    1.10
   1 -18  -3   11.72    0.90
  -1 -18   3    9.42    1.04
   1  18  -3    9.31    1.03
   1  18  -3    9.07    1.07
  -1  18   3    9.76    1.06
   0 -18  -3    0.75    0.55
   0 -18  -3    0.56    0.35
   0 -18   3    0.67    0.54
   0 -18  -3    0.41    0.48
   0 -18   3    0.37    0.51
   0  18   3    0.49    0.50
   0  18  -3    0.73    0.55
   0  18  -3    1.25    0.54
   0  18   3    0.48    0.52
   1 -18   3    2.42    0.71
  -1 -18  -3    3.14    0.71
   1 -18   3    3.84    0.78
  -1  18  -3    2.67    0.65
   1  18   3    3.22    0.74
   1  18   3    1.19    0.63
   2 -18   3    0.83    0.60
   2  18   3   -0.73    0.47
   2  18   3   -0.06    0.51
   3 -18   3    4.78    0.87
   3 -18   3    4.41    0.88
   3  18   3    5.09    0.88
   3  18   3    4.04    0.69
   4 -18   3    7.10    0.92
   4 -18   3    4.35    0.90
   4  18   3    4.93    0.90
   4  18   3    4.69    0.65
   4 -19  -3   -0.29    0.54
   4 -19  -3    0.47    0.61
   4  19  -3    0.08    0.55
   4  19  -3   -0.59    0.51
   3 -19  -3    0.98    0.66
   3 -19  -3    2.09    0.66
   3 -19  -3    3.07    0.70
   3  19  -3    2.66    0.71
   3  19  -3    1.54    0.65
   2 -19  -3   16.94    1.25
   2 -19  -3   15.00    1.34
   2 -19  -3   17.11    1.37
   2  19  -3   15.53    1.32
   2  19  -3   17.31    1.34
   1 -19  -3   18.23    1.37
  -1 -19   3   17.63    1.37
   1 -19  -3   22.43    1.37
   1 -19  -3   18.74    1.18
  -1  19   3   16.24    1.35
   1  19  -3   17.26    1.36
   1  19  -3   17.67    1.41
   0 -19   3    0.32    0.55
   0 -19  -3    0.53    0.49
   0 -19  -3   -0.10    0.49
   0  19   3   -0.34    0.48
   0  19  -3    0.57    0.53
   0  19  -3   -0.01    0.47
   1 -19   3    2.87    0.78
  -1 -19  -3    4.26    0.81
   1  19   3    1.94    0.72
  -1  19  -3    3.24    0.73
   2 -19   3    7.39    0.96
   2 -19   3    4.78    0.87
   2  19   3    4.53    0.89
   3 -19   3    0.95    0.64
   3 -19   3    1.34    0.57
   3  19   3   -0.08    0.57
   3  19   3    0.72    0.60
   3 -20  -3    1.17    0.63
   3 -20  -3    1.26    0.68
   3  20  -3    0.38    0.60
   3  20  -3    0.71    0.58
   2 -20  -3    0.13    0.58
   2 -20  -3    0.33    0.59
   2 -20  -3    0.11    0.48
   2  20  -3   -0.23    0.52
   2  20  -3    0.04    0.53
   1 -20  -3    1.03    0.65
   1 -20  -3    1.39    0.61
   1  20  -3    0.92    0.56
  -1  20   3    1.14    0.59
   1  20  -3   -0.39    0.53
   0 -20  -3    0.69    0.59
   0 -20   3    0.37    0.56
   0  20  -3    0.25    0.58
   0  20   3    0.41    0.57
   0  20  -3   -0.53    0.46
  -1 -20  -3    4.24    0.85
   1 -20   3    4.76    0.90
   1  20   3    4.24    0.87
   1  20   3    4.41    0.88
  -1  20  -3    4.07    0.81
   2 -20   3    2.16    0.77
   2  20   3    3.06    0.82
   2  20   3    2.74    0.78
   3 -20   3    4.72    0.93
   3  20   3    1.97    0.76
   3  20   3    3.25    0.83
   3 -21  -3    0.68    0.64
   3 -21  -3   -0.46    0.61
   3  21  -3    1.68    0.71
   3  21  -3    0.28    0.64
   2 -21  -3   -0.02    0.58
   2 -21  -3    0.44    0.58
   2 -21  -3    0.98    0.48
   2  21  -3    0.54    0.63
   2  21  -3   -0.22    0.57
   1 -21  -3   10.74    1.20
   1 -21  -3    9.96    1.24
   1  21  -3    8.79    1.16
   1  21  -3   10.31    1.17
   0 -21   3    3.36    0.83
   0 -21  -3    2.49    0.76
   0  21  -3    2.85    0.77
   0  21   3    1.31    0.65
  -1  21  -3    0.53    0.58
   1  21   3    1.36    0.71
   2 -21   3    0.73    0.66
   2  21   3    0.19    0.62
   2  21   3    0.15    0.66
   2 -22  -3    0.18    0.63
   2 -22  -3   -0.37    0.56
   2  22  -3   -0.22    0.58
   2  22  -3   -0.26    0.57
   1 -22  -3   -0.09    0.59
   1  22  -3   -0.54    0.54
   1  22  -3    0.44    0.58
   0 -22  -3   -0.09    0.60
   0  22  -3   -0.06    0.57
   0  22   3   -1.02    0.46
   1  22   3    4.42    0.93
   7   0  -4    2.00    0.65
   6   0  -4   -0.25    0.57
   6   0  -4    0.22    0.46
   5   0  -4    0.78    0.65
   4   0  -4    0.65    0.56
   3   0  -4   84.26    4.05
   3   0  -4   84.45    3.11
   3   0  -4   86.09    3.12
  -2   0   4   29.82    1.20
   2   0  -4   28.21    1.68
   2   0  -4   27.47    1.19
  -2   0   4   32.01    1.21
   2   0  -4   31.02    1.25
  -2   0   4   32.34    1.71
   2   0  -4   31.08    1.26
   2   0  -4   31.08    1.20
   1   0  -4   66.14    2.53
   1   0  -4   68.79    2.58
   1   0  -4   67.76    2.54
  -1   0   4   69.33    2.50
   1   0  -4   66.70    3.17
  -1   0   4   65.77    3.16
   1   0  -4   68.84    2.59
  -1   0   4   66.40    2.56
  -1   0   4   68.97    2.50
   0   0  -4  110.93    4.20
   0   0  -4  116.61    4.24
   0   0   4  109.89    4.21
   0   0   4  113.28    4.16
   0   0  -4  116.95    4.18
   0   0   4  110.79    4.23
   0   0  -4  115.47    4.16
   0   0   4  113.95    4.15
   0   0   4  116.56    5.04
   1   0   4    8.45    0.62
   1   0   4    6.96    0.62
  -1   0  -4    7.87    0.63
  -1   0  -4    8.07    0.64
  -1   0  -4    7.54    0.59
   1   0   4    7.17    0.64
  -1   0  -4    8.20    0.58
   1   0   4    8.15    0.61
  -2   0  -4   67.16    2.54
   2   0   4   68.51    2.69
   2   0   4   71.29    2.62
   2   0   4   66.14    2.62
   2   0   4   55.51    2.60
  -2   0  -4   71.09    2.63
   3   0   4    0.85    0.44
  -3   0  -4    1.30    0.42
   3   0   4    0.60    0.36
  -3   0  -4    1.20    0.24
   3   0   4    0.89    0.40
   3   0   4    0.60    0.41
   4   0   4    2.13    0.57
   4   0   4    2.26    0.51
   4   0   4    2.28    0.49
   4   0   4    2.37    0.54
  -4   0  -4    1.16    0.46
  -4   0  -4    1.91    0.39
   5   0   4    2.11    0.58
   5   0   4    3.57    0.62
   6   0   4    3.75    0.69
   6   0   4    4.01    0.70
   7   1  -4   12.34    1.23
   6  -1  -4   -0.85    0.41
   6  -1  -4   -0.32    0.59
   6   1  -4    0.20    0.45
   6   1  -4   -0.04    0.59
   5  -1  -4    5.41    0.92
   5   1  -4    4.07    0.86
   4  -1  -4   14.26    1.23
   4   1  -4   16.11    1.31
   3  -1  -4  101.62    4.85
   3  -1  -4  104.18    3.81
   3   1  -4  107.58    3.81
   3   1  -4  107.42    3.81
   3   1  -4  104.20    4.89
  -3   1   4  104.08    4.84
   2  -1  -4   57.73    2.13
  -2  -1   4   60.98    2.16
   2  -1  -4   59.83    2.21
   2  -1  -4   58.54    2.14
  -2  -1   4   57.43    2.83
  -2  -1   4   55.63    2.14
   2  -1  -4   57.70    2.20
   2  -1  -4   54.02    2.79
  -2   1   4   55.93    2.15
   2   1  -4   57.78    2.20
   2   1  -4   60.17    2.14
  -2   1   4   56.70    2.81
   2   1  -4   55.19    2.19
   2   1  -4   56.92    2.12
  -2   1   4   60.36    2.16
   2   1  -4   55.71    2.82
   1  -1  -4    4.37    0.45
   1  -1  -4    4.86    0.45
  -1  -1   4    4.80    0.43
   1  -1  -4    4.36    0.41
  -1  -1   4    4.64    0.42
  -1  -1   4    4.70    0.39
  -1  -1   4    5.15    0.62
  -1  -1   4    3.78    0.42
   1  -1  -4    5.02    0.45
  -1   1   4    4.61    0.42
   1   1  -4    5.15    0.62
   1   1  -4    5.26    0.46
   1   1  -4    5.06    0.45
  -1   1   4    4.59    0.59
  -1   1   4    4.54    0.38
   1   1  -4    4.72    0.42
  -1   1   4    4.50    0.44
   1   1  -4    4.64    0.46
  -1   1   4    4.59    0.41
   0  -1  -4   -0.22    0.26
   0  -1   4    0.05    0.27
   0  -1  -4    0.14    0.27
   0  -1   4    0.26    0.34
   0  -1   4    0.17    0.32
   0  -1  -4   -0.30    0.29
   0  -1   4    0.48    0.33
   0  -1   4   -0.04    0.26
   0  -1  -4   -0.16    0.32
   0   1  -4    0.19    0.29
   0   1  -4    0.24    0.28
   0   1   4    0.12    0.27
   0   1   4   -0.19    0.32
   0   1   4    0.62    0.30
   0   1   4    0.16    0.32
   0   1  -4    0.31    0.27
   0   1  -4    0.55    0.34
   1  -1   4    0.11    0.32
   1  -1   4    0.09    0.27
  -1  -1  -4    0.06    0.26
   1  -1   4   -0.18    0.28
   1  -1   4    0.06    0.32
  -1  -1  -4    0.38    0.31
  -1  -1  -4   -0.19    0.29
  -1  -1  -4   -0.11    0.26
  -1   1  -4   -0.46    0.26
  -1   1  -4    0.17    0.28
   1   1   4    0.03    0.27
   1   1   4    0.03    0.32
  -1   1  -4   -0.13    0.25
   1   1   4   -0.12    0.32
  -1   1  -4    0.64    0.31
   1   1   4   -0.20    0.27
   2  -1   4   58.35    2.20
   2  -1   4   53.41    2.21
  -2  -1  -4   55.36    2.12
   2  -1   4   54.51    2.23
  -2  -1  -4   54.64    2.19
   2  -1   4   52.39    2.24
   2   1   4   50.22    2.23
  -2   1  -4   53.04    2.11
   2   1   4   53.63    2.20
  -2   1  -4   54.14    2.19
   2   1   4   54.60    2.18
  -2   1  -4   52.28    2.18
   2   1   4   54.48    2.22
   3  -1   4   54.62    2.21
  -3  -1  -4   54.82    2.02
   3  -1   4   50.76    2.24
   3  -1   4   50.61    2.26
   3  -1   4   52.87    2.24
  -3  -1  -4   55.35    2.24
  -3   1  -4   54.66    2.27
   3   1   4   52.05    2.23
  -3   1  -4   53.75    2.03
   3   1   4   50.09    2.26
   3   1   4   54.22    2.21
   3   1   4   52.83    2.25
  -4  -1  -4   23.37    1.27
   4  -1   4   22.06    1.25
   4  -1   4   20.51    1.22
   4  -1   4   21.13    1.20
  -4  -1  -4   20.44    1.07
   4  -1   4   20.55    1.24
   4   1   4   23.89    1.24
   4   1   4   19.26    1.21
   4   1   4   21.44    1.26
  -4   1  -4   23.10    1.11
  -4   1  -4   22.11    1.32
   4   1   4   22.10    1.20
   5  -1   4    1.37    0.51
   5  -1   4    1.69    0.54
   5   1   4    0.78    0.49
   5   1   4    1.96    0.53
   6  -1   4    3.96    0.74
   6  -1   4    5.07    0.74
   6   1   4    3.54    0.71
   6   1   4    4.19    0.71
   7   2  -4    0.91    0.76
   7   2  -4    0.69    0.55
   6  -2  -4    6.64    1.06
   6  -2  -4    6.91    0.91
   6   2  -4    7.05    0.87
   6   2  -4    6.49    1.10
   5  -2  -4    1.01    0.60
   5   2  -4    0.50    0.63
   4  -2  -4    0.36    0.23
   4  -2  -4    0.45    0.24
   4  -2  -4    0.81    0.54
   4   2  -4    0.24    0.55
   3  -2  -4    5.12    0.42
   3  -2  -4    5.08    0.73
   3  -2  -4    5.18    0.42
   3  -2  -4    4.97    0.35
   3   2  -4    4.73    0.75
  -3   2   4    6.86    0.81
   3   2  -4    5.15    0.41
   3   2  -4    5.32    0.41
   2  -2  -4   46.35    1.73
   2  -2  -4   43.49    1.72
  -2  -2   4   45.84    1.73
   2  -2  -4   43.38    2.29
   2  -2  -4   46.33    1.80
   2  -2  -4   44.29    1.78
  -2  -2   4   46.04    1.75
  -2   2   4   48.35    1.75
   2   2  -4   43.58    1.77
   2   2  -4   43.75    2.33
  -2   2   4   43.81    2.29
  -2   2   4   44.08    1.74
   2   2  -4   43.71    1.71
   2   2  -4   45.61    1.79
   2   2  -4   47.88    1.74
  -1  -2   4   75.44    2.63
   1  -2  -4   74.25    2.73
  -1  -2   4   74.70    2.62
  -1  -2   4   70.85    2.69
   1  -2  -4   67.81    2.65
  -1  -2   4   68.10    2.69
   1  -2  -4   70.32    2.70
  -1  -2   4   70.65    3.32
   1  -2  -4   69.75    2.65
   1   2  -4   74.41    2.66
   1   2  -4   70.99    3.30
  -1   2   4   69.90    2.68
   1   2  -4   69.90    2.69
   1   2  -4   71.13    2.65
  -1   2   4   71.22    2.70
  -1   2   4   66.28    3.29
  -1   2   4   67.81    2.61
   1   2  -4   71.45    2.71
  -1   2   4   70.07    2.61
   0  -2  -4   81.56    3.27
   0  -2  -4   87.61    3.30
   0  -2   4   91.79    3.30
   0  -2  -4   85.86    3.33
   0  -2   4   88.96    3.35
   0  -2  -4   93.17    3.38
   0  -2   4   88.44    3.97
   0  -2   4   86.46    3.28
   0  -2   4   89.81    3.35
   0   2  -4   87.78    3.28
   0   2  -4   93.38    3.31
   0   2  -4   87.73    3.33
   0   2   4   85.45    3.28
   0   2  -4   92.99    3.36
   0   2   4   87.36    3.36
   0   2   4   86.79    3.33
   0   2   4   86.27    3.28
  -1  -2  -4   49.62    2.03
  -1  -2  -4   52.35    2.12
   1  -2   4   52.01    2.08
   1  -2   4   52.39    2.07
  -1  -2  -4   51.19    2.09
  -1  -2  -4   53.04    2.07
   1  -2   4   53.11    2.40
   1  -2   4   52.04    2.11
   1  -2   4   50.18    2.11
   1   2   4   49.39    2.07
  -1   2  -4   50.14    2.04
   1   2   4   49.94    2.12
  -1   2  -4   52.17    2.06
   1   2   4   52.03    2.06
   1   2   4   52.56    2.11
  -1   2  -4   51.06    2.09
  -1   2  -4   52.26    2.11
   2  -2   4   27.43    1.29
  -2  -2  -4   26.15    1.24
  -2  -2  -4   26.20    1.17
   2  -2   4   26.81    1.31
   2  -2   4   27.70    1.27
   2  -2   4   25.52    1.27
   2   2   4   28.58    1.30
   2   2   4   26.92    1.26
   2   2   4   25.32    1.30
  -2   2  -4   26.82    1.28
   2   2   4   24.13    1.28
  -2   2  -4   25.99    1.17
  -2   2  -4   25.53    1.23
   3  -2   4   21.03    1.12
  -3  -2  -4   20.56    1.12
  -3  -2  -4   20.87    0.92
   3  -2   4   21.36    1.18
   3  -2   4   20.08    1.15
   3  -2   4   15.40    1.08
  -3   2  -4   20.28    1.18
   3   2   4   22.46    1.19
   3   2   4   20.48    1.15
  -3   2  -4   22.72    0.95
   3   2   4   21.98    1.15
   3   2   4   18.95    1.10
  -4  -2  -4    4.07    0.59
   4  -2   4    2.66    0.56
  -4  -2  -4    2.97    0.43
   4  -2   4    3.06    0.56
   4  -2   4    2.64    0.53
   4  -2   4    3.66    0.61
  -4   2  -4    2.63    0.43
   4   2   4    4.01    0.57
   4   2   4    2.78    0.59
  -4   2  -4    2.35    0.58
   4   2   4    3.52    0.62
   4   2   4    3.39    0.55
   5  -2   4    0.74    0.48
   5  -2   4    1.03    0.50
   5   2   4    0.78    0.50
   5   2   4    1.37    0.54
   6  -2   4    0.52    0.54
   6  -2   4    0.72    0.53
   6   2   4    1.67    0.54
   6   2   4   -0.03    0.55
   7   3  -4    6.54    1.23
   6  -3  -4   18.32    1.46
   6  -3  -4   18.48    1.36
   6   3  -4   16.57    1.21
   6   3  -4   16.72    1.58
   5  -3  -4   25.50    1.69
   5  -3  -4   22.81    1.45
   5   3  -4   21.29    1.61
   4  -3  -4    4.30    0.38
   4  -3  -4    4.77    0.42
   4  -3  -4    4.53    0.79
   4   3  -4    4.03    0.37
   4   3  -4    4.10    0.83
   4   3  -4    4.95    0.39
   3  -3  -4   26.75    1.10
   3  -3  -4   28.18    1.18
   3  -3  -4   28.20    1.18
   3  -3  -4   26.38    1.11
   3  -3  -4   26.99    1.63
  -3   3   4   29.61    1.62
   3   3  -4   25.14    1.15
   3   3  -4   25.44    1.69
   3   3  -4   27.14    1.16
   3   3  -4   27.98    1.10
   3   3  -4   28.65    1.09
   2  -3  -4    3.07    0.36
   2  -3  -4    2.61    0.32
  -2  -3   4    2.82    0.33
  -2  -3   4    3.10    0.32
   2  -3  -4    2.86    0.33
   2  -3  -4    2.93    0.36
  -2   3   4    3.35    0.57
   2   3  -4    3.17    0.37
   2   3  -4    2.47    0.34
  -2   3   4    3.04    0.33
   2   3  -4    2.51    0.54
  -2   3   4    3.41    0.34
   2   3  -4    2.85    0.34
   2   3  -4    2.60    0.31
   1  -3  -4  106.52    3.97
   1  -3  -4  104.61    3.89
  -1  -3   4  104.14    3.94
   1  -3  -4  102.86    3.95
  -1  -3   4  108.55    3.86
  -1  -3   4  107.26    3.94
   1  -3  -4  108.58    3.90
  -1  -3   4  110.06    4.81
   1   3  -4  105.17    3.95
   1   3  -4  106.40    4.79
  -1   3   4  106.59    3.95
   1   3  -4  106.11    3.95
  -1   3   4  109.71    3.95
   1   3  -4  110.32    3.90
  -1   3   4  105.33    3.85
   1   3  -4  101.61    3.87
   0  -3   4  106.85    3.93
   0  -3  -4  104.39    3.94
   0  -3  -4  105.09    3.93
   0  -3   4  107.36    3.99
   0  -3   4  105.72    4.00
   0  -3   4  107.90    3.92
   0  -3  -4  106.51    4.01
   0   3  -4  105.56    3.99
   0   3  -4  104.90    3.92
   0   3   4  108.34    3.98
   0   3   4  102.45    3.99
   0   3  -4  109.88    3.94
   0   3   4  107.45    3.92
   0   3  -4  107.90    4.71
   0   3  -4  109.89    3.99
   0   3   4  103.29    3.92
   1  -3   4   17.32    0.96
   1  -3   4   16.45    0.92
   1  -3   4   16.65    0.97
  -1  -3  -4   17.29    0.91
   1  -3   4   17.86    0.99
   1  -3   4   17.35    0.95
  -1  -3  -4   17.19    0.93
  -1  -3  -4   18.42    1.00
  -1   3  -4   18.61    0.93
  -1   3  -4   17.37    0.95
   1   3   4   18.80    0.94
  -1   3  -4   18.56    0.95
   1   3   4   17.75    0.95
   1   3   4   17.30    0.98
  -1   3  -4   18.04    0.91
   1   3   4   17.74    0.96
   2  -3   4   14.56    0.83
   2  -3   4   11.79    0.85
   2  -3   4   13.48    0.84
  -2  -3  -4   11.17    0.67
  -2  -3  -4   13.46    0.80
   2  -3   4   14.34    0.87
   2   3   4   15.50    0.85
   2   3   4   13.69    0.84
   2   3   4   12.81    0.87
  -2   3  -4   12.40    0.78
  -2   3  -4   12.31    0.84
   2   3   4   12.89    0.86
  -2   3  -4   11.65    0.69
   3  -3   4   13.65    0.94
   3  -3   4   13.33    0.91
  -3  -3  -4   14.64    0.89
  -3  -3  -4   12.71    0.69
   3  -3   4   13.93    0.91
   3  -3   4   12.70    0.92
   3   3   4   12.75    0.88
   3   3   4   12.94    0.95
   3   3   4   13.33    0.91
  -3   3  -4   13.09    0.94
   3   3   4   12.66    0.93
  -3   3  -4   13.95    0.72
  -3   3  -4   12.41    0.80
  -4  -3  -4    5.45    0.55
   4  -3   4    5.82    0.70
   4  -3   4    4.59    0.68
   4  -3   4    5.35    0.70
   4  -3   4    5.63    0.67
  -4  -3  -4    5.42    0.63
  -4   3  -4    6.39    0.59
   4   3   4    5.02    0.70
   4   3   4    5.49    0.73
   4   3   4    5.90    0.68
   5  -3   4    3.71    0.65
   5  -3   4    2.36    0.58
   5   3   4    2.53    0.63
   5   3   4    3.11    0.59
   6  -3   4   24.25    1.46
   6  -3   4   24.15    1.47
   6   3   4   23.44    1.47
   6   3   4   24.77    1.44
   7   4  -4    8.38    1.38
   6  -4  -4    0.28    0.53
   6   4  -4    0.39    0.46
   6   4  -4    1.86    0.74
   5  -4  -4    1.20    0.59
   5  -4  -4    1.79    0.30
   5  -4  -4    1.25    0.54
   5  -4  -4    1.17    0.25
   5   4  -4    3.04    0.73
   4  -4  -4    0.09    0.26
   4  -4  -4    0.06    0.25
   4  -4  -4    0.27    0.28
   4  -4  -4    0.20    0.24
   4   4  -4    0.64    0.26
   4   4  -4    0.26    0.58
   4   4  -4    0.86    0.26
   3  -4  -4   -0.24    0.22
   3  -4  -4   -0.07    0.25
   3  -4  -4   -0.08    0.24
   3  -4  -4    0.03    0.20
  -3   4   4   -0.16    0.40
   3   4  -4    0.10    0.46
   3   4  -4   -0.03    0.24
   3   4  -4    0.15    0.22
   3   4  -4   -0.22    0.21
   3   4  -4    0.26    0.24
  -3   4   4   -0.04    0.16
  -2  -4   4    6.31    0.48
   2  -4  -4    6.15    0.51
   2  -4  -4    6.69    0.53
   2  -4  -4    6.42    0.50
   2  -4  -4    5.78    0.50
  -2  -4   4    6.57    0.47
   2   4  -4    6.18    0.51
  -2   4   4    5.49    0.70
   2   4  -4    6.74    0.80
   2   4  -4    6.14    0.48
  -2   4   4    6.14    0.48
  -2   4   4    5.59    0.48
   2   4  -4    6.89    0.51
   2   4  -4    7.30    0.53
  -1  -4   4    0.24    0.25
   1  -4  -4    0.35    0.27
  -1  -4   4    0.03    0.25
   1  -4  -4    0.22    0.28
  -1  -4   4    0.45    0.26
   1  -4  -4    0.77    0.30
   1  -4  -4    0.41    0.29
   1   4  -4    0.71    0.30
  -1   4   4    0.28    0.25
  -1   4   4    0.13    0.15
   1   4  -4   -0.37    0.20
   1   4  -4   -0.18    0.24
   1   4  -4    0.73    0.28
   1   4  -4    0.48    0.29
  -1   4   4   -0.04    0.25
   0  -4   4    0.24    0.31
   0  -4  -4    0.40    0.34
   0  -4   4    0.85    0.37
   0  -4   4    0.43    0.32
   0  -4  -4    0.85    0.35
   0  -4  -4    0.45    0.29
   0  -4  -4    0.28    0.29
   0  -4   4    0.30    0.28
   0  -4   4    0.34    0.31
   0   4   4    0.45    0.31
   0   4   4    0.48    0.30
   0   4  -4    0.33    0.28
   0   4   4    0.69    0.30
   0   4  -4    0.04    0.29
   0   4  -4    0.05    0.32
   0   4  -4    0.12    0.31
   0   4   4    0.56    0.31
   0   4  -4    0.35    0.31
   1  -4   4    0.18    0.28
  -1  -4  -4    0.03    0.26
   1  -4   4   -0.23    0.31
  -1  -4  -4    0.31    0.32
   1  -4   4    0.15    0.23
  -1  -4  -4   -0.12    0.27
   1  -4   4    0.13    0.32
   1  -4   4    0.03    0.28
  -1   4  -4    0.00    0.26
   1   4   4    0.56    0.30
   1   4   4    0.32    0.30
   1   4   4   -0.04    0.32
  -1   4  -4   -0.25    0.25
  -1   4  -4    0.06    0.29
   1   4   4    0.26    0.32
   2  -4   4    3.89    0.42
   2  -4   4    3.86    0.52
   2  -4   4    3.12    0.50
  -2  -4  -4    3.69    0.39
   2  -4   4    3.95    0.52
  -2  -4  -4    4.50    0.49
   2  -4   4    4.00    0.50
   2   4   4    5.59    0.57
   2   4   4    3.65    0.49
   2   4   4    3.41    0.53
   2   4   4    4.51    0.57
  -2   4  -4    5.60    0.61
  -2   4  -4    4.66    0.51
   3  -4   4    8.51    0.77
   3  -4   4    9.97    0.77
  -3  -4  -4    8.32    0.70
   3  -4   4    9.06    0.82
  -3  -4  -4    6.88    0.63
  -3  -4  -4    9.43    0.57
   3  -4   4    9.40    0.80
  -3   4  -4    9.63    0.60
  -3   4  -4    9.02    0.84
   3   4   4    9.22    0.82
   3   4   4    7.44    0.74
  -3   4  -4    8.08    0.67
   3   4   4    9.42    0.81
   3   4   4    9.80    0.78
  -4  -4  -4   14.67    0.85
   4  -4   4   10.88    0.98
   4  -4   4   14.70    1.03
   4  -4   4   14.01    1.04
  -4  -4  -4   15.86    0.96
   4  -4   4   12.56    0.96
   4   4   4   16.03    1.02
  -4   4  -4   14.11    0.86
   4   4   4   13.49    1.01
   4   4   4   15.57    1.01
   4   4   4   12.38    1.02
   5  -4   4    8.55    0.88
   5  -4   4    7.91    0.85
  -5  -4  -4    9.72    0.82
   5   4   4    8.08    0.88
   5   4   4    7.57    0.83
   6  -4   4    1.14    0.54
   6  -4   4    1.35    0.58
   6   4   4    0.85    0.51
   6   4   4   -0.13    0.53
   7  -5  -4    5.54    0.56
   7   5  -4    8.11    1.33
   6  -5  -4   -0.19    0.28
   6  -5  -4    0.09    0.53
   6   5  -4   -0.40    0.39
   6   5  -4    0.00    0.63
   5  -5  -4   18.62    1.32
   5  -5  -4   19.21    0.93
   5  -5  -4   16.08    0.88
   5  -5  -4   19.40    0.92
   5  -5  -4   18.23    0.89
   5   5  -4   18.08    1.59
   5   5  -4   20.10    0.89
   4  -5  -4   10.27    0.66
   4  -5  -4   10.00    0.63
   4  -5  -4   10.47    0.68
   4  -5  -4   10.74    0.69
   4   5  -4   10.61    1.22
   4   5  -4   11.87    0.63
   4   5  -4   10.65    0.65
   4   5  -4   11.28    0.65
   4   5  -4   10.66    0.66
  -4   5   4   11.32    1.03
   3  -5  -4   -0.05    0.28
   3  -5  -4    0.23    0.26
   3  -5  -4    0.40    0.28
  -3  -5   4    0.19    0.20
   3  -5  -4    0.55    0.29
   3   5  -4    0.11    0.28
   3   5  -4    0.00    0.25
  -3   5   4    0.42    0.44
  -3   5   4    0.04    0.19
   3   5  -4    0.09    0.26
   3   5  -4    0.15    0.49
   3   5  -4   -0.20    0.25
  -2  -5   4   15.78    0.78
  -2  -5   4   15.54    0.80
   2  -5  -4   14.76    0.83
   2  -5  -4   15.27    0.80
   2  -5  -4   15.42    0.83
   2  -5  -4   13.66    0.79
  -2   5   4   15.06    0.67
   2   5  -4   14.73    0.81
  -2   5   4   13.24    1.05
   2   5  -4   16.03    0.81
   2   5  -4   14.78    0.80
   2   5  -4   14.81    0.77
   2   5  -4   15.75    1.16
   1  -5  -4   33.13    1.49
   1  -5  -4   33.95    1.53
  -1  -5   4   33.96    1.51
  -1  -5   4   36.68    1.52
   1  -5  -4   36.30    1.50
   1  -5  -4   34.75    1.53
   1   5  -4   34.16    1.86
   1   5  -4   35.26    1.49
   1   5  -4   36.37    1.48
   1   5  -4   36.99    1.53
   1   5  -4   33.52    1.50
  -1   5   4   34.31    1.50
   0  -5  -4   38.68    1.64
   0  -5   4   42.83    1.67
   0  -5   4   36.58    1.63
   0  -5   4   38.05    1.68
   0  -5  -4   37.75    1.69
   0  -5   4   39.87    1.69
   0  -5  -4   37.81    1.64
   0  -5  -4   38.11    1.67
   0   5  -4   36.41    1.62
   0   5  -4   41.70    1.70
   0   5  -4   38.66    1.93
   0   5  -4   38.62    1.67
   0   5   4   39.61    1.69
   0   5   4   37.11    1.64
   0   5   4   39.13    1.64
   0   5  -4   39.37    1.65
   1  -5   4   27.51    1.35
   1  -5   4   28.69    1.31
  -1  -5  -4   27.62    1.31
  -1  -5  -4   26.64    1.26
   1  -5   4   28.98    1.36
   1  -5   4   26.31    1.30
  -1  -5  -4   28.11    1.36
  -1   5  -4   27.74    1.27
  -1   5  -4   28.07    1.31
  -1   5  -4   27.62    1.32
   1   5   4   28.08    1.32
   1   5   4   25.46    1.33
   1   5   4   28.11    1.31
  -1   5  -4   27.08    1.38
   1   5   4   27.68    1.31
   2  -5   4   10.97    0.82
   2  -5   4   10.19    0.62
   2  -5   4   11.50    0.81
  -2  -5  -4    9.56    0.72
   2  -5   4   12.26    0.81
   2  -5   4   11.50    0.82
   2   5   4   10.57    0.77
  -2   5  -4   11.10    0.75
   2   5   4    9.81    0.79
   2   5   4   10.07    0.81
   2   5   4   10.84    0.77
  -2   5  -4   11.01    0.82
  -3  -5  -4    9.50    0.62
   3  -5   4   10.59    0.86
   3  -5   4    9.64    0.81
   3  -5   4   10.25    0.85
  -3  -5  -4    9.38    0.71
  -3  -5  -4   10.60    0.73
   3  -5   4    8.65    0.84
   3   5   4   10.57    0.82
   3   5   4    8.72    0.81
  -3   5  -4    8.87    0.71
   3   5   4    9.79    0.87
   3   5   4   10.95    0.82
  -3   5  -4    8.26    0.84
  -3   5  -4   10.87    0.64
  -4  -5  -4    6.00    0.63
   4  -5   4    5.19    0.71
   4  -5   4    5.17    0.71
   4  -5   4    6.01    0.71
   4  -5   4    4.45    0.69
  -4  -5  -4    6.80    0.60
  -4   5  -4    5.36    0.58
   4   5   4    5.75    0.70
   4   5   4    5.59    0.76
   4   5   4    3.95    0.63
   4   5   4    5.76    0.71
  -5  -5  -4   23.09    1.22
   5  -5   4   18.04    1.25
   5  -5   4   18.13    1.26
   5   5   4   21.34    1.32
   5   5   4   21.44    1.29
   6  -5   4    3.26    0.69
   6  -5   4    3.22    0.70
   6   5   4    2.88    0.62
   6   5   4    1.76    0.65
   7  -6  -4    0.66    0.38
   6  -6  -4    1.19    0.65
   6  -6  -4    1.14    0.34
   6  -6  -4    0.92    0.37
   5  -6  -4    0.75    0.30
   5  -6  -4    0.36    0.30
   5  -6  -4    1.80    0.36
   5  -6  -4    0.67    0.34
   5  -6  -4    0.51    0.52
   5   6  -4    0.60    0.31
   5   6  -4    0.92    0.30
   5   6  -4    0.66    0.29
   5   6  -4    0.40    0.39
   5   6  -4    0.72    0.66
   5   6  -4    0.76    0.30
   4  -6  -4    1.06    0.33
   4  -6  -4    1.34    0.37
   4  -6  -4    0.60    0.33
   4  -6  -4    0.45    0.33
   4   6  -4    0.53    0.60
   4   6  -4    0.97    0.33
  -4   6   4    1.55    0.56
   4   6  -4    1.46    0.26
   4   6  -4    0.59    0.32
  -3  -6   4    0.49    0.25
   3  -6  -4    0.86    0.34
   3  -6  -4    0.43    0.29
   3  -6  -4    0.75    0.31
   3  -6  -4    0.06    0.29
  -3   6   4    0.48    0.24
  -3   6   4    0.54    0.47
   3   6  -4    0.97    0.33
   3   6  -4    0.52    0.32
   3   6  -4    0.67    0.32
   3   6  -4    0.63    0.31
   3   6  -4    0.41    0.50
   2  -6  -4    0.02    0.27
  -2  -6   4    0.36    0.22
   2  -6  -4    0.24    0.28
  -2  -6   4    0.06    0.12
   2  -6  -4    0.15    0.30
   2  -6  -4    0.14    0.27
  -2   6   4    0.02    0.07
   2   6  -4    0.54    0.27
   2   6  -4    0.33    0.27
  -2   6   4    0.14    0.39
   2   6  -4    0.02    0.27
   2   6  -4    0.53    0.29
   2   6  -4    0.53    0.44
  -2   6   4    0.37    0.21
   1  -6  -4    0.70    0.33
  -1  -6   4    0.64    0.32
   1  -6  -4    0.55    0.31
  -1  -6   4    0.04    0.08
  -1  -6   4    0.27    0.30
   1  -6  -4    0.36    0.30
   1  -6  -4    0.27    0.31
   1   6  -4    0.80    0.33
   1   6  -4    0.65    0.32
   1   6  -4    0.28    0.29
  -1   6   4    0.38    0.30
   1   6  -4    0.21    0.36
   1   6  -4    0.11    0.24
  -1   6   4   -0.27    0.11
   0  -6  -4  136.99    5.00
   0  -6   4  146.89    5.10
   0  -6  -4  140.06    5.10
   0  -6  -4  133.17    4.99
   0  -6   4  133.70    5.08
   0  -6  -4  130.76    5.06
   0  -6   4  126.81    4.98
   0   6   4  127.46    4.98
   0   6  -4  134.24    5.07
   0   6  -4  140.56    5.00
   0   6  -4  143.41    5.10
   0   6   4  138.34    5.08
   0   6  -4  135.18    4.99
   0   6   4  130.09    5.08
   0   6  -4  140.94    5.99
  -1  -6  -4   55.13    2.28
  -1  -6  -4   53.62    2.32
   1  -6   4   56.04    2.32
   1  -6   4   56.89    2.32
  -1  -6  -4   56.83    2.37
   1  -6   4   58.97    2.38
   1  -6   4   58.18    2.38
  -1   6  -4   56.16    2.29
  -1   6  -4   55.80    2.59
   1   6   4   57.39    2.33
  -1   6  -4   57.59    2.30
  -1   6  -4   54.93    2.33
  -1   6  -4   58.52    2.37
   1   6   4   58.74    2.32
   1   6   4   56.37    2.39
   2  -6   4    0.62    0.38
  -2  -6  -4   -0.21    0.29
   2  -6   4    0.21    0.37
   2  -6   4   -0.20    0.35
   2  -6   4   -0.27    0.31
  -2  -6  -4   -0.01    0.09
   2   6   4    0.10    0.34
  -2   6  -4   -0.05    0.33
   2   6   4    0.19    0.39
   2   6   4   -0.09    0.34
  -2   6  -4    0.10    0.30
  -2   6  -4    0.06    0.09
   2   6   4   -0.31    0.30
  -3  -6  -4    1.90    0.35
   3  -6   4    1.89    0.47
   3  -6   4    1.86    0.52
  -3  -6  -4    1.70    0.39
   3  -6   4    4.17    0.54
  -3  -6  -4    1.81    0.39
   3  -6   4    1.95    0.53
  -3   6  -4    1.34    0.49
   3   6   4    2.15    0.50
  -3   6  -4    2.36    0.40
   3   6   4    1.91    0.50
  -3   6  -4    2.22    0.37
   3   6   4    2.15    0.49
   3   6   4    1.50    0.51
   4  -6   4    2.24    0.56
   4  -6   4    2.47    0.57
  -4  -6  -4    3.28    0.50
   4   6   4    2.89    0.57
   4   6   4    1.71    0.57
  -4   6  -4    2.98    0.47
   5  -6   4    5.00    0.74
   5  -6   4    5.31    0.74
   5   6   4    7.00    0.82
   5   6   4    4.41    0.73
   6  -6   4    0.24    0.53
   6  -6   4    0.20    0.46
   6   6   4   -0.07    0.53
   6   6   4   -0.18    0.42
   6  -7  -4    0.49    0.39
   6  -7  -4    0.76    0.34
   6   7  -4    0.28    0.31
   6   7  -4    0.98    0.78
   6   7  -4    1.89    0.33
   5  -7  -4    2.41    0.66
   5  -7  -4    2.08    0.42
   5  -7  -4    1.77    0.42
   5  -7  -4    2.11    0.33
   5   7  -4    2.03    0.78
   5   7  -4    2.63    0.42
   5   7  -4    1.83    0.38
   5   7  -4    1.59    0.42
   5   7  -4    1.38    0.38
   4  -7  -4   13.11    0.85
   4  -7  -4   14.20    0.86
   4   7  -4   14.12    0.84
   4   7  -4   13.50    1.33
  -4   7   4   12.84    0.98
   4   7  -4   13.52    0.80
   4   7  -4   15.31    0.84
   3  -7  -4   64.11    2.57
   3  -7  -4   64.05    2.56
  -3  -7   4   63.95    2.45
   3  -7  -4   63.11    2.52
   3  -7  -4   60.31    2.49
   3   7  -4   63.57    2.49
   3   7  -4   64.48    2.49
  -3   7   4   61.29    2.47
  -3   7   4   63.60    3.13
   3   7  -4   63.90    2.54
   3   7  -4   65.48    2.54
   2  -7  -4   42.95    1.84
   2  -7  -4   42.44    1.87
  -2  -7   4   44.09    1.70
   2  -7  -4   44.90    1.88
   2  -7  -4   43.87    1.83
   2   7  -4   43.80    1.86
  -2   7   4   38.91    1.81
   2   7  -4   45.93    1.83
   2   7  -4   44.18    1.87
  -2   7   4   43.63    1.72
   2   7  -4   44.95    1.83
   1  -7  -4    7.77    0.65
   1  -7  -4    7.94    0.68
  -1  -7   4    8.34    0.67
   1  -7  -4    9.61    0.72
   1  -7  -4    7.78    0.66
  -1   7   4    8.43    0.67
   1   7  -4    9.10    0.69
  -1   7   4    6.48    0.58
   1   7  -4    9.20    0.65
   1   7  -4    8.46    0.66
   1   7  -4    7.78    0.79
   0  -7   4   34.70    1.55
   0  -7  -4   31.70    1.50
   0  -7  -4   34.58    1.56
   0  -7  -4   32.86    1.52
   0  -7   4   32.05    1.49
   0  -7  -4   32.81    1.49
   0   7  -4   34.73    1.55
   0   7   4   30.03    1.52
   0   7  -4   33.40    1.50
   0   7   4   34.59    1.53
   0   7   4   32.08    1.49
   0   7  -4   32.14    1.72
   0   7  -4   32.35    1.48
   0   7  -4   31.49    1.50
   1  -7   4   57.61    2.39
   1  -7   4   60.07    2.40
  -1  -7  -4   53.42    2.27
   1  -7   4   59.01    2.34
  -1  -7  -4   55.58    2.33
   1  -7   4   55.24    2.32
  -1   7  -4   55.45    2.33
   1   7   4   55.34    2.35
  -1   7  -4   55.87    2.29
  -1   7  -4   55.61    2.57
   1   7   4   58.02    2.32
   1   7   4   53.09    2.35
  -1   7  -4   55.19    2.27
   1   7   4   53.96    2.31
   2  -7   4    9.93    0.83
   2  -7   4   11.32    0.85
   2  -7   4   11.77    0.87
  -2  -7  -4   10.64    0.77
   2  -7   4    9.94    0.86
   2   7   4    8.79    0.68
   2   7   4   10.25    0.83
   2   7   4   10.43    0.84
  -2   7  -4   10.67    0.78
  -2   7  -4   10.78    0.86
   2   7   4   11.12    0.88
   3  -7   4   17.89    1.16
   3  -7   4   18.12    1.14
  -3  -7  -4   16.88    0.93
  -3  -7  -4   18.78    0.94
   3  -7   4   17.98    1.14
  -3  -7  -4   17.48    1.04
   3  -7   4   19.62    1.18
  -3   7  -4   20.25    0.98
  -3   7  -4   17.97    1.06
   3   7   4   18.41    1.13
   3   7   4   19.19    1.15
   3   7   4   17.92    1.16
   3   7   4   13.84    1.09
   4  -7   4    8.69    0.90
   4  -7   4    7.72    0.83
  -4  -7  -4    9.99    0.69
   4   7   4    7.59    0.83
   4   7   4    7.37    0.84
   5  -7   4    7.46    0.90
   5  -7   4    7.01    0.83
   5   7   4    7.42    0.85
   5   7   4    7.30    0.87
   6  -7   4    6.27    0.89
   6  -7   4    8.61    0.96
   6   7   4    8.34    0.91
   6   7   4    7.71    0.92
   6  -8  -4    0.42    0.37
   6  -8  -4   -0.04    0.38
   6   8  -4    0.42    0.33
   6   8  -4    0.48    0.34
   6   8  -4    0.91    0.77
   5  -8  -4    3.81    0.54
   5  -8  -4    3.15    0.47
   5  -8  -4    4.78    0.84
   5   8  -4    3.99    0.54
   5   8  -4    5.12    0.56
   5   8  -4    4.46    0.53
   5   8  -4    4.39    0.53
   5   8  -4    6.19    1.10
   4  -8  -4    1.25    0.42
   4  -8  -4    1.90    0.46
   4  -8  -4    1.41    0.43
   4  -8  -4    1.02    0.43
   4   8  -4    1.68    0.42
   4   8  -4    2.03    0.42
   4   8  -4    1.82    0.43
   4   8  -4    1.59    0.42
  -4   8   4    2.10    0.31
  -4   8   4    4.07    0.49
  -3  -8   4    6.28    0.56
   3  -8  -4    6.18    0.64
   3  -8  -4    7.23    0.64
   3  -8  -4    6.50    0.67
   3  -8  -4    6.20    0.64
   3   8  -4    5.64    0.59
   3   8  -4    5.44    0.59
   3   8  -4    5.58    0.61
  -3   8   4    6.25    0.56
  -3   8   4    6.89    0.85
   3   8  -4    6.52    0.62
  -2  -8   4    8.81    0.72
   2  -8  -4   12.01    0.81
   2  -8  -4   11.12    0.80
   2  -8  -4   11.91    0.80
   2  -8  -4   12.14    0.80
  -2  -8   4   11.55    0.69
  -2   8   4   11.85    0.69
   2   8  -4   10.90    0.78
  -2   8   4   10.49    0.74
   2   8  -4   12.61    0.80
   2   8  -4   11.49    0.79
   2   8  -4   13.26    0.84
   1  -8  -4   70.38    2.77
   1  -8  -4   65.78    2.76
  -1  -8   4   71.40    2.82
   1  -8  -4   71.53    2.83
   1  -8  -4   67.49    2.81
   1   8  -4   74.09    2.83
   1   8  -4   68.36    2.73
   1   8  -4   70.08    2.80
  -1   8   4   64.86    2.80
  -1   8   4   67.72    2.72
   1   8  -4   73.53    2.78
   0  -8   4    8.73    0.74
   0  -8  -4    8.95    0.75
   0  -8  -4    7.91    0.69
   0  -8   4    9.35    0.76
   0  -8  -4    6.49    0.66
   0  -8   4    8.88    0.72
   0  -8  -4    8.83    0.75
   0   8  -4   10.37    0.77
   0   8   4    8.78    0.71
   0   8   4    5.95    0.65
   0   8  -4    9.20    0.72
   0   8  -4    8.69    0.77
   0   8  -4    9.13    0.70
   0   8   4    8.75    0.72
   1  -8   4   39.58    1.73
  -1  -8  -4   35.67    1.72
   1  -8   4   41.84    1.81
   1  -8   4   36.67    1.76
  -1  -8  -4   34.68    1.65
   1  -8   4   34.61    1.70
  -1   8  -4   36.98    1.68
   1   8   4   40.71    1.75
   1   8   4   35.22    1.74
  -1   8  -4   37.77    1.70
   1   8   4   37.62    1.73
  -1   8  -4   38.29    1.72
   1   8   4   40.07    1.77
  -1   8  -4   38.11    1.84
   2  -8   4   19.96    1.15
  -2  -8  -4   20.03    1.11
   2  -8   4   18.59    1.15
   2  -8   4   20.89    1.20
   2  -8   4   18.25    1.17
   2   8   4   22.65    1.18
  -2   8  -4   18.46    1.03
  -2   8  -4   18.30    1.14
   2   8   4   16.65    1.13
   2   8   4   17.36    1.14
  -2   8  -4   17.05    1.07
   2   8   4   17.98    1.13
  -3  -8  -4    1.39    0.41
   3  -8   4    1.44    0.50
   3  -8   4    2.16    0.56
   3  -8   4    1.44    0.53
  -3  -8  -4    1.12    0.34
  -3  -8  -4    1.99    0.36
   3  -8   4    1.74    0.54
   3   8   4    1.01    0.48
   3   8   4    1.31    0.50
  -3   8  -4    1.06    0.39
  -3   8  -4    1.83    0.40
   3   8   4    0.98    0.49
   3   8   4    0.80    0.51
  -4  -8  -4    0.46    0.29
   4  -8   4    0.13    0.47
   4  -8   4    0.34    0.45
   4   8   4   -0.26    0.44
   4   8   4    0.03    0.42
   5  -8   4    1.23    0.54
   5  -8   4    0.88    0.52
   5   8   4    0.37    0.50
   5   8   4    0.26    0.44
   6  -8   4   -0.05    0.52
   6  -8   4    0.38    0.53
   6   8   4    0.68    0.48
   6   8   4    0.63    0.56
   6  -9  -4   -0.62    0.34
   6  -9  -4   -0.41    0.37
   6   9  -4   -0.40    0.68
   6   9  -4    0.04    0.35
   5  -9  -4   -0.11    0.49
   5  -9  -4    0.31    0.39
   5  -9  -4    0.16    0.38
   5   9  -4    0.00    0.63
   5   9  -4   -0.13    0.33
   4  -9  -4   66.19    2.87
   4  -9  -4   69.83    2.86
   4  -9  -4   73.49    2.85
  -4   9   4   72.36    3.50
   4   9  -4   71.85    2.85
   4   9  -4   66.47    2.84
   4   9  -4   70.96    2.82
   4   9  -4   72.75    2.83
   3  -9  -4   13.99    0.93
   3  -9  -4   11.96    0.88
   3  -9  -4   11.84    0.89
   3  -9  -4   12.59    0.88
  -3  -9   4   12.61    0.80
   3   9  -4   13.94    0.89
   3   9  -4   13.37    0.88
   3   9  -4   12.85    0.87
  -3   9   4   12.67    0.80
   3   9  -4   11.71    0.86
  -3   9   4   12.30    1.06
   2  -9  -4    6.53    0.68
   2  -9  -4    5.93    0.66
   2  -9  -4    7.75    0.70
  -2  -9   4    6.98    0.59
  -2  -9   4    7.39    0.67
   2  -9  -4    6.49    0.67
  -2   9   4    7.40    0.67
   2   9  -4    8.50    0.74
   2   9  -4    7.68    0.71
  -2   9   4    6.89    0.59
   2   9  -4    8.03    0.72
   2   9  -4    7.40    0.68
   1  -9  -4    0.07    0.35
  -1  -9   4   -0.04    0.34
  -1  -9   4    0.19    0.32
   1  -9  -4    0.73    0.36
   1  -9  -4    1.00    0.37
   1  -9  -4    0.33    0.37
  -1   9   4   -0.23    0.31
   1   9  -4    0.11    0.35
   1   9  -4    0.57    0.36
   1   9  -4   -0.04    0.33
   0  -9  -4    0.37    0.36
   0  -9  -4    0.65    0.37
   0  -9   4    0.78    0.41
   0  -9   4    0.21    0.37
   0  -9  -4    0.96    0.40
   0   9  -4    0.17    0.33
   0   9  -4    1.11    0.40
   0   9  -4    0.71    0.36
   0   9  -4    0.81    0.39
   0   9   4    0.60    0.38
   0   9   4    0.44    0.38
  -1  -9  -4   24.99    1.31
   1  -9   4   28.37    1.44
   1  -9   4   25.38    1.40
  -1  -9  -4   25.90    1.36
   1  -9   4   25.40    1.36
   1   9   4   27.48    1.40
  -1   9  -4   26.16    1.40
   1   9   4   24.93    1.40
  -1   9  -4   26.59    1.35
  -1   9  -4   26.67    1.33
  -1   9  -4   26.23    1.36
   1   9   4   25.43    1.36
  -2  -9  -4    0.06    0.25
   2  -9   4    0.02    0.45
   2  -9   4   -0.07    0.42
  -2  -9  -4    0.07    0.32
   2  -9   4   -0.59    0.38
   2  -9   4   -0.84    0.37
  -2   9  -4    0.14    0.42
  -2   9  -4    0.32    0.36
   2   9   4    0.07    0.43
  -2   9  -4    0.28    0.31
   2   9   4   -0.53    0.36
   2   9   4   -0.50    0.39
   2   9   4   -0.30    0.39
  -3  -9  -4   31.34    1.60
   3  -9   4   31.52    1.69
   3  -9   4   33.41    1.71
   3  -9   4   35.87    1.77
  -3  -9  -4   35.38    1.51
  -3  -9  -4   32.63    1.38
   3  -9   4   30.87    1.72
   3   9   4   34.70    1.71
   3   9   4   35.23    1.72
  -3   9  -4   30.93    1.60
   3   9   4   29.05    1.68
  -3   9  -4   34.09    1.53
   4  -9   4   13.82    1.09
   4  -9   4   15.31    1.12
   4   9   4   13.21    1.09
   4   9   4   13.80    1.07
   5  -9   4    0.09    0.47
   5  -9   4    0.32    0.50
   5   9   4    0.12    0.51
   5   9   4    0.16    0.44
   6  -9   4   -0.12    0.55
   6  -9   4   -0.32    0.52
   6   9   4   -0.53    0.50
   6   9   4    0.22    0.41
   6 -10  -4    1.67    0.49
   6 -10  -4    1.29    0.50
   6  10  -4    1.47    0.46
   5 -10  -4    5.13    0.87
   5 -10  -4    4.08    0.61
   5 -10  -4    5.29    0.66
   5  10  -4    4.99    0.62
   5  10  -4    5.47    0.66
   4 -10  -4   39.82    2.11
   4 -10  -4   40.30    1.90
   4 -10  -4   39.93    1.88
  -4  10   4   42.66    2.27
   4  10  -4   40.85    1.85
   4  10  -4   41.30    1.88
   3 -10  -4    1.64    0.45
   3 -10  -4    1.75    0.49
  -3 -10   4    1.80    0.42
   3 -10  -4    1.39    0.46
   3 -10  -4    1.76    0.46
   3  10  -4    1.36    0.45
   3  10  -4    1.73    0.46
   3  10  -4    1.17    0.44
   3  10  -4    1.57    0.46
  -3  10   4    1.73    0.60
  -2 -10   4    3.53    0.55
   2 -10  -4    3.25    0.56
   2 -10  -4    2.74    0.53
   2 -10  -4    3.69    0.57
  -2 -10   4    3.86    0.48
   2 -10  -4    4.10    0.59
   2  10  -4    3.43    0.54
  -2  10   4    3.78    0.48
  -2  10   4    3.30    0.53
   2  10  -4    3.73    0.57
   2  10  -4    3.63    0.58
   2  10  -4    3.72    0.56
   1 -10  -4    7.85    0.78
  -1 -10   4    8.84    0.79
   1 -10  -4    8.78    0.80
   1 -10  -4    7.51    0.75
  -1 -10   4    9.23    0.75
   1 -10  -4    9.12    0.81
   1  10  -4   10.02    0.82
  -1  10   4    8.85    0.73
  -1  10   4    8.46    0.79
   1  10  -4    9.51    0.82
   1  10  -4    8.96    0.77
   1  10  -4    8.62    0.76
   0 -10  -4    6.10    0.68
   0 -10  -4    6.51    0.73
   0 -10   4    6.28    0.71
   0 -10  -4    5.16    0.64
   0 -10   4    4.81    0.61
   0  10  -4    7.66    0.74
   0  10  -4    6.38    0.62
   0  10   4    4.86    0.64
   0  10   4    6.31    0.70
   0  10  -4    6.23    0.66
   0  10  -4    7.02    0.74
   1 -10   4    3.86    0.64
   1 -10   4    6.80    0.77
  -1 -10  -4    4.79    0.61
   1 -10   4    4.38    0.64
  -1 -10  -4    4.09    0.59
   1  10   4    4.11    0.62
  -1  10  -4    4.63    0.62
  -1  10  -4    4.68    0.61
  -1  10  -4    4.83    0.59
   1  10   4    4.13    0.64
  -1  10  -4    5.51    0.62
   1  10   4    5.25    0.68
  -2 -10  -4   10.82    0.84
  -2 -10  -4   13.55    0.95
   2 -10   4   12.88    1.03
   2 -10   4   14.78    1.03
   2 -10   4   11.11    1.01
   2 -10   4   12.36    1.00
   2  10   4   13.38    1.00
  -2  10  -4   13.52    1.02
  -2  10  -4   15.01    0.92
   2  10   4   11.39    0.99
   2  10   4   11.69    0.99
   2  10   4   12.17    0.99
  -2  10  -4   12.74    0.93
  -3 -10  -4   42.04    1.87
   3 -10   4   35.08    1.94
  -3 -10  -4   38.40    1.55
   3 -10   4   43.69    2.04
   3 -10   4   40.18    1.94
   3  10   4   40.49    1.96
   3  10   4   35.19    1.91
  -3  10  -4   37.06    1.84
   3  10   4   36.76    1.90
   4 -10   4   -0.15    0.46
   4 -10   4   -0.13    0.49
   4  10   4    0.07    0.49
   4  10   4    0.01    0.44
   5 -10   4    0.51    0.55
   5 -10   4    1.10    0.57
   5  10   4    1.16    0.48
   5  10   4    0.52    0.54
   6 -10   4    0.49    0.61
   6 -10   4    0.09    0.58
   6  10   4    1.02    0.57
   6  10   4    0.50    0.59
   6 -11  -4    3.91    0.63
   6 -11  -4    5.35    0.71
   6  11  -4    4.84    0.64
   6  11  -4    3.43    0.63
   5 -11  -4   22.18    1.29
   5 -11  -4   20.86    1.29
   5  11  -4   20.74    1.23
   5  11  -4   22.42    1.27
   4 -11  -4    1.62    0.52
   4 -11  -4    0.85    0.45
   4 -11  -4    0.20    0.50
   4  11  -4    0.75    0.43
  -4  11   4    1.22    0.52
   4  11  -4    0.97    0.44
   3 -11  -4    3.18    0.55
   3 -11  -4    2.01    0.53
  -3 -11   4    3.14    0.47
   3 -11  -4    2.55    0.55
   3 -11  -4    2.68    0.56
   3  11  -4    2.56    0.56
   3  11  -4    2.50    0.54
   3  11  -4    4.10    0.61
   3  11  -4    2.54    0.54
  -3  11   4    4.64    0.53
  -2 -11   4    0.46    0.36
   2 -11  -4    0.93    0.45
   2 -11  -4    0.15    0.39
   2 -11  -4   -0.06    0.41
  -2 -11   4   -0.57    0.35
   2 -11  -4   -0.29    0.37
   2  11  -4    0.03    0.39
   2  11  -4   -0.43    0.38
  -2  11   4    0.15    0.35
   2  11  -4   -0.35    0.40
  -2  11   4   -0.26    0.31
   2  11  -4   -0.41    0.39
   1 -11  -4   32.65    1.67
   1 -11  -4   34.49    1.67
  -1 -11   4   32.09    1.59
   1 -11  -4   34.50    1.70
  -1 -11   4   35.17    1.69
   1 -11  -4   33.73    1.69
  -1  11   4   33.38    1.62
  -1  11   4   33.11    1.68
   1  11  -4   33.51    1.69
   1  11  -4   34.99    1.50
   1  11  -4   33.76    1.67
   1  11  -4   35.20    1.70
   1  11  -4   33.59    1.63
   0 -11   4    4.26    0.62
   0 -11   4    5.89    0.71
   0 -11  -4    5.02    0.65
   0 -11  -4    5.46    0.70
   0  11   4    4.58    0.63
   0  11   4    5.38    0.71
   0  11  -4    5.48    0.60
   0  11  -4    4.66    0.63
   0  11  -4    4.85    0.65
   1 -11   4   18.99    1.20
  -1 -11  -4   20.68    1.22
  -1 -11  -4   17.38    1.12
   1 -11   4   17.05    1.19
  -1  11  -4   19.30    1.16
  -1  11  -4   19.13    1.15
   1  11   4   19.75    1.23
  -1  11  -4   18.74    1.17
   1  11   4   18.16    1.19
  -1  11  -4   19.94    1.15
   2 -11   4   17.48    1.20
   2 -11   4   16.72    1.22
  -2 -11  -4   17.79    1.08
  -2 -11  -4   14.60    1.07
   2 -11   4   20.99    1.31
  -2  11  -4   20.21    1.24
   2  11   4   17.36    1.20
   2  11   4   17.95    1.20
   2  11   4   19.57    1.23
   2  11   4   15.70    1.18
  -2  11  -4   18.55    0.97
  -2  11  -4   18.23    1.16
  -2  11  -4   20.01    1.12
  -3 -11  -4   44.78    2.09
  -3 -11  -4   45.62    1.71
   3 -11   4   44.30    2.21
   3 -11   4   44.16    2.15
   3  11   4   41.85    2.17
   3  11   4   45.40    2.18
  -3  11  -4   47.11    2.12
   4 -11   4    0.94    0.54
   4 -11   4    0.01    0.50
   4  11   4    0.91    0.51
   4  11   4    0.76    0.50
   5 -11   4   16.65    1.27
   5 -11   4   16.49    1.27
   5  11   4   14.94    1.23
   5  11   4   16.16    1.24
   6 -12  -4    0.62    0.49
   6 -12  -4    0.33    0.51
   6  12  -4    0.04    0.42
   5 -12  -4    0.29    0.45
   5 -12  -4    0.29    0.43
   5  12  -4   -0.14    0.40
   5  12  -4    0.90    0.45
   4 -12  -4   -0.35    0.43
   4 -12  -4   -0.36    0.47
   4 -12  -4   -0.09    0.40
   4  12  -4    0.69    0.45
   4  12  -4   -0.05    0.39
   3 -12  -4    1.05    0.47
   3 -12  -4    0.96    0.50
   3  12  -4    1.44    0.49
   3  12  -4    0.76    0.45
  -3  12   4    0.79    0.52
  -3  12   4    0.35    0.37
   2 -12  -4    1.74    0.52
  -2 -12   4    2.52    0.47
   2 -12  -4    1.46    0.52
   2 -12  -4    2.54    0.57
  -2 -12   4    2.83    0.54
   2 -12  -4    2.67    0.57
  -2  12   4    1.91    0.50
   2  12  -4    2.45    0.55
   2  12  -4    2.10    0.53
   2  12  -4    1.75    0.53
  -2  12   4    2.23    0.44
   2  12  -4    2.06    0.52
  -1 -12   4   14.01    1.03
   1 -12  -4   13.15    1.04
  -1 -12   4   14.62    0.99
   1 -12  -4   15.17    1.09
   1 -12  -4   13.46    1.04
   1  12  -4   15.60    0.89
   1  12  -4   16.47    1.12
   1  12  -4   13.71    1.01
  -1  12   4   13.38    1.04
   1  12  -4   14.00    1.03
   1  12  -4   15.46    1.06
   0 -12   4   13.84    0.98
   0 -12   4   12.05    1.00
   0 -12  -4   11.98    0.99
   0 -12  -4   13.23    0.97
   0  12   4    9.81    0.92
   0  12  -4   12.02    0.87
   0  12  -4   11.72    0.93
   0  12  -4   11.28    0.95
   0  12   4   13.06    1.00
  -1 -12  -4   -0.01    0.38
   1 -12   4    0.11    0.46
  -1 -12  -4    0.64    0.45
   1 -12   4    0.50    0.50
   1  12   4    0.37    0.48
  -1  12  -4   -0.56    0.35
  -1  12  -4    0.03    0.36
  -1  12  -4    0.13    0.41
  -1  12  -4   -0.30    0.38
   1  12   4   -0.38    0.41
  -2 -12  -4   11.91    0.90
  -2 -12  -4   12.87    1.00
   2 -12   4   11.38    1.04
   2 -12   4   12.91    1.09
   2  12   4   10.34    1.02
  -2  12  -4   12.92    0.92
   2  12   4   12.31    1.04
  -2  12  -4   11.84    0.77
  -2  12  -4   14.13    1.01
   2  12   4   11.09    1.03
   3 -12   4    1.79    0.60
  -3 -12  -4    1.02    0.45
   3 -12   4    2.50    0.65
  -3  12  -4    1.92    0.50
   3  12   4    1.80    0.59
   4 -12   4    4.64    0.80
   4 -12   4    2.84    0.71
   4  12   4    3.20    0.70
   5 -12   4    1.52    0.66
   5 -12   4    0.89    0.58
   5  12   4    1.88    0.63
   5  12   4    1.42    0.63
   6 -13  -4    0.15    0.51
   6  13  -4   -0.29    0.45
   5 -13  -4    4.53    0.70
   5 -13  -4    3.49    0.69
   5  13  -4    4.04    0.68
   5  13  -4    3.29    0.65
   4 -13  -4   -0.10    0.48
   4 -13  -4   -0.19    0.43
   4 -13  -4    0.24    0.43
   4  13  -4    0.60    0.44
   4  13  -4   -0.09    0.40
   3 -13  -4    5.26    0.72
   3 -13  -4    5.75    0.80
   3 -13  -4    5.66    0.75
   3  13  -4    4.43    0.68
   3  13  -4    5.56    0.71
   2 -13  -4    1.98    0.53
  -2 -13   4    1.40    0.44
   2 -13  -4    0.61    0.49
   2 -13  -4    1.87    0.57
   2 -13  -4    1.74    0.54
  -2 -13   4    1.57    0.50
   2  13  -4    2.34    0.58
   2  13  -4    2.54    0.57
  -2  13   4    0.85    0.45
   2  13  -4    1.89    0.37
  -2  13   4    1.29    0.42
   2  13  -4    1.07    0.51
  -1 -13   4   13.82    1.02
  -1 -13   4   15.31    1.09
   1 -13  -4   13.02    1.08
   1 -13  -4   14.48    1.10
   1  13  -4   14.54    0.90
  -1  13   4   16.47    1.07
   1  13  -4   15.99    1.10
  -1  13   4   14.73    1.10
   1  13  -4   16.01    1.11
   0 -13  -4    1.01    0.49
   0 -13  -4    1.42    0.54
   0 -13   4    1.74    0.53
   0 -13   4    1.35    0.55
   0  13  -4    0.92    0.44
   0  13   4    0.79    0.49
   0  13   4    1.65    0.51
   0  13  -4    1.98    0.54
   0  13  -4    1.69    0.51
   1 -13   4    2.60    0.62
   1 -13   4    1.62    0.59
  -1 -13  -4    2.68    0.60
  -1 -13  -4    1.74    0.51
   1  13   4    2.39    0.62
  -1  13  -4    3.80    0.64
  -1  13  -4    1.62    0.51
   1  13   4    3.19    0.65
  -1  13  -4    2.89    0.57
  -2 -13  -4   33.64    1.69
   2 -13   4   34.61    1.83
   2 -13   4   34.31    1.87
  -2 -13  -4   32.92    1.77
  -2  13  -4   34.93    1.70
   2  13   4   31.12    1.79
  -2  13  -4   36.26    1.81
  -2  13  -4   35.52    1.71
   2  13   4   34.53    1.87
   3 -13   4   -0.05    0.51
   3 -13   4    0.18    0.51
  -3  13  -4    0.66    0.43
   3  13   4    0.51    0.52
   3  13   4    0.81    0.52
   4 -13   4    0.60    0.58
   4 -13   4   -0.07    0.53
   4  13   4    0.50    0.53
   4  13   4    0.73    0.56
   5 -13   4    0.69    0.61
   5 -13   4    2.82    0.71
   5  13   4    2.55    0.70
   5  13   4    1.64    0.64
   5 -14  -4   -0.21    0.48
   5 -14  -4    0.07    0.45
   5  14  -4    0.04    0.44
   5  14  -4    0.26    0.48
   4 -14  -4    1.34    0.60
   4 -14  -4    0.81    0.52
   4  14  -4    1.29    0.50
   4  14  -4    0.09    0.44
   3 -14  -4    1.94    0.59
   3 -14  -4    2.21    0.61
   3 -14  -4    3.01    0.68
   3  14  -4    2.52    0.58
   3  14  -4    1.60    0.55
   2 -14  -4    0.24    0.49
   2 -14  -4    0.38    0.48
   2 -14  -4    0.88    0.48
  -2 -14   4    0.01    0.41
   2  14  -4    0.82    0.32
   2  14  -4    0.41    0.48
  -2  14   4    0.91    0.44
   2  14  -4   -0.27    0.43
   1 -14  -4    1.49    0.56
  -1 -14   4    0.43    0.44
  -1 -14   4    1.08    0.49
   1 -14  -4    0.16    0.47
   1  14  -4    1.76    0.42
   1  14  -4    1.18    0.52
   1  14  -4    1.01    0.50
  -1  14   4    0.55    0.46
  -1  14   4    1.00    0.49
   0 -14  -4   -0.22    0.46
   0 -14   4   -0.09    0.47
   0 -14  -4    1.12    0.50
   0 -14   4    1.43    0.54
   0  14   4    0.27    0.45
   0  14  -4    0.91    0.50
   0  14   4    0.86    0.54
   0  14  -4    0.13    0.39
   0  14  -4    1.46    0.53
   1 -14   4   21.83    1.39
   1 -14   4   18.85    1.37
  -1 -14  -4   19.33    1.27
  -1 -14  -4   22.88    1.38
   1  14   4   21.00    1.37
  -1  14  -4   23.49    1.34
  -1  14  -4   21.96    1.31
   1  14   4   21.05    1.40
  -2 -14  -4   24.85    1.41
   2 -14   4   24.53    1.47
   2 -14   4   24.84    1.50
  -2  14  -4   18.18    1.17
   2  14   4   23.15    1.45
  -2  14  -4   23.24    1.39
   2  14   4   21.54    1.46
   3 -14   4    0.30    0.52
   3 -14   4    0.49    0.54
   3  14   4    0.12    0.51
   3  14   4   -0.21    0.46
   4 -14   4   -0.08    0.55
   4 -14   4    0.30    0.56
   4  14   4    0.70    0.56
   4  14   4    0.47    0.52
   5 -14   4    1.44    0.64
   5 -14   4    2.47    0.76
   5  14   4    2.28    0.71
   5  14   4    1.08    0.65
   5 -15  -4    6.20    0.90
   5 -15  -4    4.10    0.76
   5  15  -4    4.48    0.76
   5  15  -4    6.39    0.85
   4 -15  -4    0.33    0.50
   4 -15  -4   -0.09    0.51
   4 -15  -4   -0.18    0.47
   4  15  -4    0.09    0.48
   4  15  -4   -0.23    0.45
   3 -15  -4    3.50    0.68
   3 -15  -4    3.68    0.72
   3 -15  -4    4.85    0.80
   3  15  -4    4.05    0.71
   3  15  -4    4.39    0.72
   2 -15  -4   10.61    1.08
   2 -15  -4   12.90    1.05
   2 -15  -4   11.47    1.05
  -2 -15   4   12.05    1.00
   2  15  -4   13.20    1.09
   2  15  -4   15.77    1.12
  -2  15   4   13.28    1.04
  -1 -15   4    2.97    0.64
   1 -15  -4    3.86    0.71
  -1 -15   4    3.52    0.65
   1 -15  -4    4.65    0.76
   1  15  -4    4.75    0.75
   1  15  -4    4.69    0.55
  -1  15   4    3.59    0.68
   1  15  -4    3.72    0.67
  -1  15   4    3.90    0.64
   0 -15   4    9.38    0.94
   0 -15  -4    5.50    0.82
   0 -15   4    6.80    0.90
   0 -15  -4    6.67    0.82
   0  15   4    7.12    0.86
   0  15  -4    8.40    0.79
   0  15   4    7.60    0.91
   0  15  -4    7.91    0.89
   0  15  -4    6.35    0.85
   1 -15   4   -0.19    0.50
  -1 -15  -4   -0.31    0.40
  -1 -15  -4    0.27    0.44
   1 -15   4    0.23    0.50
  -1  15  -4    0.52    0.43
   1  15   4   -0.10    0.48
  -1  15  -4    0.14    0.42
  -1  15  -4   -0.21    0.40
   1  15   4   -0.35    0.45
   2 -15   4   29.81    1.73
  -2 -15  -4   30.42    1.70
   2 -15   4   29.12    1.77
   2  15   4   29.54    1.74
   2  15   4   30.16    1.78
  -2  15  -4   31.24    1.71
   3 -15   4    7.23    0.97
   3 -15   4    6.67    0.94
   3  15   4    5.55    0.86
   3  15   4    6.16    0.88
   4 -15   4    3.21    0.73
   4 -15   4    2.36    0.73
   4  15   4    2.73    0.72
   4  15   4    3.58    0.79
   5 -15   4    1.21    0.68
   5 -15   4    0.85    0.70
   5  15   4    2.00    0.70
   5  15   4    1.53    0.70
   5 -16  -4    3.17    0.77
   5 -16  -4    3.38    0.74
   5  16  -4    4.26    0.77
   5  16  -4    3.22    0.70
   4 -16  -4    1.37    0.61
   4 -16  -4    3.00    0.71
   4  16  -4    2.09    0.63
   4  16  -4    3.00    0.68
   3 -16  -4    3.83    0.74
   3 -16  -4    4.80    0.78
   3 -16  -4    4.84    0.81
   3  16  -4    4.93    0.80
   3  16  -4    3.66    0.69
   2 -16  -4    6.05    0.78
   2 -16  -4    6.78    0.90
   2 -16  -4    5.79    0.82
   2  16  -4    4.05    0.72
  -2  16   4    5.56    0.79
   2  16  -4    5.45    0.82
   1 -16  -4    1.14    0.55
   1 -16  -4    2.04    0.51
   1 -16  -4    0.96    0.55
  -1 -16   4    0.90    0.51
   1  16  -4    0.61    0.37
  -1  16   4    1.29    0.53
   1  16  -4    0.80    0.52
   1  16  -4    0.84    0.52
   0 -16   4    2.03    0.62
   0 -16  -4    3.08    0.68
   0 -16  -4    2.67    0.63
   0 -16   4    1.81    0.59
   0 -16  -4    3.26    0.49
   0  16   4    3.02    0.68
   0  16  -4    3.04    0.64
   0  16   4    1.54    0.59
   0  16  -4    2.86    0.53
   0  16  -4    1.89    0.59
  -1 -16  -4    7.82    0.94
   1 -16   4    7.37    0.92
  -1 -16  -4    7.59    0.88
   1 -16   4    7.73    0.93
  -1 -16  -4    7.74    0.58
  -1  16  -4    8.58    0.97
  -1  16  -4    8.67    0.91
   1  16   4    7.85    0.99
   1  16   4    6.94    0.88
   2 -16   4    7.49    0.97
   2 -16   4    7.33    1.00
  -2 -16  -4   10.62    1.08
   2  16   4    7.73    1.00
  -2  16  -4    8.59    0.97
   2  16   4    8.80    1.05
   3 -16   4    4.48    0.86
   3 -16   4    4.84    0.88
   3  16   4    3.81    0.78
   3  16   4    3.52    0.79
   4 -16   4    1.63    0.69
   4 -16   4    0.11    0.57
   4  16   4    0.76    0.61
   4  16   4    1.24    0.61
   4 -17  -4    3.87    0.80
   4 -17  -4    4.78    0.83
   4  17  -4    4.56    0.79
   4  17  -4    5.06    0.83
   3 -17  -4    4.75    0.84
   3 -17  -4    5.53    0.83
   3 -17  -4    4.78    0.83
   3  17  -4    4.56    0.81
   3  17  -4    5.55    0.87
   2 -17  -4    4.71    0.81
   2 -17  -4    5.04    0.84
   2 -17  -4    5.00    0.76
   2  17  -4    4.84    0.79
   2  17  -4    4.40    0.77
   1 -17  -4    0.12    0.39
  -1 -17   4    0.68    0.51
   1 -17  -4   -0.53    0.44
   1 -17  -4   -0.70    0.44
   1  17  -4    0.00    0.48
  -1  17   4    0.24    0.45
   1  17  -4   -0.47    0.41
   0 -17  -4    0.10    0.48
   0 -17   4    0.14    0.48
   0 -17  -4    0.61    0.54
   0 -17   4    0.20    0.48
   0 -17  -4    0.52    0.36
   0  17  -4    0.00    0.37
   0  17  -4    0.30    0.51
   0  17   4    0.58    0.51
   0  17  -4    0.27    0.47
  -1 -17  -4   29.55    1.73
   1 -17   4   27.47    1.75
   1 -17   4   29.44    1.71
  -1  17  -4   27.67    1.71
   1  17   4   27.63    1.76
  -1  17  -4   26.50    1.62
   1  17   4   28.82    1.72
   2 -17   4    2.40    0.71
   2 -17   4    2.14    0.68
  -2  17  -4    2.98    0.68
   2  17   4    2.26    0.70
   2  17   4    2.25    0.68
   3 -17   4   10.38    1.17
   3 -17   4   11.54    1.26
   3  17   4   13.27    1.29
   3  17   4   11.85    1.27
   4 -17   4    2.14    0.75
   4 -17   4    1.53    0.73
   4  17   4    1.76    0.71
   4  17   4    1.77    0.69
   4 -18  -4   -0.09    0.52
   4 -18  -4    1.04    0.66
   4  18  -4    0.83    0.58
   4  18  -4    0.48    0.56
   3 -18  -4    0.39    0.55
   3 -18  -4   -0.61    0.45
   3 -18  -4   -0.06    0.57
   3  18  -4    0.07    0.50
   3  18  -4   -0.27    0.48
   2 -18  -4   -0.11    0.51
   2 -18  -4    0.28    0.47
   2 -18  -4    0.64    0.55
   2  18  -4    0.51    0.55
   2  18  -4   -0.11    0.53
   1 -18  -4    1.03    0.59
   1 -18  -4    1.26    0.64
  -1 -18   4    0.11    0.50
   1 -18  -4    0.66    0.42
   1  18  -4    0.77    0.56
   1  18  -4    0.68    0.54
  -1  18   4    0.00    0.48
   0 -18  -4    6.75    0.90
   0 -18  -4    5.99    0.91
   0 -18   4    5.37    0.87
   0 -18  -4    6.97    0.66
   0  18  -4    5.70    0.84
   0  18   4    6.34    0.89
   0  18  -4    7.12    0.96
   0  18   4    5.32    0.88
   1 -18   4   23.28    1.61
   1 -18   4   22.85    1.55
  -1 -18  -4   24.51    1.59
  -1  18  -4   23.11    1.56
   1  18   4   22.93    1.64
   2 -18   4    3.91    0.83
   2 -18   4    3.47    0.80
   2  18   4    2.81    0.75
   2  18   4    3.17    0.79
   3 -18   4    1.33    0.70
   3 -18   4    1.58    0.71
   3  18   4    1.90    0.69
   3  18   4    2.29    0.70
   4 -18   4    1.29    0.74
   4 -18   4   -0.26    0.61
   4  18   4    1.27    0.68
   4  18   4   -0.13    0.57
   4 -19  -4   -0.37    0.54
   4 -19  -4   -0.12    0.61
   4  19  -4    0.21    0.56
   4  19  -4    0.24    0.60
   3 -19  -4    0.20    0.60
   3 -19  -4   -0.11    0.57
   3  19  -4    0.34    0.56
   3  19  -4    0.84    0.62
   2 -19  -4    0.86    0.61
   2 -19  -4    1.53    0.56
   2 -19  -4    0.82    0.64
   2  19  -4    0.30    0.56
   2  19  -4    0.90    0.59
   1 -19  -4   10.00    1.14
   1 -19  -4   10.65    0.94
   1 -19  -4   12.26    1.27
  -1  19   4   11.02    1.19
   1  19  -4   11.26    1.17
   1  19  -4   10.18    1.18
   0 -19  -4    1.74    0.66
   0 -19   4    3.13    0.75
   0  19  -4    2.96    0.71
   0  19   4    2.70    0.70
   0  19  -4    2.45    0.70
  -1 -19  -4   37.13    2.06
   1 -19   4   35.67    2.10
   1 -19   4   34.48    2.00
   1  19   4   33.11    2.01
  -1  19  -4   37.14    2.08
   1  19   4   32.95    2.07
   2 -19   4   -0.02    0.55
   2 -19   4    0.22    0.61
   2  19   4    1.06    0.63
   2  19   4   -0.66    0.51
   3 -19   4    5.09    0.94
   3 -19   4    6.93    1.06
   3  19   4    4.94    0.95
   3  19   4    5.33    0.91
   3 -20  -4    0.09    0.61
   3 -20  -4   -0.57    0.58
   3  20  -4   -0.27    0.54
   3  20  -4    0.32    0.58
   2 -20  -4    5.29    0.78
   2 -20  -4    2.52    0.75
   2  20  -4    2.87    0.77
   2  20  -4    1.79    0.69
   1 -20  -4    0.88    0.60
   1 -20  -4    0.77    0.64
   1  20  -4    1.69    0.68
   0 -20  -4    8.70    1.10
   0 -20   4    8.94    1.10
   0  20   4    5.88    0.95
   0  20  -4    9.64    1.16
  -1 -20  -4    5.66    0.93
   1 -20   4    6.80    1.05
   1  20   4    5.51    0.99
  -1  20  -4    5.13    0.91
   1  20   4    7.45    1.00
   2 -20   4    0.16    0.63
   2 -20   4   -0.44    0.57
   2  20   4    0.97    0.64
   3 -20   4   -0.03    0.64
   3 -20   4    0.45    0.67
   3  20   4    0.38    0.61
   3  20   4   -0.25    0.57
   2 -21  -4    0.55    0.66
   2 -21  -4    0.68    0.66
   2  21  -4    1.21    0.62
   2  21  -4    0.31    0.59
   1  21  -4   -0.11    0.56
   0 -21  -4    0.55    0.62
   0 -21   4    0.45    0.61
   0  21   4    0.39    0.58
   0  21  -4    0.34    0.60
   1 -21   4    2.39    0.81
   1  21   4    2.40    0.79
  -1  21  -4    1.83    0.72
   2 -21   4    0.21    0.65
   2  21   4   -0.04    0.63
   2  21   4   -0.90    0.53
   1 -22  -4   -0.16    0.61
   1  22  -4    0.63    0.65
   0 -22  -4    5.07    0.99
   0  22   4    4.24    0.92
   0  22  -4    5.25    0.97
   1 -22   4    0.53    0.70
   1  22   4   -0.81    0.58
   6   0  -5    0.10    0.62
   6   0  -5   -0.07    0.43
   5   0  -5    0.24    0.60
   4   0  -5   -0.23    0.54
   4   0  -5   -0.09    0.23
   4   0  -5    0.04    0.25
   3   0  -5    0.17    0.23
   3   0  -5   -0.02    0.46
   3   0  -5   -0.32    0.20
  -3   0   5    0.33    0.46
   3   0  -5   -0.41    0.23
   3   0  -5   -0.27    0.24
   2   0  -5   -0.30    0.25
   2   0  -5    0.02    0.27
   2   0  -5   -0.09    0.24
  -2   0   5   -0.32    0.21
   2   0  -5   -0.33    0.38
  -2   0   5    0.24    0.23
   2   0  -5   -0.01    0.25
  -2   0   5    0.26    0.34
   1   0  -5   -0.40    0.25
  -1   0   5    0.19    0.27
   1   0  -5   -0.05    0.26
  -1   0   5   -0.11    0.35
  -1   0   5   -0.43    0.23
   1   0  -5   -0.06    0.28
   1   0  -5   -0.33    0.35
  -1   0   5   -0.09    0.24
   1   0  -5   -0.50    0.28
   0   0   5   -0.41    0.30
   0   0   5    0.25    0.32
   0   0  -5   -0.24    0.29
   0   0   5   -0.12    0.28
   0   0   5   -0.24    0.26
   0   0   5   -0.10    0.31
   0   0  -5    0.29    0.30
   0   0  -5   -0.14    0.27
   0   0  -5    0.26    0.29
   1   0   5   -0.27    0.29
  -1   0  -5   -0.30    0.28
  -1   0  -5    0.06    0.28
   1   0   5   -0.44    0.33
   1   0   5    0.16    0.34
  -1   0  -5    0.09    0.32
   1   0   5   -0.09    0.28
  -2   0  -5   -0.10    0.07
   2   0   5   -0.72    0.36
   2   0   5   -0.22    0.32
   2   0   5   -0.47    0.31
   2   0   5   -0.04    0.36
  -2   0  -5   -0.16    0.29
  -3   0  -5    0.39    0.33
   3   0   5    0.09    0.45
   3   0   5    0.07    0.41
  -3   0  -5    0.13    0.39
  -3   0  -5    0.29    0.27
   3   0   5   -0.40    0.35
   3   0   5    0.80    0.42
  -4   0  -5   -0.60    0.25
  -4   0  -5    0.69    0.43
   4   0   5   -0.28    0.41
   4   0   5   -0.29    0.48
   4   0   5   -0.28    0.38
   4   0   5    0.10    0.46
   5   0   5    0.40    0.52
   5   0   5    0.32    0.47
   6   0   5   -0.54    0.48
   6   0   5   -0.51    0.49
   7   1  -5    2.26    0.90
   7   1  -5    3.09    0.71
   6  -1  -5    1.39    0.58
   6  -1  -5    1.04    0.72
   6   1  -5    2.46    0.61
   6   1  -5    1.53    0.74
   5  -1  -5    0.89    0.64
   5   1  -5    0.20    0.60
   4  -1  -5    2.81    0.34
   4  -1  -5    2.48    0.73
   4  -1  -5    2.49    0.34
   4   1  -5    2.65    0.34
   4   1  -5    3.23    0.77
   4   1  -5    2.88    0.35
   3  -1  -5    1.61    0.29
   3  -1  -5    1.25    0.31
   3  -1  -5    1.41    0.28
   3  -1  -5    1.94    0.33
   3  -1  -5    1.38    0.55
   3   1  -5    1.40    0.28
   3   1  -5    2.05    0.31
  -3   1   5    2.85    0.64
   3   1  -5    2.19    0.34
   3   1  -5    1.70    0.32
   3   1  -5    1.60    0.59
  -2  -1   5  152.76    5.41
   2  -1  -5  144.56    5.34
   2  -1  -5  148.86    5.35
   2  -1  -5  153.94    5.46
   2  -1  -5  148.13    5.44
  -2  -1   5  146.30    6.69
  -2  -1   5  151.48    5.41
   2   1  -5  152.67    5.36
  -2   1   5  153.57    5.42
  -2   1   5  147.30    5.40
   2   1  -5  151.01    5.45
  -2   1   5  144.62    6.68
   2   1  -5  146.03    5.34
   2   1  -5  146.80    6.69
  -1  -1   5    4.43    0.64
   1  -1  -5    4.52    0.48
  -1  -1   5    3.56    0.44
  -1  -1   5    4.23    0.42
  -1  -1   5    4.55    0.46
   1  -1  -5    3.95    0.44
   1  -1  -5    4.28    0.47
   1  -1  -5    4.14    0.44
   1   1  -5    4.33    0.48
  -1   1   5    3.90    0.61
   1   1  -5    4.74    0.48
  -1   1   5    4.56    0.47
  -1   1   5    4.20    0.47
  -1   1   5    3.66    0.39
   1   1  -5    3.29    0.57
   1   1  -5    3.76    0.43
   1   1  -5    5.31    0.51
   0  -1  -5    7.34    0.64
   0  -1   5    7.95    0.61
   0  -1   5    6.89    0.61
   0  -1  -5    6.84    0.61
   0  -1   5    6.66    0.70
   0  -1  -5    6.43    0.58
   0  -1  -5    6.43    0.57
   0  -1   5    6.53    0.59
   0  -1   5    7.25    0.63
   0   1   5    7.04    0.62
   0   1  -5    6.50    0.58
   0   1   5    6.99    0.60
   0   1   5    6.61    0.59
   0   1   5    6.77    0.61
   0   1  -5    7.63    0.63
   0   1  -5    7.75    0.64
   0   1  -5    7.83    0.59
  -1  -1  -5    0.76    0.36
   1  -1   5    1.32    0.39
   1  -1   5    1.08    0.36
  -1  -1  -5    0.80    0.32
  -1  -1  -5    0.51    0.31
   1  -1   5    1.26    0.40
   1  -1   5    0.81    0.35
   1   1   5    1.45    0.37
   1   1   5    0.82    0.40
   1   1   5    0.83    0.37
  -1   1  -5    1.38    0.34
   1   1   5    1.10    0.41
  -1   1  -5    1.11    0.37
  -1   1  -5    1.21    0.37
   2  -1   5   54.49    2.42
  -2  -1  -5   60.54    2.43
   2  -1   5   62.41    2.48
   2  -1   5   63.57    2.45
   2  -1   5   58.01    2.48
   2   1   5   58.58    2.45
  -2   1  -5   57.93    2.42
   2   1   5   54.69    2.47
   2   1   5   58.97    2.41
   2   1   5   59.57    2.46
  -3  -1  -5   14.89    0.97
   3  -1   5   13.56    1.00
   3  -1   5   13.63    0.96
  -3  -1  -5   13.78    0.75
   3  -1   5   13.75    0.96
   3  -1   5   12.23    1.00
   3   1   5   12.92    1.00
   3   1   5   13.42    0.94
  -3   1  -5   13.28    0.78
  -3   1  -5   13.29    0.87
   3   1   5   14.54    0.98
  -3   1  -5   12.87    0.96
   3   1   5   11.95    0.99
   4  -1   5    2.56    0.62
  -4  -1  -5    3.41    0.60
   4  -1   5    2.83    0.59
  -4  -1  -5    2.99    0.46
   4  -1   5    2.77    0.63
   4  -1   5    2.27    0.56
   4   1   5    3.03    0.63
  -4   1  -5    4.35    0.50
   4   1   5    3.46    0.63
   4   1   5    2.93    0.64
   4   1   5    3.45    0.58
   5  -1   5    2.44    0.59
   5  -1   5    2.50    0.66
   5   1   5    2.18    0.61
   5   1   5    2.07    0.63
   6  -1   5    0.34    0.55
   6  -1   5    0.80    0.57
   6   1   5    1.01    0.60
   6   1   5    0.39    0.56
   7   2  -5   11.69    1.20
   7   2  -5    9.67    1.47
   6  -2  -5    7.69    1.15
   6  -2  -5    6.99    0.93
   6   2  -5    8.71    0.93
   6   2  -5    7.02    1.16
   5  -2  -5   20.78    1.62
   5   2  -5   21.42    1.68
   4  -2  -5   27.26    1.15
   4  -2  -5   25.75    1.13
   4  -2  -5   25.53    1.06
   4  -2  -5   23.96    1.72
   4   2  -5   26.94    1.13
   4   2  -5   27.41    1.11
   4   2  -5   21.75    1.73
   3  -2  -5   75.94    4.09
   3  -2  -5   91.41    3.27
   3  -2  -5   89.72    3.25
   3  -2  -5   91.25    3.17
   3  -2  -5   87.79    3.17
  -3   2   5   84.06    4.13
   3   2  -5   90.03    3.17
   3   2  -5   83.38    4.18
   3   2  -5   89.50    3.24
   3   2  -5   82.34    3.14
  -3   2   5   85.33    3.11
   3   2  -5   83.87    3.23
   2  -2  -5    2.67    0.37
  -2  -2   5    2.38    0.57
  -2  -2   5    2.66    0.35
   2  -2  -5    2.60    0.39
   2  -2  -5    2.62    0.37
  -2  -2   5    2.55    0.34
   2  -2  -5    2.31    0.35
   2   2  -5    2.85    0.37
   2   2  -5    2.37    0.36
  -2   2   5    2.50    0.35
  -2   2   5    2.88    0.37
  -2   2   5    2.44    0.57
   2   2  -5    2.48    0.37
   2   2  -5    2.42    0.57
   2   2  -5    2.14    0.34
   1  -2  -5  125.56    4.66
  -1  -2   5  130.80    4.63
   1  -2  -5  121.51    4.56
   1  -2  -5  118.16    4.62
  -1  -2   5  124.39    4.63
  -1  -2   5  129.74    4.53
   1  -2  -5  126.89    4.57
   1   2  -5  129.38    4.58
   1   2  -5  120.20    4.55
   1   2  -5  122.53    4.63
  -1   2   5  121.64    5.61
  -1   2   5  119.88    4.51
   1   2  -5  123.65    5.60
  -1   2   5  125.42    4.64
  -1   2   5  124.14    4.62
   1   2  -5  133.02    4.66
   0  -2  -5    2.65    0.44
   0  -2  -5    2.35    0.39
   0  -2   5    3.42    0.54
   0  -2   5    2.83    0.41
   0  -2   5    2.67    0.42
   0  -2   5    2.71    0.44
   0  -2  -5    2.75    0.44
   0  -2   5    2.95    0.45
   0  -2  -5    2.64    0.42
   0   2   5    2.47    0.42
   0   2   5    2.71    0.45
   0   2  -5    2.39    0.42
   0   2  -5    2.69    0.40
   0   2   5    3.68    0.45
   0   2  -5    2.39    0.39
   0   2   5    2.84    0.43
   0   2  -5    2.98    0.44
  -1  -2  -5   69.83    2.73
  -1  -2  -5   73.65    2.83
   1  -2   5   70.92    2.75
   1  -2   5   73.23    3.24
   1  -2   5   68.46    2.76
  -1  -2  -5   69.19    2.78
   1  -2   5   68.69    2.80
   1   2   5   66.63    2.82
   1   2   5   73.68    2.81
  -1   2  -5   67.47    2.71
   1   2   5   68.73    2.76
  -1   2  -5   69.99    2.80
   1   2   5   69.45    2.74
  -1   2  -5   66.14    2.76
  -2  -2  -5  104.36    4.03
   2  -2   5  101.86    4.02
   2  -2   5  110.54    4.09
   2  -2   5  111.40    4.02
   2  -2   5  101.65    4.08
   2   2   5  111.05    4.02
  -2   2  -5  103.97    4.02
   2   2   5  100.34    4.01
   2   2   5  101.04    4.09
   2   2   5  103.47    4.06
   3  -2   5   48.93    2.11
  -3  -2  -5   46.11    2.06
  -3  -2  -5   48.48    2.06
   3  -2   5   48.59    2.15
  -3  -2  -5   49.11    1.93
   3  -2   5   41.38    2.11
   3  -2   5   46.76    2.16
   3   2   5   49.18    2.11
   3   2   5   48.40    2.16
   3   2   5   48.17    2.15
  -3   2  -5   47.43    2.06
  -3   2  -5   48.62    1.93
  -3   2  -5   49.37    2.16
   4  -2   5   13.96    1.02
  -4  -2  -5   13.39    0.84
   4  -2   5   12.01    1.00
   4  -2   5   12.15    1.05
  -4  -2  -5   13.00    0.97
   4   2   5   11.77    1.05
   4   2   5   12.92    1.00
   4   2   5   11.03    1.00
  -4   2  -5   13.53    0.82
   5  -2   5   12.83    1.05
   5  -2   5   11.80    1.07
   5   2   5   12.02    1.08
   5   2   5   13.02    1.06
   6  -2   5    7.62    0.95
   6  -2   5    8.74    0.97
   6   2   5    9.57    1.01
   6   2   5    8.34    0.99
   7   3  -5    0.18    0.78
   6  -3  -5    0.51    0.62
   6  -3  -5   -0.21    0.48
   6   3  -5    0.96    0.52
   6   3  -5    0.30    0.67
   5  -3  -5    0.85    0.25
   5  -3  -5   -0.12    0.24
   5   3  -5    0.33    0.59
   4  -3  -5   -0.08    0.23
   4  -3  -5   -0.82    0.48
   4  -3  -5    0.13    0.27
   4  -3  -5   -0.03    0.29
   4  -3  -5    0.19    0.26
   4   3  -5    0.63    0.27
   4   3  -5    0.13    0.56
   4   3  -5    0.43    0.26
   4   3  -5   -0.16    0.26
   3  -3  -5    0.26    0.27
   3  -3  -5    0.22    0.29
  -3  -3   5    0.32    0.18
   3  -3  -5    0.20    0.25
   3  -3  -5   -0.19    0.25
   3   3  -5    0.18    0.49
  -3   3   5    0.25    0.19
   3   3  -5    0.14    0.24
   3   3  -5    0.13    0.27
   3   3  -5    0.28    0.28
   3   3  -5    0.26    0.28
  -2  -3   5    0.27    0.25
   2  -3  -5    0.33    0.22
   2  -3  -5    0.28    0.27
   2  -3  -5   -0.17    0.28
   2  -3  -5    0.11    0.25
  -2   3   5    0.44    0.24
   2   3  -5    0.61    0.29
  -2   3   5    0.28    0.42
   2   3  -5    0.38    0.29
  -2   3   5    0.49    0.17
   2   3  -5    0.34    0.27
   2   3  -5    0.21    0.25
   2   3  -5    0.63    0.45
   1  -3  -5    3.64    0.49
  -1  -3   5    3.98    0.47
  -1  -3   5    4.61    0.48
  -1  -3   5    4.03    0.43
   1  -3  -5    3.95    0.46
   1  -3  -5    4.32    0.48
  -1  -3   5    4.18    0.65
   1  -3  -5    4.08    0.45
   1   3  -5    4.57    0.49
  -1   3   5    4.50    0.65
   1   3  -5    4.50    0.50
   1   3  -5    4.08    0.46
   1   3  -5    4.40    0.62
  -1   3   5    4.63    0.48
  -1   3   5    5.12    0.51
   1   3  -5    4.14    0.45
   0  -3   5    3.28    0.47
   0  -3  -5    2.83    0.45
   0  -3  -5    3.04    0.43
   0  -3   5    2.93    0.51
   0  -3   5    3.47    0.47
   0  -3  -5    3.05    0.48
   0  -3   5    3.04    0.46
   0  -3  -5    3.12    0.44
   0   3  -5    2.95    0.50
   0   3  -5    3.51    0.44
   0   3   5    2.64    0.42
   0   3   5    3.27    0.43
   0   3   5    3.14    0.44
   0   3  -5    3.01    0.45
   0   3   5    2.74    0.45
   0   3  -5    3.03    0.42
   0   3  -5    3.34    0.46
   1  -3   5   44.50    2.11
   1  -3   5   44.64    1.86
   1  -3   5   41.87    1.87
  -1  -3  -5   43.44    1.90
  -1  -3  -5   39.86    1.80
   1  -3   5   41.35    1.89
  -1  -3  -5   44.03    1.86
   1  -3   5   45.47    1.91
  -1   3  -5   45.31    1.90
  -1   3  -5   43.07    1.82
   1   3   5   42.52    1.87
   1   3   5   42.22    1.84
   1   3   5   44.30    1.89
   1   3   5   42.31    1.91
  -1   3  -5   41.31    1.84
   2  -3   5   44.08    2.01
   2  -3   5   41.04    1.83
   2  -3   5   43.63    1.89
  -2  -3  -5   40.03    1.82
   2  -3   5   40.86    1.86
   2  -3   5   42.50    1.90
   2   3   5   41.82    1.83
   2   3   5   38.97    1.88
   2   3   5   41.21    1.87
   2   3   5   37.90    1.84
  -2   3  -5   40.83    1.82
   3  -3   5    0.26    0.41
   3  -3   5    0.11    0.44
  -3  -3  -5    0.71    0.36
   3  -3   5    0.43    0.46
  -3  -3  -5    0.39    0.29
   3  -3   5    0.66    0.41
  -3  -3  -5    0.96    0.40
   3   3   5    0.04    0.46
  -3   3  -5    0.36    0.34
  -3   3  -5    0.60    0.33
  -3   3  -5    0.84    0.45
   3   3   5    0.11    0.49
   3   3   5    0.56    0.42
   3   3   5   -0.21    0.39
  -4  -3  -5   15.49    1.02
   4  -3   5   13.72    1.08
  -4  -3  -5   15.65    0.91
   4  -3   5   15.16    1.12
   4   3   5   14.09    1.10
   4   3   5   14.05    1.10
   5  -3   5    0.36    0.55
   5  -3   5    0.58    0.50
   5   3   5    0.86    0.49
   5   3   5   -0.07    0.54
   6  -3   5    0.77    0.53
   6  -3   5   -0.39    0.54
   6   3   5    0.24    0.55
   6   3   5   -0.60    0.43
   7   4  -5    1.23    0.83
   6  -4  -5   -0.91    0.45
   6   4  -5   -0.33    0.58
   6   4  -5   -0.09    0.43
   5  -4  -5   11.21    0.67
   5  -4  -5   11.13    0.66
   5  -4  -5   11.08    0.69
   5   4  -5   11.01    0.62
   5   4  -5   12.25    1.45
   4  -4  -5    2.48    0.39
   4  -4  -5    2.14    0.36
   4  -4  -5    2.77    0.38
   4  -4  -5    1.35    0.34
   4   4  -5    1.73    0.33
   4   4  -5    2.56    0.38
   4   4  -5    2.36    0.37
  -4   4   5    3.03    0.69
   4   4  -5    2.89    0.71
   4   4  -5    2.74    0.37
  -3  -4   5    1.56    0.23
   3  -4  -5    1.72    0.36
   3  -4  -5    0.73    0.32
   3  -4  -5    1.05    0.31
   3  -4  -5    1.21    0.34
   3   4  -5    1.12    0.33
   3   4  -5    1.34    0.34
   3   4  -5    1.31    0.33
  -3   4   5    0.98    0.25
   3   4  -5    1.25    0.51
   3   4  -5    1.10    0.30
  -3   4   5    1.27    0.56
   2  -4  -5    4.55    0.46
   2  -4  -5    5.16    0.51
   2  -4  -5    4.49    0.50
   2  -4  -5    5.00    0.49
  -2  -4   5    5.08    0.47
  -2  -4   5    4.72    0.33
   2   4  -5    5.07    0.49
   2   4  -5    4.81    0.49
   2   4  -5    4.73    0.49
  -2   4   5    6.07    0.77
   2   4  -5    5.17    0.47
   2   4  -5    4.36    0.71
  -2   4   5    4.24    0.37
   1  -4  -5   28.82    1.32
   1  -4  -5   28.54    1.29
  -1  -4   5   28.56    1.30
   1  -4  -5   28.57    1.34
  -1  -4   5   28.35    1.31
   1  -4  -5   26.79    1.27
   1   4  -5   26.54    1.59
  -1   4   5   26.44    1.28
  -1   4   5   28.00    1.30
   1   4  -5   30.87    1.31
   1   4  -5   28.17    1.32
   1   4  -5   26.64    1.25
   1   4  -5   27.04    1.30
   0  -4  -5   16.41    0.99
   0  -4   5   18.00    1.04
   0  -4   5   19.06    1.03
   0  -4  -5   19.09    1.03
   0  -4  -5   18.39    0.99
   0  -4   5   18.79    1.18
   0  -4   5   18.24    1.01
   0  -4  -5   18.69    1.03
   0   4  -5   19.23    1.01
   0   4  -5   19.84    1.16
   0   4  -5   18.43    0.99
   0   4  -5   20.75    1.06
   0   4  -5   19.79    1.03
   0   4   5   19.72    1.03
   0   4   5   18.28    1.04
   0   4   5   17.27    0.99
   1  -4   5   15.04    0.97
  -1  -4  -5   16.92    1.03
  -1  -4  -5   16.36    0.95
   1  -4   5   16.20    1.01
   1  -4   5   16.28    1.02
  -1  -4  -5   16.22    0.93
   1  -4   5   16.90    0.98
   1  -4   5   15.13    0.94
  -1   4  -5   15.89    0.91
   1   4   5   16.60    0.97
   1   4   5   16.02    0.99
   1   4   5   16.86    0.96
   1   4   5   14.87    0.98
  -1   4  -5   16.22    0.95
  -1   4  -5   17.09    1.00
   2  -4   5   36.41    1.68
   2  -4   5   34.57    1.69
   2  -4   5   33.14    1.64
   2  -4   5   34.87    1.71
   2  -4   5   36.79    1.65
  -2  -4  -5   33.07    1.60
   2   4   5   32.67    1.65
  -2   4  -5   34.81    1.62
  -2   4  -5   33.79    1.64
   2   4   5   34.28    1.68
   2   4   5   38.10    1.61
   2   4   5   35.32    1.66
   3  -4   5   15.24    1.03
   3  -4   5   10.34    0.95
  -3  -4  -5   12.47    0.88
   3  -4   5   13.40    0.97
  -3  -4  -5   12.78    0.87
   3  -4   5   13.31    1.01
   3  -4   5   13.48    0.81
  -3  -4  -5   10.33    0.69
   3   4   5   13.21    1.00
  -3   4  -5   13.32    0.80
   3   4   5   12.18    1.00
   3   4   5   14.80    1.01
   3   4   5   13.75    0.85
  -3   4  -5   13.36    0.88
  -3   4  -5   12.83    1.01
  -4  -4  -5    1.10    0.44
   4  -4   5    1.00    0.53
   4  -4   5    1.49    0.57
   4   4   5    1.20    0.52
   4   4   5    1.42    0.59
   5  -4   5    1.70    0.62
   5  -4   5    1.71    0.58
   5   4   5    1.23    0.59
   5   4   5    0.70    0.52
   6  -4   5   -0.52    0.53
   6  -4   5    0.21    0.51
   6   4   5   -0.28    0.55
   6   4   5    0.43    0.48
   6  -5  -5   -0.37    0.31
   6  -5  -5    0.26    0.26
   6  -5  -5    0.72    0.58
   6   5  -5    0.22    0.43
   6   5  -5   -0.50    0.62
   5  -5  -5    0.40    0.29
   5  -5  -5    0.35    0.30
   5  -5  -5   -0.17    0.30
   5  -5  -5    0.89    0.31
   5   5  -5    0.37    0.30
   5   5  -5    0.01    0.26
   5   5  -5    0.28    0.28
   5   5  -5    0.57    0.26
   4  -5  -5    5.40    0.54
   4  -5  -5    3.95    0.49
   4  -5  -5    4.89    0.51
   4  -5  -5    4.73    0.48
   4   5  -5    6.04    0.50
   4   5  -5    5.55    0.97
   4   5  -5    4.20    0.47
   4   5  -5    4.33    0.46
  -4   5   5    5.95    0.87
   4   5  -5    3.75    0.47
   3  -5  -5    0.16    0.30
  -3  -5   5   -0.09    0.23
   3  -5  -5   -0.18    0.29
   3  -5  -5    0.26    0.32
   3  -5  -5   -0.39    0.28
   3   5  -5   -0.09    0.26
   3   5  -5    0.30    0.46
  -3   5   5    0.09    0.22
   3   5  -5   -0.16    0.26
   3   5  -5   -0.04    0.28
   3   5  -5    0.10    0.31
  -3   5   5    0.06    0.47
   2  -5  -5    0.04    0.30
  -2  -5   5    0.33    0.21
   2  -5  -5    0.06    0.27
   2  -5  -5   -0.19    0.27
   2  -5  -5    0.08    0.28
  -2  -5   5    0.10    0.11
   2   5  -5    0.19    0.26
   2   5  -5    0.21    0.29
  -2   5   5   -0.05    0.05
  -2   5   5   -0.15    0.39
   2   5  -5    0.13    0.27
  -2   5   5   -0.07    0.20
   2   5  -5   -0.35    0.26
   2   5  -5    0.56    0.46
   1  -5  -5    1.38    0.37
   1  -5  -5    1.43    0.38
   1  -5  -5    0.79    0.34
   1  -5  -5    0.69    0.34
  -1  -5   5    0.83    0.34
   1   5  -5    0.70    0.34
   1   5  -5    1.39    0.47
  -1   5   5    1.31    0.36
   1   5  -5    0.75    0.32
   1   5  -5    1.22    0.36
   1   5  -5    1.22    0.38
  -1   5   5    0.67    0.32
   0  -5  -5   10.81    0.79
   0  -5   5    9.42    0.76
   0  -5  -5    9.36    0.73
   0  -5  -5   12.33    0.82
   0  -5   5    9.96    0.76
   0  -5  -5   10.07    0.73
   0  -5   5   11.78    0.81
   0   5   5   10.39    0.75
   0   5  -5   10.08    0.74
   0   5   5   10.37    0.74
   0   5   5    8.75    0.74
   0   5  -5   10.02    0.71
   0   5  -5   10.85    0.83
   0   5  -5   10.46    0.76
   0   5  -5   11.29    0.79
  -1  -5  -5    9.14    0.71
   1  -5   5   10.96    0.79
   1  -5   5   11.87    0.82
  -1  -5  -5    9.11    0.81
   1  -5   5   10.82    0.78
   1  -5   5    8.92    0.78
  -1  -5  -5    8.74    0.73
   1  -5   5   10.22    0.79
   1   5   5    9.17    0.77
   1   5   5    9.80    0.76
  -1   5  -5   10.13    0.72
   1   5   5    7.25    0.73
   1   5   5    9.81    0.76
  -1   5  -5    9.87    0.73
  -1   5  -5   10.92    0.79
   2  -5   5    2.73    0.39
  -2  -5  -5    0.66    0.30
   2  -5   5    2.56    0.49
  -2  -5  -5    2.69    0.48
   2  -5   5    2.08    0.51
   2  -5   5    2.52    0.51
   2  -5   5    3.01    0.54
   2   5   5    1.82    0.50
  -2   5  -5    0.98    0.43
   2   5   5    2.77    0.53
  -2   5  -5    2.20    0.45
  -2   5  -5    1.97    0.41
   2   5   5    2.12    0.53
   2   5   5    2.42    0.50
  -3  -5  -5    3.17    0.49
  -3  -5  -5    3.60    0.45
   3  -5   5    2.61    0.62
   3  -5   5    3.06    0.61
   3  -5   5    3.39    0.61
  -3  -5  -5    4.00    0.53
   3  -5   5    4.49    0.63
   3   5   5    3.40    0.58
  -3   5  -5    3.82    0.47
   3   5   5    2.61    0.62
  -3   5  -5    2.90    0.51
   3   5   5    3.48    0.61
  -3   5  -5    4.18    0.64
   3   5   5    2.67    0.58
   4  -5   5    6.71    0.82
   4  -5   5    7.52    0.85
  -4  -5  -5    8.74    0.75
   4   5   5    6.38    0.84
   4   5   5    7.59    0.84
   5  -5   5    0.76    0.56
   5  -5   5    0.66    0.53
   5   5   5    1.01    0.57
   5   5   5    0.53    0.48
   6  -5   5    0.78    0.55
   6  -5   5    1.13    0.62
   6   5   5    0.06    0.58
   6   5   5    0.33    0.49
   6  -6  -5    5.91    0.54
   6  -6  -5    6.33    0.62
   6   6  -5    6.02    0.54
   5  -6  -5   24.99    1.19
   5  -6  -5   25.73    1.21
   5  -6  -5   24.69    1.20
   5   6  -5   26.09    1.85
   5   6  -5   23.58    1.13
   5   6  -5   23.32    1.16
   5   6  -5   25.97    1.17
   4  -6  -5  101.04    3.85
   4  -6  -5   98.35    3.78
   4  -6  -5   99.84    3.76
   4  -6  -5   97.54    3.83
   4   6  -5  105.71    3.76
   4   6  -5  101.66    3.82
   4   6  -5   94.25    3.72
   4   6  -5  101.76    3.81
   4   6  -5  106.82    5.06
   3  -6  -5   13.47    0.81
   3  -6  -5   13.88    0.84
  -3  -6   5   12.44    0.72
   3  -6  -5   11.87    0.80
   3  -6  -5   13.92    0.83
  -3   6   5   13.84    1.15
   3   6  -5   13.03    0.82
   3   6  -5   12.56    0.80
   3   6  -5   11.93    1.20
   3   6  -5   12.93    0.78
  -3   6   5   12.32    0.72
   3   6  -5   10.49    0.76
   2  -6  -5   20.09    1.05
  -2  -6   5   19.10    0.88
   2  -6  -5   17.97    1.02
   2  -6  -5   19.45    1.06
   2  -6  -5   19.68    1.02
   2   6  -5   18.84    1.37
  -2   6   5   19.54    1.28
  -2   6   5   19.30    0.91
   2   6  -5   20.77    1.04
   2   6  -5   19.01    1.03
   1  -6  -5  139.48    5.20
  -1  -6   5  136.65    5.26
   1  -6  -5  141.17    5.29
   1  -6  -5  137.75    5.21
   1  -6  -5  139.80    5.30
   1   6  -5  137.96    5.18
   1   6  -5  148.15    5.22
   1   6  -5  137.90    5.26
  -1   6   5  144.47    5.29
   1   6  -5  147.41    5.30
   0  -6  -5   18.89    1.05
   0  -6   5   18.28    1.09
   0  -6   5   21.71    1.13
   0  -6  -5   20.64    1.10
   0  -6   5   19.13    1.06
   0  -6  -5   16.54    1.04
   0  -6  -5   20.33    1.11
   0   6   5   18.93    1.06
   0   6  -5   19.42    1.04
   0   6  -5   18.12    1.17
   0   6  -5   20.26    1.10
   0   6  -5   19.80    1.08
   0   6  -5   20.93    1.08
   0   6   5   16.46    1.05
   0   6   5   19.21    1.06
   1  -6   5   24.02    1.27
   1  -6   5   19.64    1.19
  -1  -6  -5   23.60    1.22
   1  -6   5   23.80    1.22
   1  -6   5   20.81    1.23
  -1  -6  -5   21.88    1.14
  -1   6  -5   22.90    1.23
   1   6   5   21.29    1.20
   1   6   5   20.84    1.22
  -1   6  -5   22.18    1.15
   1   6   5   24.67    1.23
   1   6   5   22.70    1.21
  -2  -6  -5    9.97    0.78
   2  -6   5   10.93    0.90
  -2  -6  -5    6.46    0.67
   2  -6   5    9.56    0.87
   2  -6   5   11.03    0.90
   2  -6   5   10.86    0.86
   2   6   5    9.89    0.86
  -2   6  -5    9.79    0.78
   2   6   5   10.81    0.90
  -2   6  -5   10.44    0.74
   2   6   5    9.25    0.81
   2   6   5   10.01    0.87
  -2   6  -5   11.18    0.88
  -3  -6  -5   49.20    2.06
  -3  -6  -5   47.72    2.02
   3  -6   5   48.02    2.28
   3  -6   5   49.46    2.25
   3  -6   5   54.55    2.33
  -3  -6  -5   49.05    2.17
   3  -6   5   51.48    2.26
   3   6   5   48.75    2.25
   3   6   5   47.87    2.24
   3   6   5   46.72    2.26
  -3   6  -5   53.40    2.08
   3   6   5   49.47    2.23
  -3   6  -5   49.89    2.19
  -4  -6  -5   29.44    1.40
   4  -6   5   28.82    1.59
   4  -6   5   26.06    1.56
   4   6   5   27.75    1.57
   4   6   5   27.38    1.57
   5  -6   5    6.44    0.86
   5  -6   5    5.92    0.82
   5   6   5    5.77    0.78
   5   6   5    5.43    0.80
   6  -6   5    1.72    0.65
   6  -6   5    2.43    0.71
   6   6   5    3.25    0.73
   6   6   5    2.65    0.62
   6  -7  -5    2.78    0.49
   6  -7  -5    1.53    0.40
   6   7  -5    1.91    0.87
   6   7  -5    2.43    0.40
   6   7  -5    3.27    0.41
   5  -7  -5    3.07    0.48
   5  -7  -5    3.24    0.44
   5   7  -5    2.74    0.44
   5   7  -5    2.81    0.45
   5   7  -5    2.62    0.45
   5   7  -5    2.29    0.85
   4  -7  -5   45.62    1.92
   4  -7  -5   45.24    1.86
   4  -7  -5   44.82    1.88
   4  -7  -5   42.71    1.89
   4   7  -5   45.08    2.67
   4   7  -5   43.02    1.86
  -4   7   5   45.18    1.69
   4   7  -5   41.96    1.82
  -4   7   5   35.24    2.27
   4   7  -5   46.23    1.85
   4   7  -5   40.25    1.83
   3  -7  -5   22.81    1.15
   3  -7  -5   22.24    1.17
  -3  -7   5   23.07    1.08
   3  -7  -5   21.77    1.17
   3  -7  -5   17.69    1.13
   3   7  -5   23.32    1.16
   3   7  -5   21.92    1.12
   3   7  -5   23.09    1.65
  -3   7   5   21.99    1.08
  -3   7   5   24.36    1.54
   3   7  -5   22.83    1.15
   3   7  -5   21.83    1.14
   2  -7  -5    4.83    0.56
   2  -7  -5    4.40    0.55
   2  -7  -5    5.86    0.61
  -2  -7   5    5.65    0.48
   2  -7  -5    4.25    0.55
   2   7  -5    6.07    0.61
  -2   7   5    5.04    0.55
  -2   7   5    4.62    0.47
   2   7  -5    5.15    0.58
   2   7  -5    5.82    0.60
   2   7  -5    4.27    0.75
   2   7  -5    5.62    0.54
   1  -7  -5    2.00    0.44
   1  -7  -5    2.55    0.47
   1  -7  -5    1.61    0.42
  -1  -7   5    1.73    0.43
   1  -7  -5    1.62    0.40
   1   7  -5    2.14    0.49
   1   7  -5    1.61    0.40
  -1   7   5    2.07    0.39
  -1   7   5    2.07    0.43
   1   7  -5    2.72    0.47
   1   7  -5    1.94    0.42
   1   7  -5    2.44    0.46
   0  -7  -5   10.86    0.81
   0  -7  -5   11.73    0.85
   0  -7  -5   12.89    0.88
   0  -7   5   12.61    0.85
   0  -7  -5   11.48    0.83
   0  -7   5   12.90    0.88
   0   7   5   11.51    0.82
   0   7  -5   11.51    0.80
   0   7  -5   11.61    0.83
   0   7   5   11.71    0.86
   0   7  -5   12.78    0.87
   0   7   5   11.16    0.82
   0   7  -5   12.82    0.78
   0   7  -5   10.25    0.89
   1  -7   5    4.58    0.60
   1  -7   5    5.74    0.65
  -1  -7  -5    4.27    0.58
   1  -7   5    4.00    0.59
  -1  -7  -5    4.59    0.57
   1   7   5    3.81    0.60
   1   7   5    5.36    0.63
  -1   7  -5    5.71    0.63
  -1   7  -5    5.16    0.56
  -1   7  -5    5.92    0.62
   1   7   5    5.13    0.64
   2  -7   5    2.51    0.54
   2  -7   5    2.73    0.58
   2  -7   5    2.41    0.57
  -2  -7  -5    2.12    0.41
   2  -7   5    2.91    0.57
  -2  -7  -5    1.83    0.47
   2   7   5    2.29    0.51
  -2   7  -5    2.68    0.49
   2   7   5    1.85    0.52
   2   7   5    3.13    0.58
  -2   7  -5    2.05    0.51
   2   7   5    1.98    0.55
  -2   7  -5    2.82    0.46
   3  -7   5    1.49    0.54
  -3  -7  -5    2.17    0.42
   3  -7   5    2.54    0.61
   3  -7   5    1.96    0.58
   3  -7   5    1.79    0.57
  -3  -7  -5    1.73    0.41
  -3  -7  -5    1.29    0.42
   3   7   5    2.10    0.55
   3   7   5    2.36    0.58
  -3   7  -5    2.43    0.44
  -3   7  -5    2.15    0.47
   3   7   5    2.52    0.59
   3   7   5    1.14    0.53
  -4  -7  -5    0.36    0.32
   4  -7   5   -0.17    0.47
   4  -7   5    0.25    0.46
   4   7   5    0.09    0.50
   4   7   5   -0.07    0.43
   5  -7   5    2.49    0.67
   5  -7   5    3.36    0.70
   5   7   5    3.52    0.67
   5   7   5    4.72    0.80
   6  -7   5    0.03    0.55
   6  -7   5   -0.40    0.52
   6   7   5    0.03    0.54
   6   7   5    0.83    0.53
   6  -8  -5    1.76    0.43
   6  -8  -5    1.54    0.49
   6   8  -5    1.61    0.44
   6   8  -5    2.09    0.42
   5  -8  -5    0.29    0.36
   5  -8  -5   -0.34    0.37
   5  -8  -5    1.19    0.56
   5   8  -5    0.06    0.34
   5   8  -5   -0.23    0.63
   4  -8  -5   38.51    1.80
   4  -8  -5   40.82    1.81
   4  -8  -5   38.55    1.76
   4  -8  -5   40.45    1.78
   4   8  -5   37.45    2.47
   4   8  -5   40.83    1.78
   4   8  -5   39.03    1.74
  -4   8   5   41.04    2.30
   4   8  -5   37.71    1.76
   4   8  -5   40.82    1.75
  -3  -8   5    9.41    0.68
   3  -8  -5    8.46    0.77
   3  -8  -5    8.40    0.73
   3  -8  -5    6.90    0.69
   3  -8  -5    7.87    0.72
   3   8  -5    9.12    0.74
   3   8  -5    7.16    0.70
   3   8  -5    8.00    0.71
  -3   8   5    7.71    0.63
   3   8  -5    8.39    1.09
  -3   8   5    9.61    1.03
   3   8  -5    8.42    0.73
   2  -8  -5    1.09    0.41
  -2  -8   5    0.80    0.36
   2  -8  -5    1.74    0.44
  -2  -8   5    1.72    0.36
   2  -8  -5    0.89    0.40
   2  -8  -5    0.79    0.39
   2   8  -5    0.88    0.38
   2   8  -5    0.80    0.38
  -2   8   5    1.53    0.34
  -2   8   5    1.14    0.39
   2   8  -5    1.44    0.44
   2   8  -5    2.00    0.45
   2   8  -5    0.92    0.55
   1  -8  -5    4.17    0.56
   1  -8  -5    4.93    0.61
  -1  -8   5    5.14    0.59
  -1  -8   5    3.32    0.49
   1  -8  -5    5.20    0.60
   1  -8  -5    4.87    0.60
   1   8  -5    4.11    0.68
   1   8  -5    3.07    0.49
  -1   8   5    4.66    0.59
   1   8  -5    5.29    0.61
   1   8  -5    4.19    0.46
   1   8  -5    5.39    0.59
  -1   8   5    4.56    0.53
   0  -8   5   45.62    2.03
   0  -8   5   47.37    1.99
   0  -8  -5   42.39    1.99
   0  -8  -5   43.63    2.03
   0  -8  -5   44.16    1.97
   0   8  -5   48.04    2.06
   0   8  -5   44.52    2.00
   0   8  -5   46.46    2.30
   0   8  -5   44.38    1.95
   0   8   5   44.17    1.97
   0   8   5   42.94    2.02
   1  -8   5   15.55    1.06
  -1  -8  -5   15.69    0.98
   1  -8   5   16.53    1.09
  -1  -8  -5   16.80    1.04
   1  -8   5   15.93    1.06
  -1   8  -5   16.57    1.04
   1   8   5   14.08    1.00
  -1   8  -5   17.22    1.00
  -1   8  -5   16.41    1.01
  -1   8  -5   16.16    1.03
   1   8   5   13.90    1.04
   1   8   5   15.05    1.04
   2  -8   5    2.36    0.57
   2  -8   5    3.03    0.61
  -2  -8  -5    3.70    0.52
  -2  -8  -5    2.43    0.51
   2  -8   5    3.41    0.62
   2  -8   5    3.63    0.62
   2   8   5    3.21    0.62
   2   8   5    3.01    0.62
  -2   8  -5    3.18    0.52
   2   8   5    2.87    0.57
   2   8   5    2.93    0.59
  -2   8  -5    4.14    0.65
  -2   8  -5    3.80    0.58
   3  -8   5    1.30    0.56
   3  -8   5    1.06    0.53
   3  -8   5    0.67    0.50
  -3  -8  -5    1.60    0.40
  -3  -8  -5    1.47    0.39
   3  -8   5    1.32    0.55
  -3  -8  -5    1.06    0.42
  -3   8  -5    1.53    0.44
   3   8   5    0.53    0.50
   3   8   5    0.59    0.52
  -3   8  -5    2.10    0.44
   3   8   5    1.60    0.54
   3   8   5    1.42    0.51
   4  -8   5    3.25    0.67
   4  -8   5    3.80    0.68
  -4  -8  -5    4.70    0.53
   4   8   5    3.29    0.68
   4   8   5    2.31    0.59
   5  -8   5   -0.35    0.51
   5  -8   5   -0.01    0.49
   5   8   5   -0.18    0.51
   5   8   5   -0.09    0.47
   6  -8   5    0.87    0.60
   6  -8   5    0.51    0.62
   6   8   5   -0.31    0.46
   6   8   5   -0.02    0.58
   6  -9  -5   -0.43    0.39
   6  -9  -5   -0.83    0.33
   6   9  -5    0.41    0.39
   6   9  -5    0.00    0.33
   5  -9  -5   -0.27    0.48
   5  -9  -5    0.73    0.40
   5  -9  -5    0.11    0.39
   5   9  -5   -0.10    0.62
   5   9  -5    0.48    0.36
   5   9  -5   -0.14    0.36
   4  -9  -5    6.06    0.69
   4  -9  -5    5.05    0.66
   4   9  -5    5.46    1.02
   4   9  -5    5.70    0.63
   4   9  -5    6.04    0.65
  -4   9   5    6.40    0.91
   4   9  -5    6.26    0.67
   3  -9  -5    0.28    0.41
  -3  -9   5    0.56    0.34
   3  -9  -5   -0.24    0.35
   3  -9  -5   -0.22    0.40
   3  -9  -5    0.31    0.39
   3   9  -5    0.07    0.37
   3   9  -5    0.23    0.39
  -3   9   5    0.25    0.49
   3   9  -5    0.32    0.37
   3   9  -5    0.14    0.35
  -3   9   5    0.64    0.31
   3   9  -5   -0.59    0.51
  -2  -9   5    1.48    0.39
   2  -9  -5    1.91    0.47
   2  -9  -5    1.35    0.47
   2  -9  -5    2.18    0.48
   2  -9  -5    1.62    0.47
  -2  -9   5    1.54    0.42
   2   9  -5    1.91    0.49
   2   9  -5    1.31    0.44
  -2   9   5    1.28    0.41
   2   9  -5    0.79    0.41
  -2   9   5    2.40    0.40
   2   9  -5    2.08    0.48
   2   9  -5    2.00    0.64
   1  -9  -5    6.67    0.72
   1  -9  -5    5.37    0.64
   1  -9  -5    4.92    0.63
   1  -9  -5    4.53    0.61
  -1  -9   5    5.51    0.66
  -1  -9   5    6.35    0.65
   1   9  -5    5.40    0.65
   1   9  -5    5.23    0.63
   1   9  -5    4.96    0.74
  -1   9   5    4.51    0.56
   1   9  -5    5.76    0.67
   1   9  -5    4.64    0.58
  -1   9   5    4.89    0.63
   0  -9  -5    4.55    0.61
   0  -9   5    4.73    0.65
   0  -9   5    5.03    0.62
   0  -9  -5    5.80    0.66
   0  -9  -5    3.77    0.60
   0   9   5    4.37    0.60
   0   9  -5    5.38    0.68
   0   9   5    4.15    0.62
   0   9  -5    4.31    0.58
   0   9  -5    5.10    0.60
   0   9  -5    2.73    0.50
   1  -9   5    1.96    0.53
   1  -9   5    2.09    0.56
  -1  -9  -5    1.60    0.47
  -1  -9  -5    2.80    0.54
   1   9   5    2.05    0.52
  -1   9  -5    2.96    0.53
  -1   9  -5    2.30    0.46
  -1   9  -5    2.53    0.53
   1   9   5    2.32    0.54
   1   9   5    2.21    0.52
  -1   9  -5    2.49    0.50
   2  -9   5    0.20    0.47
   2  -9   5    0.26    0.50
  -2  -9  -5    0.29    0.36
  -2  -9  -5    0.66    0.40
   2  -9   5    0.37    0.46
   2   9   5    0.81    0.45
   2   9   5    0.78    0.47
   2   9   5    0.52    0.46
   2   9   5   -0.18    0.45
  -2   9  -5   -0.15    0.37
  -2   9  -5    0.29    0.36
  -2   9  -5    0.67    0.46
  -3  -9  -5    6.36    0.58
   3  -9   5    5.17    0.78
   3  -9   5    7.98    0.90
  -3  -9  -5    7.24    0.64
   3  -9   5    5.12    0.78
   3   9   5    5.90    0.81
   3   9   5    6.28    0.79
  -3   9  -5    5.50    0.68
   3   9   5    4.88    0.74
   4  -9   5    0.93    0.53
   4  -9   5    0.21    0.50
   4   9   5    0.80    0.56
   4   9   5   -0.37    0.44
   5  -9   5    0.65    0.55
   5  -9   5    0.05    0.53
   5   9   5    0.19    0.46
   5   9   5   -0.66    0.51
   6  -9   5   -0.22    0.55
   6  -9   5    0.77    0.66
   6   9   5    1.05    0.58
   6   9   5    0.76    0.61
   6 -10  -5    0.17    0.41
   6 -10  -5    0.29    0.46
   6  10  -5    1.40    0.48
   5 -10  -5   12.94    1.27
   5 -10  -5   13.82    0.98
   5 -10  -5   12.60    0.99
   5  10  -5   12.07    0.91
   5  10  -5   14.67    0.95
   5  10  -5   14.91    1.57
   4 -10  -5    3.01    0.55
   4 -10  -5    1.39    0.48
  -4  10   5    1.94    0.62
   4  10  -5    1.48    0.47
   4  10  -5    1.54    0.74
   4  10  -5    2.12    0.48
  -3 -10   5   49.22    2.15
   3 -10  -5   51.03    2.23
   3 -10  -5   48.84    2.26
   3 -10  -5   51.61    2.27
   3 -10  -5   47.56    2.22
   3  10  -5   52.51    2.21
   3  10  -5   50.37    2.24
   3  10  -5   52.17    2.25
  -3  10   5   51.12    2.74
   3  10  -5   51.24    2.22
  -2 -10   5    0.34    0.33
  -2 -10   5    0.05    0.36
   2 -10  -5    0.13    0.40
   2 -10  -5    0.12    0.39
   2 -10  -5   -0.41    0.35
   2 -10  -5    0.58    0.45
  -2  10   5    0.15    0.30
   2  10  -5   -0.84    0.39
   2  10  -5   -0.28    0.36
   2  10  -5   -0.28    0.37
   2  10  -5    0.13    0.39
  -2  10   5    0.35    0.37
   1 -10  -5    9.64    0.85
  -1 -10   5    8.51    0.76
  -1 -10   5    8.72    0.82
   1 -10  -5    7.75    0.78
   1 -10  -5    7.27    0.77
   1 -10  -5    8.33    0.82
  -1  10   5    8.67    0.84
  -1  10   5    8.22    0.74
   1  10  -5    7.47    0.91
   1  10  -5    8.91    0.83
   1  10  -5    7.88    0.81
   1  10  -5    7.25    0.75
   0 -10   5    0.15    0.41
   0 -10   5    0.46    0.43
   0 -10  -5   -0.75    0.37
   0 -10  -5    0.25    0.40
   0  10  -5   -0.19    0.36
   0  10  -5    0.17    0.40
   0  10   5   -0.07    0.39
   0  10  -5    0.33    0.44
   0  10  -5    0.41    0.40
   1 -10   5   58.82    2.54
   1 -10   5   57.08    2.60
  -1 -10  -5   56.64    2.47
  -1 -10  -5   56.02    2.53
   1  10   5   57.66    2.59
  -1  10  -5   60.02    2.77
  -1  10  -5   56.09    2.52
  -1  10  -5   58.84    2.48
  -1  10  -5   58.33    2.47
   1  10   5   57.78    2.52
   2 -10   5   18.95    1.25
  -2 -10  -5   18.54    1.09
   2 -10   5   16.51    1.23
  -2 -10  -5   17.24    1.13
   2  10   5   18.64    1.25
   2  10   5   16.52    1.21
  -2  10  -5   18.84    1.11
   2  10   5   18.00    1.21
  -2  10  -5   19.32    1.17
  -3 -10  -5    1.57    0.36
   3 -10   5    2.26    0.61
  -3 -10  -5    1.26    0.46
   3 -10   5    0.68    0.53
   3  10   5    1.51    0.59
  -3  10  -5    1.28    0.44
   3  10   5    1.20    0.56
   4 -10   5    2.92    0.68
   4 -10   5    3.06    0.69
   4  10   5    2.32    0.62
   4  10   5    2.89    0.66
   5 -10   5    4.11    0.78
   5 -10   5    4.01    0.79
   5  10   5    4.31    0.78
   5  10   5    3.48    0.72
   6 -11  -5   -0.58    0.40
   6 -11  -5   -0.06    0.42
   6  11  -5   -0.22    0.38
   6  11  -5    0.22    0.44
   5 -11  -5    1.90    0.51
   5 -11  -5    0.81    0.50
   5  11  -5    1.18    0.46
   5  11  -5    1.40    0.80
   5  11  -5    1.22    0.47
   4 -11  -5    6.34    0.77
   4 -11  -5    7.23    0.76
   4  11  -5    5.76    0.70
   4  11  -5    6.37    0.73
  -4  11   5    7.81    0.99
  -3 -11   5    1.66    0.38
   3 -11  -5    1.82    0.53
   3 -11  -5    1.55    0.53
   3  11  -5    1.57    0.50
  -3  11   5    0.78    0.28
  -3  11   5    3.35    0.62
   3  11  -5    2.67    0.53
   2 -11  -5    1.93    0.52
   2 -11  -5    2.18    0.53
  -2 -11   5    2.57    0.46
   2 -11  -5    1.77    0.52
  -2 -11   5    1.58    0.49
   2 -11  -5    0.99    0.50
   2  11  -5    2.36    0.54
   2  11  -5    1.78    0.50
  -2  11   5    1.27    0.47
   2  11  -5    2.09    0.51
  -2  11   5    1.96    0.43
   2  11  -5    1.60    0.53
  -1 -11   5    1.05    0.49
  -1 -11   5    1.85    0.49
   1 -11  -5    1.32    0.49
   1 -11  -5    1.11    0.51
   1 -11  -5    1.91    0.52
   1  11  -5    0.76    0.45
   1  11  -5    2.11    0.55
   1  11  -5    1.81    0.51
   1  11  -5    2.31    0.56
  -1  11   5    2.59    0.55
   0 -11  -5    5.16    0.71
   0 -11   5    5.06    0.72
   0 -11  -5    4.65    0.68
   0 -11   5    5.22    0.71
   0  11   5    6.45    0.78
   0  11  -5    5.14    0.68
   0  11   5    6.96    0.76
   0  11  -5    4.55    0.66
   0  11  -5    5.83    0.76
   0  11  -5    6.28    0.68
  -1 -11  -5    2.41    0.56
   1 -11   5    3.47    0.63
  -1 -11  -5    2.91    0.58
   1 -11   5    2.95    0.64
  -1  11  -5    3.32    0.56
   1  11   5    2.64    0.60
  -1  11  -5    3.10    0.55
   1  11   5    3.32    0.63
  -1  11  -5    3.26    0.60
  -1  11  -5    3.13    0.58
  -2 -11  -5   17.54    1.18
   2 -11   5   18.44    1.31
  -2 -11  -5   17.28    1.11
   2 -11   5   18.87    1.27
  -2  11  -5   18.86    1.20
  -2  11  -5   18.06    1.14
  -2  11  -5   19.68    1.03
   2  11   5   18.53    1.29
   2  11   5   19.33    1.28
   3 -11   5    3.54    0.69
  -3 -11  -5    4.26    0.65
   3 -11   5    4.99    0.77
   3  11   5    3.20    0.71
  -3  11  -5    5.04    0.68
   3  11   5    3.13    0.67
   4 -11   5    0.18    0.56
   4 -11   5   -0.25    0.49
   4  11   5    0.64    0.52
   4  11   5    1.61    0.61
   5 -11   5    2.18    0.69
   5 -11   5    2.53    0.70
   5  11   5    1.67    0.65
   5  11   5    2.06    0.64
   6 -12  -5    0.33    0.48
   6 -12  -5    0.33    0.49
   6  12  -5    0.87    0.46
   6  12  -5    0.34    0.46
   5 -12  -5    7.40    0.84
   5  12  -5    7.73    1.32
   5  12  -5    7.67    0.83
   5  12  -5    9.04    0.86
   4 -12  -5    0.89    0.53
   4 -12  -5    1.40    0.52
   4 -12  -5    1.76    0.63
   4  12  -5    1.95    0.54
   4  12  -5    2.08    0.52
   3 -12  -5    2.10    0.56
   3 -12  -5    1.78    0.58
   3  12  -5    1.53    0.50
   3  12  -5    1.75    0.51
   2 -12  -5   16.43    1.21
   2 -12  -5   20.79    1.26
   2 -12  -5   20.57    1.28
  -2 -12   5   18.78    1.09
   2 -12  -5   17.09    1.21
  -2 -12   5   19.17    1.20
   2  12  -5   19.55    1.22
  -2  12   5   17.67    1.07
   2  12  -5   18.96    1.24
   2  12  -5   18.91    1.20
  -2  12   5   20.09    1.22
   2  12  -5   19.57    1.25
   1 -12  -5   64.83    2.90
   1 -12  -5   64.74    2.86
  -1 -12   5   67.75    2.79
  -1 -12   5   64.72    2.88
   1  12  -5   71.53    2.94
   1  12  -5   65.83    2.87
  -1  12   5   64.98    2.78
   1  12  -5   66.59    2.83
  -1  12   5   63.35    2.87
   1  12  -5   69.83    2.67
   0 -12  -5   19.03    1.24
   0 -12   5   19.93    1.22
   0 -12   5   18.94    1.26
   0 -12  -5   18.31    1.21
   0  12   5   19.18    1.27
   0  12  -5   18.20    1.32
   0  12  -5   19.06    1.14
   0  12  -5   17.82    1.19
   0  12   5   17.81    1.19
   0  12  -5   19.36    1.23
   1 -12   5    0.50    0.48
   1 -12   5   -0.04    0.48
  -1 -12  -5    0.19    0.41
  -1 -12  -5    0.59    0.46
   1  12   5    1.04    0.51
  -1  12  -5   -0.38    0.40
   1  12   5   -0.30    0.44
  -1  12  -5   -0.12    0.36
  -1  12  -5    0.95    0.33
  -1  12  -5    0.28    0.44
   2 -12   5    3.27    0.68
  -2 -12  -5    4.26    0.63
  -2 -12  -5    4.11    0.67
   2 -12   5    3.63    0.71
  -2  12  -5    4.21    0.68
   2  12   5    3.85    0.73
   2  12   5    3.18    0.68
  -2  12  -5    5.07    0.51
  -2  12  -5    5.72    0.70
   3 -12   5    0.42    0.53
   3 -12   5    0.95    0.55
   3  12   5    0.24    0.50
  -3  12  -5    1.23    0.45
   3  12   5    1.19    0.57
   4 -12   5    2.02    0.65
   4 -12   5    2.55    0.67
   4  12   5    3.16    0.72
   4  12   5    2.02    0.65
   5 -12   5   -0.20    0.56
   5 -12   5    0.38    0.55
   5  12   5    0.86    0.58
   5  12   5    0.01    0.53
   5 -13  -5    2.02    0.58
   5 -13  -5    1.32    0.58
   5  13  -5    0.95    0.52
   5  13  -5    1.68    0.55
   4 -13  -5    0.29    0.48
   4 -13  -5    0.78    0.55
   4 -13  -5    0.69    0.51
   4  13  -5    1.39    0.51
   4  13  -5    1.94    0.55
   3 -13  -5   -0.15    0.46
   3 -13  -5   -0.28    0.42
   3  13  -5    0.02    0.41
   3  13  -5   -0.04    0.42
   2 -13  -5    2.71    0.62
   2 -13  -5    2.20    0.61
  -2 -13   5    3.08    0.60
   2 -13  -5    2.75    0.62
   2  13  -5    2.57    0.58
  -2  13   5    3.03    0.60
   2  13  -5    2.28    0.57
   2  13  -5    3.10    0.64
   1 -13  -5    0.62    0.51
  -1 -13   5    1.09    0.48
  -1 -13   5    1.08    0.53
   1 -13  -5    0.02    0.49
   1  13  -5    1.09    0.43
  -1  13   5    0.97    0.48
   1  13  -5    0.54    0.50
   1  13  -5    0.58    0.48
  -1  13   5    0.51    0.46
   0 -13   5    8.98    0.96
   0 -13   5   12.79    1.01
   0 -13  -5   10.94    1.00
   0  13  -5    9.54    0.99
   0  13   5    8.62    0.91
   0  13  -5    9.68    0.93
   0  13   5   10.83    1.04
   0  13  -5   11.51    0.90
   0  13  -5   11.68    0.92
   1 -13   5    8.69    0.95
   1 -13   5    8.23    0.90
  -1 -13  -5    9.25    0.88
  -1  13  -5   11.47    0.94
  -1  13  -5    5.48    0.65
   1  13   5    8.18    0.92
  -1  13  -5    9.52    0.89
  -1  13  -5    8.86    0.89
   1  13   5    7.75    0.90
   2 -13   5    6.27    0.85
   2 -13   5    5.68    0.85
  -2 -13  -5    6.15    0.81
   2  13   5    5.10    0.80
  -2  13  -5    6.46    0.80
  -2  13  -5    6.64    0.58
   2  13   5    5.97    0.84
   3 -13   5    1.80    0.66
   3 -13   5    2.04    0.66
   3  13   5    2.03    0.65
   4 -13   5    1.20    0.61
   4 -13   5    0.92    0.61
   4  13   5    0.75    0.57
   5 -13   5    3.45    0.83
   5 -13   5    4.32    0.85
   5  13   5    3.12    0.80
   5  13   5    2.90    0.76
   5 -14  -5    3.16    0.72
   5 -14  -5    3.54    0.71
   5  14  -5    4.36    0.71
   5  14  -5    4.48    0.72
   4 -14  -5    0.69    0.55
   4 -14  -5    0.39    0.49
   4 -14  -5    0.31    0.56
   4  14  -5    1.00    0.50
   4  14  -5    0.88    0.50
   3 -14  -5    4.04    0.73
   3 -14  -5    4.92    0.76
   3  14  -5    5.44    0.76
   3  14  -5    3.62    0.67
  -2 -14   5    6.59    0.81
   2 -14  -5    6.46    0.84
   2 -14  -5    5.78    0.80
   2  14  -5    7.51    0.66
  -2  14   5    6.98    0.83
   2  14  -5    6.53    0.82
   2  14  -5    7.19    0.83
  -1 -14   5   39.29    1.97
   1 -14  -5   35.42    1.96
   1 -14  -5   39.13    1.95
  -1 -14   5   36.30    1.85
   1  14  -5   39.53    1.94
  -1  14   5   34.11    1.93
   1  14  -5   40.08    1.74
   1  14  -5   37.58    1.95
   0 -14   5    1.19    0.53
   0 -14  -5    1.01    0.57
   0 -14   5    0.93    0.54
   0 -14  -5    1.97    0.59
   0  14  -5    2.15    0.49
   0  14  -5    0.38    0.47
   0  14  -5    1.96    0.53
   0  14   5    1.58    0.54
   0  14   5    0.82    0.53
   1 -14   5    4.30    0.75
   1 -14   5    4.33    0.74
  -1 -14  -5    2.95    0.61
  -1 -14  -5    5.36    0.79
  -1  14  -5    4.05    0.65
  -1  14  -5    4.54    0.67
   1  14   5    4.98    0.77
   1  14   5    4.06    0.74
  -1  14  -5    4.15    0.70
   2 -14   5   25.14    1.61
   2 -14   5   26.76    1.67
  -2 -14  -5   24.97    1.55
   2  14   5   27.03    1.62
  -2  14  -5   27.71    1.42
  -2  14  -5   27.72    1.59
   2  14   5   24.90    1.63
   3 -14   5    5.35    0.88
   3 -14   5    4.92    0.84
   3  14   5    5.21    0.85
   3  14   5    4.87    0.84
   4 -14   5    1.83    0.68
   4 -14   5    2.15    0.69
   4  14   5    2.50    0.71
   4  14   5    2.24    0.67
   5 -14   5    3.80    0.87
   5 -14   5    1.69    0.73
   5  14   5    3.21    0.80
   5  14   5    3.19    0.80
   5 -15  -5   -0.59    0.45
   5 -15  -5   -0.01    0.52
   5  15  -5   -0.09    0.49
   5  15  -5   -0.22    0.45
   4 -15  -5   -0.26    0.47
   4 -15  -5    0.79    0.52
   4  15  -5   -0.11    0.45
   4  15  -5   -0.42    0.43
   3 -15  -5   -0.31    0.47
   3 -15  -5    0.87    0.54
   3 -15  -5    0.05    0.48
   3  15  -5    0.14    0.46
   3  15  -5   -0.27    0.45
   2 -15  -5    1.37    0.57
   2 -15  -5    1.65    0.60
   2  15  -5    1.20    0.54
   2  15  -5    1.82    0.58
  -2  15   5    1.86    0.54
   1 -15  -5    0.43    0.50
   1 -15  -5    0.48    0.51
  -1 -15   5    1.13    0.53
   1  15  -5   -0.01    0.47
  -1  15   5    0.68    0.45
  -1  15   5    0.63    0.49
   1  15  -5    0.70    0.48
   1  15  -5    1.34    0.43
   0 -15  -5    0.52    0.54
   0 -15   5    1.43    0.57
   0 -15   5    1.55    0.56
   0 -15  -5    1.50    0.55
   0  15  -5    1.20    0.55
   0  15   5    0.63    0.48
   0  15  -5    1.67    0.55
   0  15  -5    3.13    0.57
   0  15   5    2.58    0.65
   1 -15   5    0.59    0.53
  -1 -15  -5   -0.38    0.40
  -1 -15  -5    0.90    0.52
   1 -15   5   -0.45    0.48
   1  15   5    0.50    0.53
  -1  15  -5    0.70    0.47
   1  15   5    0.06    0.50
  -1  15  -5    0.05    0.41
  -1  15  -5   -0.21    0.37
   2 -15   5    8.59    1.05
  -2 -15  -5   11.27    1.10
   2 -15   5   10.89    1.13
   2  15   5    8.49    1.00
   2  15   5   10.49    1.15
  -2  15  -5   10.43    1.05
   3 -15   5    0.57    0.59
   3 -15   5    0.60    0.62
   3  15   5    0.03    0.56
   3  15   5   -0.05    0.54
   4 -15   5    2.77    0.75
   4 -15   5    2.66    0.74
   4  15   5    1.71    0.69
   4  15   5    1.35    0.65
   5 -16  -5    0.18    0.50
   5 -16  -5   -0.39    0.51
   5  16  -5    0.23    0.53
   5  16  -5   -0.23    0.50
   4 -16  -5    6.05    0.90
   4 -16  -5    3.41    0.74
   4  16  -5    4.97    0.80
   4  16  -5    5.18    0.79
   3 -16  -5    2.65    0.69
   3 -16  -5    2.93    0.70
   3 -16  -5    2.56    0.67
   3  16  -5    1.69    0.60
   3  16  -5    1.62    0.58
   2 -16  -5    6.04    0.87
   2 -16  -5    7.26    0.93
   2  16  -5    7.18    0.91
   2  16  -5    7.30    0.92
   1 -16  -5   -0.11    0.47
   1 -16  -5    0.80    0.54
  -1 -16   5    0.00    0.46
   1  16  -5    0.42    0.50
  -1  16   5    0.23    0.46
   1  16  -5    0.48    0.38
   1  16  -5    0.67    0.54
   0 -16   5    4.13    0.70
   0 -16   5    3.30    0.70
   0 -16  -5    2.96    0.72
   0 -16  -5    4.42    0.72
   0  16  -5    4.43    0.77
   0  16   5    4.73    0.80
   0  16  -5    4.38    0.64
   0  16  -5    4.79    0.74
   1 -16   5   18.32    1.38
   1 -16   5   17.56    1.30
  -1 -16  -5   16.51    1.26
  -1  16  -5   16.59    1.28
  -1  16  -5   19.36    1.27
   1  16   5   16.76    1.28
  -1  16  -5   15.84    1.21
   1  16   5   17.11    1.34
   2 -16   5    0.23    0.57
   2 -16   5    0.19    0.58
  -2 -16  -5   -0.15    0.46
  -2  16  -5    0.87    0.52
   2  16   5    0.46    0.55
   2  16   5    0.71    0.57
   3 -16   5    0.83    0.58
   3 -16   5    0.85    0.64
   3  16   5    0.61    0.60
   3  16   5    1.00    0.65
   4 -16   5   -0.09    0.59
   4 -16   5    0.21    0.65
   4  16   5    0.00    0.59
   4  16   5    0.38    0.62
   4 -17  -5    3.55    0.80
   4  17  -5    4.82    0.80
   4  17  -5    4.27    0.80
   3 -17  -5    0.00    0.52
   3 -17  -5    0.48    0.51
   3 -17  -5    0.17    0.54
   3  17  -5    0.64    0.55
   3  17  -5    0.27    0.51
   2 -17  -5    0.82    0.54
   2 -17  -5    1.98    0.64
   2 -17  -5    0.81    0.58
   2  17  -5    0.12    0.50
   2  17  -5    0.19    0.50
  -1 -17   5    0.26    0.50
   1 -17  -5    0.09    0.53
   1 -17  -5   -0.75    0.42
   1  17  -5   -0.06    0.49
   1  17  -5   -0.18    0.47
  -1  17   5    0.38    0.46
   0 -17  -5    0.03    0.53
   0 -17   5    0.40    0.54
   0 -17  -5    0.11    0.46
   0  17   5    0.38    0.50
   0  17  -5    0.25    0.42
   0  17  -5    0.24    0.48
   0  17  -5    0.05    0.50
   1 -17   5   14.31    1.24
   1 -17   5   13.81    1.27
  -1 -17  -5   16.48    1.27
   1  17   5   17.69    1.38
  -1  17  -5   12.57    1.17
   1  17   5   15.51    1.26
  -1  17  -5   14.71    1.18
   2 -17   5   11.33    1.18
   2 -17   5   10.58    1.19
  -2  17  -5   10.71    1.13
   2  17   5   10.05    1.17
   2  17   5   11.65    1.19
   3 -17   5   -0.16    0.61
   3 -17   5    0.00    0.57
   3  17   5    0.67    0.58
   3  17   5   -0.45    0.53
   4 -17   5   -0.10    0.62
   4 -17   5   -0.01    0.61
   4  17   5    0.33    0.61
   4  17   5   -0.21    0.57
   4 -18  -5    4.63    0.89
   4 -18  -5    3.67    0.82
   4  18  -5    3.88    0.79
   4  18  -5    3.49    0.78
   3 -18  -5   11.36    1.16
   3 -18  -5    9.32    1.12
   3 -18  -5   10.83    1.20
   3  18  -5   10.51    1.14
   3  18  -5   12.28    1.22
   2 -18  -5    0.94    0.61
   2 -18  -5    1.93    0.68
   2 -18  -5    1.88    0.60
   2  18  -5    2.69    0.69
   2  18  -5    2.18    0.68
   1 -18  -5   -0.23    0.51
  -1 -18   5    0.67    0.54
   1 -18  -5    0.14    0.41
   1 -18  -5   -0.50    0.46
   1  18  -5    0.48    0.55
  -1  18   5    0.44    0.50
   1  18  -5   -0.27    0.49
   0 -18  -5   10.13    1.16
   0 -18  -5   13.83    1.25
   0 -18   5   10.40    1.15
   0  18  -5   11.08    1.14
   0  18   5   12.25    1.29
   0  18  -5   11.17    1.17
  -1 -18  -5    3.11    0.73
   1 -18   5    1.80    0.66
   1 -18   5    1.39    0.68
   1  18   5    2.04    0.70
  -1  18  -5    0.94    0.58
   1  18   5    2.47    0.67
   2 -18   5    5.43    0.96
   2 -18   5    4.90    0.88
   2  18   5    5.82    0.96
   2  18   5    6.27    0.97
   3 -18   5    0.85    0.70
   3 -18   5   -0.67    0.57
   3  18   5    0.82    0.65
   3  18   5    2.05    0.73
   3 -19  -5    1.40    0.66
   3 -19  -5   -0.93    0.51
   3  19  -5    0.27    0.55
   3  19  -5    0.18    0.55
   2 -19  -5   -0.12    0.55
   2 -19  -5   -0.15    0.53
   2 -19  -5    0.13    0.46
   2  19  -5   -0.07    0.53
   2  19  -5    0.04    0.52
   1 -19  -5    0.66    0.54
   1 -19  -5    0.48    0.59
   1 -19  -5    0.82    0.45
   1  19  -5    0.71    0.58
   1  19  -5    0.30    0.54
   0 -19   5    1.07    0.60
   0 -19  -5    1.47    0.65
   0  19   5    0.96    0.58
   0  19  -5    0.49    0.58
   0  19  -5    1.49    0.62
   1 -19   5   10.10    1.24
  -1 -19  -5    9.49    1.13
   1  19   5   12.47    1.12
  -1  19  -5   12.34    1.26
   2 -19   5    0.76    0.65
   2 -19   5    0.55    0.65
   2  19   5    1.43    0.66
   2  19   5    1.15    0.63
   3 -19   5    2.59    0.86
   3 -19   5    3.45    0.89
   3  19   5    1.56    0.71
   3  19   5    1.70    0.74
   3 -20  -5    0.14    0.61
   3  20  -5   -0.18    0.59
   3  20  -5    0.64    0.62
   2 -20  -5    2.33    0.75
   2 -20  -5    3.95    0.73
   2 -20  -5    2.02    0.77
   2  20  -5    2.49    0.73
   2  20  -5    2.42    0.76
   1 -20  -5    7.13    1.06
   1 -20  -5    6.02    0.95
   1  20  -5    6.59    0.95
   1  20  -5    6.18    1.01
   0 -20  -5   10.51    1.21
   0 -20   5   10.67    1.23
   0  20   5   10.12    1.23
   0  20  -5   13.76    1.39
   1 -20   5   -0.32    0.56
  -1  20  -5   -0.31    0.48
   1  20   5    0.39    0.60
   2 -20   5    0.17    0.67
   2  20   5    0.05    0.56
   2 -21  -5    1.29    0.69
   2 -21  -5    0.85    0.61
   2  21  -5   -0.79    0.50
   1 -21  -5    0.82    0.65
   1  21  -5    0.90    0.65
   1  21  -5   -0.13    0.54
   0 -21  -5    0.35    0.60
   0  21  -5    1.12    0.71
   0  21   5    1.13    0.66
   1 -21   5   -0.96    0.58
   1  21   5    0.02    0.59
  -1  21  -5    0.39    0.57
   0 -22  -5   -0.22    0.62
   0  22  -5    1.23    0.70
   7   0  -6    2.13    0.91
   6   0  -6   -0.24    0.65
   5   0  -6    6.02    0.45
   5   0  -6    5.33    1.00
   5   0  -6    5.82    0.47
   4   0  -6   13.41    0.73
   4   0  -6   13.81    1.31
   4   0  -6   13.90    0.78
   4   0  -6   14.23    0.77
   4   0  -6   13.06    0.72
   3   0  -6   86.37    3.28
  -3   0   6   89.84    3.16
  -3   0   6   87.42    4.23
   3   0  -6   83.46    3.20
   3   0  -6   85.01    3.28
   3   0  -6   85.76    3.21
   3   0  -6   83.04    4.21
  -2   0   6   54.66    1.94
   2   0  -6   50.88    2.74
  -2   0   6   51.53    2.75
   2   0  -6   52.92    2.11
   2   0  -6   54.41    2.17
   2   0  -6   50.68    2.14
   2   0  -6   53.23    2.12
   1   0  -6    4.97    0.52
  -1   0   6    5.21    0.73
   1   0  -6    4.18    0.51
  -1   0   6    4.96    0.55
   1   0  -6    5.95    0.60
   1   0  -6    5.32    0.57
   0   0  -6   16.05    0.92
   0   0   6   16.62    0.96
   0   0  -6   14.37    0.91
   0   0  -6   15.35    0.97
   0   0   6   15.19    0.93
   0   0   6   16.18    1.14
   0   0  -6   14.80    0.94
   0   0   6   16.67    1.00
  -1   0  -6   98.44    3.88
  -1   0  -6   99.42    3.82
   1   0   6  104.70    3.86
  -1   0  -6  101.45    3.92
   1   0   6   96.01    3.93
   1   0   6   98.46    3.87
   1   0   6  103.48    3.93
   2   0   6    0.49    0.44
   2   0   6    0.78    0.42
  -2   0  -6    0.83    0.38
   2   0   6    0.35    0.47
  -2   0  -6    0.88    0.37
   2   0   6    0.36    0.42
   3   0   6   10.31    0.94
  -3   0  -6    9.45    0.77
   3   0   6    9.17    0.90
   3   0   6   10.01    0.90
  -3   0  -6    8.25    0.84
  -3   0  -6    9.16    0.71
   3   0   6    8.85    0.89
   4   0   6    3.08    0.67
   4   0   6    2.70    0.65
   5   0   6    1.31    0.61
   5   0   6    0.52    0.53
   6   0   6    0.53    0.63
   6   0   6   -0.30    0.54
   7   1  -6    1.20    0.89
   6  -1  -6    1.25    0.77
   6   1  -6    2.77    0.91
   5  -1  -6   14.79    0.74
   5  -1  -6   13.79    0.74
   5  -1  -6   15.11    1.42
   5   1  -6   14.06    1.40
   5   1  -6   13.96    0.71
   5   1  -6   14.44    0.73
   4  -1  -6   13.80    0.72
   4  -1  -6   13.51    0.72
   4  -1  -6   12.82    0.75
   4  -1  -6   14.18    1.30
   4  -1  -6   12.28    0.76
   4   1  -6   12.52    0.75
   4   1  -6   11.45    0.70
   4   1  -6   13.54    0.73
   4   1  -6   12.18    0.73
   4   1  -6   13.33    1.29
   3  -1  -6   18.34    0.92
   3  -1  -6   18.88    1.42
   3  -1  -6   17.47    0.92
  -3  -1   6   19.90    0.83
   3  -1  -6   17.81    0.94
   3  -1  -6   17.47    0.96
   3   1  -6   18.29    0.92
  -3   1   6   17.67    1.39
   3   1  -6   17.29    0.94
   3   1  -6   17.53    0.90
   3   1  -6   16.81    1.39
   3   1  -6   17.64    0.94
  -2  -1   6    2.86    0.45
   2  -1  -6    4.17    0.47
   2  -1  -6    3.72    0.48
  -2  -1   6    4.18    0.33
  -2  -1   6    4.73    0.47
   2  -1  -6    2.78    0.41
   2  -1  -6    4.02    0.69
   2  -1  -6    5.02    0.52
   2   1  -6    3.67    0.44
   2   1  -6    4.59    0.51
  -2   1   6    3.37    0.39
   2   1  -6    3.83    0.70
   2   1  -6    4.65    0.51
  -2   1   6    5.03    0.77
   2   1  -6    4.50    0.48
  -2   1   6    3.84    0.35
  -1  -1   6    2.86    0.47
   1  -1  -6    2.74    0.46
   1  -1  -6    2.06    0.40
   1  -1  -6    2.37    0.43
   1  -1  -6    2.10    0.40
  -1  -1   6    1.14    0.25
  -1  -1   6    2.38    0.56
   1   1  -6    2.50    0.43
  -1   1   6    3.12    0.61
   1   1  -6    2.17    0.42
   1   1  -6    1.91    0.39
  -1   1   6    1.78    0.42
   1   1  -6    2.24    0.43
   1   1  -6    2.86    0.56
   0  -1  -6   94.23    3.70
   0  -1   6   98.34    3.80
   0  -1   6  100.68    3.78
   0  -1   6   96.13    3.71
   0  -1   6  101.48    4.52
   0  -1  -6  101.82    3.81
   0  -1  -6   91.56    3.75
   0  -1  -6   98.60    3.74
   0   1  -6   99.91    3.74
   0   1  -6  101.17    3.80
   0   1  -6   95.17    3.76
   0   1   6   96.13    4.51
   0   1   6   97.59    3.72
   0   1  -6   94.09    3.70
  -1  -1  -6  176.86    6.67
   1  -1   6  188.16    7.92
   1  -1   6  180.57    6.62
   1  -1   6  166.18    6.70
  -1  -1  -6  174.86    6.56
   1  -1   6  188.19    6.62
  -1  -1  -6  190.16    6.73
   1  -1   6  185.54    6.72
   1   1   6  173.20    6.72
  -1   1  -6  191.01    6.74
  -1   1  -6  177.31    6.67
   1   1   6  178.15    6.70
  -1   1  -6  182.77    6.58
   1   1   6  166.79    6.60
   1   1   6  187.07    6.61
  -2  -1  -6    2.67    0.48
  -2  -1  -6    3.32    0.50
   2  -1   6    2.64    0.58
   2  -1   6    3.09    0.56
   2  -1   6    2.79    0.59
   2  -1   6    3.31    0.55
   2   1   6    2.20    0.56
  -2   1  -6    3.15    0.49
  -2   1  -6    2.81    0.49
   2   1   6    3.36    0.58
   2   1   6    2.58    0.52
   2   1   6    2.71    0.62
  -3  -1  -6    0.30    0.35
   3  -1   6    0.45    0.48
  -3  -1  -6    0.45    0.44
   3  -1   6    0.25    0.50
  -3  -1  -6    0.33    0.31
   3  -1   6    0.90    0.45
   3  -1   6    0.82    0.45
   3   1   6    0.32    0.49
   3   1   6    0.27    0.42
  -3   1  -6    0.72    0.47
   3   1   6    0.46    0.44
  -3   1  -6    0.30    0.33
  -3   1  -6    0.42    0.36
   3   1   6    0.37    0.52
   4  -1   6    1.79    0.57
   4  -1   6    0.94    0.59
   4   1   6    1.34    0.60
   4   1   6    1.39    0.57
   5  -1   6   11.97    1.09
   5  -1   6   10.97    1.08
   5   1   6   12.01    1.16
   5   1   6   11.39    1.11
   6  -1   6    0.30    0.58
   6   1   6    0.06    0.55
   6   1   6   -0.41    0.58
   7   2  -6    0.64    0.82
   6   2  -6    2.61    0.87
   5  -2  -6   18.30    0.85
   5  -2  -6   18.17    0.90
   5  -2  -6   18.57    1.55
   5  -2  -6   17.85    0.87
   5   2  -6   17.69    1.57
   5   2  -6   16.71    0.82
   5   2  -6   17.26    0.84
   4  -2  -6    5.82    0.50
   4  -2  -6    5.62    0.52
   4  -2  -6    6.64    0.59
   4  -2  -6    6.97    0.54
   4   2  -6    5.94    0.53
   4   2  -6    5.84    0.52
   4   2  -6    4.29    0.91
   4   2  -6    5.87    0.53
   4   2  -6    5.44    0.48
   3  -2  -6    2.12    0.66
  -3  -2   6    3.02    0.33
   3  -2  -6    3.39    0.46
   3  -2  -6    2.80    0.42
   3  -2  -6    2.74    0.40
   3  -2  -6    2.40    0.40
   3   2  -6    3.67    0.76
   3   2  -6    1.97    0.37
   3   2  -6    2.83    0.44
   3   2  -6    2.70    0.42
  -3   2   6    3.17    0.34
   3   2  -6    3.01    0.42
  -3   2   6    2.42    0.69
  -2  -2   6    4.99    0.37
   2  -2  -6    5.02    0.53
   2  -2  -6    4.84    0.54
  -2  -2   6    4.75    0.46
   2  -2  -6    4.89    0.50
  -2  -2   6    5.02    0.77
   2  -2  -6    5.46    0.53
   2   2  -6    4.23    0.72
   2   2  -6    4.75    0.51
   2   2  -6    5.06    0.52
   2   2  -6    4.44    0.48
  -2   2   6    4.67    0.38
   2   2  -6    5.44    0.54
  -2   2   6    4.58    0.75
   1  -2  -6    8.81    0.67
   1  -2  -6   10.15    0.73
  -1  -2   6    8.49    0.69
   1  -2  -6    7.83    0.66
   1  -2  -6    8.93    0.72
  -1  -2   6    8.68    0.89
   1   2  -6    8.85    0.72
  -1   2   6    9.04    0.70
   1   2  -6    9.53    0.72
   1   2  -6    8.38    0.66
   1   2  -6    7.66    0.64
  -1   2   6    7.99    0.86
   1   2  -6    9.39    0.88
   0  -2   6    5.25    0.61
   0  -2  -6    6.12    0.60
   0  -2  -6    8.84    0.73
   0  -2  -6    7.45    0.70
   0  -2  -6    6.83    0.65
   0  -2   6    7.63    0.77
   0  -2   6    6.13    0.62
   0  -2   6    6.62    0.64
   0   2  -6    8.68    0.71
   0   2   6    6.14    0.68
   0   2  -6    6.19    0.60
   0   2   6    7.75    0.70
   0   2   6    6.92    0.66
   0   2  -6    7.18    0.65
   0   2  -6    6.51    0.65
  -1  -2  -6    9.09    0.81
  -1  -2  -6    8.95    0.74
   1  -2   6    9.93    0.81
   1  -2   6   10.04    0.85
   1  -2   6   10.90    0.79
  -1  -2  -6    8.96    0.73
   1  -2   6    7.43    0.74
   1   2   6    8.67    0.78
   1   2   6    8.98    0.77
   1   2   6    8.18    0.81
  -1   2  -6    9.78    0.73
  -1   2  -6    9.53    0.79
  -1   2  -6    9.87    0.75
   1   2   6    8.45    0.79
   2  -2   6   87.77    3.40
  -2  -2  -6   82.08    3.32
   2  -2   6   81.57    3.33
   2  -2   6   78.17    3.37
  -2  -2  -6   83.31    3.23
   2  -2   6   86.90    3.33
   2   2   6   81.31    3.37
  -2   2  -6   80.27    3.31
   2   2   6   81.35    3.34
   2   2   6   85.15    3.32
  -2   2  -6   83.35    3.24
   3  -2   6    1.62    0.58
   3  -2   6    1.69    0.51
  -3  -2  -6    1.59    0.44
   3  -2   6    2.33    0.53
  -3  -2  -6    1.75    0.40
  -3  -2  -6    1.29    0.48
   3  -2   6    1.93    0.58
   3   2   6    1.83    0.54
  -3   2  -6    1.28    0.39
  -3   2  -6    1.45    0.44
   3   2   6    1.42    0.51
   3   2   6    1.86    0.61
  -3   2  -6    1.63    0.53
   3   2   6    1.28    0.52
   4  -2   6    0.65    0.51
   4  -2   6    0.70    0.58
   4   2   6    0.04    0.49
   4   2   6    0.48    0.57
   5  -2   6    1.20    0.61
   5  -2   6    0.78    0.54
   5   2   6    0.77    0.59
   5   2   6    1.05    0.61
   6  -2   6    1.99    0.68
   6  -2   6    2.45    0.71
   6   2   6    1.84    0.62
   6   2   6    1.30    0.69
   6   3  -6   -0.48    0.63
   5  -3  -6    3.74    0.42
   5  -3  -6    2.87    0.39
   5  -3  -6    3.45    0.42
   5  -3  -6    3.87    0.45
   5  -3  -6    4.47    0.92
   5   3  -6    3.68    0.41
   5   3  -6    3.45    0.89
   5   3  -6    4.03    0.40
   5   3  -6    3.69    0.42
   5   3  -6    3.05    0.37
   4  -3  -6    5.41    0.52
   4  -3  -6    5.66    0.50
   4  -3  -6    5.96    0.56
   4  -3  -6    4.73    0.49
   4   3  -6    5.22    0.52
   4   3  -6    4.19    0.91
   4   3  -6    4.71    0.51
   4   3  -6    5.00    0.51
   4   3  -6    5.17    0.47
   3  -3  -6   17.71    0.97
   3  -3  -6   17.39    0.93
  -3  -3   6   17.18    0.84
   3  -3  -6   14.39    0.91
   3  -3  -6   17.60    0.93
   3   3  -6   16.25    0.94
   3   3  -6   19.62    0.97
  -3   3   6   19.94    1.42
   3   3  -6   17.92    1.41
   3   3  -6   18.45    0.95
  -3   3   6   18.95    0.86
   3   3  -6   16.57    0.91
   2  -3  -6   35.85    1.60
   2  -3  -6   34.51    1.56
  -2  -3   6   37.09    1.37
   2  -3  -6   35.01    1.54
  -2  -3   6   36.51    2.06
   2  -3  -6   35.06    1.54
  -2   3   6   34.24    1.38
  -2   3   6   33.39    2.01
   2   3  -6   33.95    2.01
   2   3  -6   35.79    1.55
   2   3  -6   34.21    1.56
   2   3  -6   34.93    1.52
   2   3  -6   35.61    1.58
   1  -3  -6   44.73    1.94
   1  -3  -6   42.57    1.86
  -1  -3   6   45.19    2.35
   1  -3  -6   42.33    1.90
   1  -3  -6   46.62    1.90
  -1  -3   6   43.58    1.90
  -1   3   6   37.71    2.28
   1   3  -6   46.61    1.90
   1   3  -6   45.28    1.90
  -1   3   6   45.55    1.92
   1   3  -6   44.04    2.33
   1   3  -6   46.19    1.93
   1   3  -6   43.61    1.86
   0  -3   6    4.15    0.56
   0  -3  -6    4.83    0.55
   0  -3  -6    4.49    0.57
   0  -3  -6    3.14    0.50
   0  -3   6    3.18    0.49
   0  -3  -6    4.20    0.57
   0  -3   6    4.89    0.68
   0  -3   6    3.93    0.53
   0   3  -6    5.22    0.61
   0   3  -6    3.94    0.52
   0   3   6    4.45    0.57
   0   3  -6    5.08    0.59
   0   3   6    5.47    0.59
   0   3   6    4.06    0.53
   0   3  -6    3.71    0.50
   1  -3   6   46.17    2.02
   1  -3   6   44.97    2.03
   1  -3   6   45.65    2.26
  -1  -3  -6   42.83    1.97
   1  -3   6   44.32    1.98
  -1  -3  -6   44.37    1.94
  -1   3  -6   45.16    1.98
   1   3   6   47.11    1.98
   1   3   6   44.10    1.99
   1   3   6   43.58    2.04
   1   3   6   44.18    2.00
  -1   3  -6   46.00    1.94
   2  -3   6  167.43    6.09
   2  -3   6  151.74    6.06
   2  -3   6  156.97    5.99
  -2  -3  -6  160.52    5.89
   2  -3   6  167.60    7.01
   2  -3   6  162.68    5.98
  -2  -3  -6  163.69    6.02
   2   3   6  156.55    6.08
  -2   3  -6  155.00    5.88
   2   3   6  163.38    6.05
  -2   3  -6  157.91    6.00
   2   3   6  157.70    5.96
   2   3   6  155.55    5.97
   3  -3   6   18.10    1.28
  -3  -3  -6   20.55    1.18
   3  -3   6   20.85    1.30
   3  -3   6   21.73    1.28
  -3  -3  -6   21.07    1.08
   3  -3   6   18.16    1.29
  -3  -3  -6   20.75    1.21
  -3   3  -6   20.16    1.19
   3   3   6   20.71    1.28
   3   3   6   20.96    1.26
   3   3   6   20.84    1.32
  -3   3  -6   21.21    1.10
   3   3   6   20.87    1.33
  -4  -3  -6    9.31    0.89
   4  -3   6    8.09    0.91
   4  -3   6    8.91    0.96
   4   3   6    6.98    0.89
   4   3   6    6.62    0.87
   5  -3   6    9.89    1.07
   5  -3   6    8.79    1.05
   5   3   6   11.59    1.12
   5   3   6   10.91    1.10
   6  -3   6    0.46    0.62
   6  -3   6   -0.26    0.55
   6   3   6   -0.08    0.47
   6   3   6    0.16    0.60
   6  -4  -6    1.33    0.38
   6   4  -6    2.19    0.91
   5  -4  -6    5.57    0.49
   5  -4  -6    4.72    0.48
   5  -4  -6    4.40    0.46
   5   4  -6    3.82    0.43
   5   4  -6    4.65    0.47
   5   4  -6    4.52    0.45
   5   4  -6    4.38    0.46
   5   4  -6    4.27    0.97
   4  -4  -6    0.72    0.35
   4  -4  -6    1.54    0.36
   4  -4  -6    0.84    0.39
   4  -4  -6    0.79    0.35
   4   4  -6    1.14    0.36
   4   4  -6    1.22    0.32
   4   4  -6    0.97    0.68
   4   4  -6    1.14    0.39
   4   4  -6    0.92    0.34
  -3  -4   6    1.35    0.24
   3  -4  -6    0.39    0.34
   3  -4  -6    0.74    0.35
   3  -4  -6    1.22    0.40
   3  -4  -6    0.63    0.34
   3   4  -6    0.85    0.60
   3   4  -6    0.75    0.35
   3   4  -6    0.63    0.35
   3   4  -6    1.14    0.39
  -3   4   6    0.74    0.27
   3   4  -6    0.99    0.34
  -3   4   6    0.87    0.58
   2  -4  -6   35.42    1.62
   2  -4  -6   35.40    1.61
   2  -4  -6   35.33    1.56
  -2  -4   6   37.12    1.40
   2  -4  -6   34.55    1.56
   2   4  -6   37.02    1.58
   2   4  -6   35.94    1.61
   2   4  -6   30.73    1.56
   2   4  -6   35.99    2.07
  -2   4   6   34.30    2.03
  -2   4   6   35.84    1.42
   2   4  -6   36.18    1.55
   1  -4  -6   56.45    2.34
   1  -4  -6   55.96    2.34
   1  -4  -6   56.33    2.38
  -1  -4   6   56.87    2.37
  -1  -4   6   59.08    2.92
   1  -4  -6   60.80    2.42
   1   4  -6   56.85    2.36
   1   4  -6   58.15    2.35
   1   4  -6   54.19    2.86
  -1   4   6   55.89    2.37
   1   4  -6   60.84    2.40
   1   4  -6   56.31    2.31
   0  -4   6    0.59    0.43
   0  -4  -6    0.52    0.35
   0  -4  -6   -0.35    0.33
   0  -4   6   -0.13    0.31
   0  -4   6    0.06    0.34
   0  -4  -6    0.48    0.39
   0  -4  -6    0.27    0.34
   0  -4   6    0.24    0.37
   0   4  -6   -0.17    0.34
   0   4   6    0.50    0.36
   0   4   6    0.15    0.35
   0   4  -6    0.36    0.32
   0   4   6    0.63    0.36
   0   4  -6    0.00    0.30
   0   4  -6    0.34    0.34
   0   4  -6    0.35    0.35
  -1  -4  -6    1.41    0.43
   1  -4   6    1.57    0.48
   1  -4   6    2.11    0.47
  -1  -4  -6    1.82    0.43
   1  -4   6    1.59    0.48
   1  -4   6    1.46    0.45
   1   4   6    2.04    0.51
   1   4   6    1.47    0.46
  -1   4  -6    1.30    0.40
  -1   4  -6    1.30    0.41
   1   4   6    1.08    0.46
   2  -4   6   69.48    3.04
   2  -4   6   78.91    3.08
  -2  -4  -6   69.94    2.97
   2  -4   6   71.38    3.00
   2  -4   6   74.00    3.35
   2  -4   6   71.91    2.98
  -2  -4  -6   67.61    2.87
  -2   4  -6   75.91    2.92
   2   4   6   72.40    3.01
   2   4   6   74.92    2.99
  -2   4  -6   72.44    2.98
   2   4   6   75.83    3.05
   2   4   6   66.59    3.02
   3  -4   6    9.16    0.90
   3  -4   6    7.51    0.87
   3  -4   6    7.30    0.71
   3  -4   6    7.44    0.85
   3  -4   6    6.96    0.84
  -3  -4  -6    7.69    0.77
  -3  -4  -6    9.21    0.84
  -3  -4  -6    9.68    0.69
   3   4   6    5.26    0.81
  -3   4  -6    8.42    0.80
   3   4   6    9.48    0.92
  -3   4  -6    8.70    0.73
   3   4   6    8.63    0.88
   3   4   6    7.72    0.88
  -4  -4  -6   11.90    0.93
   4  -4   6   12.08    1.05
   4  -4   6   10.14    1.02
   4   4   6   10.73    1.02
   4   4   6   12.04    1.03
   5  -4   6    6.00    0.86
   5  -4   6    6.21    0.90
   5   4   6    5.46    0.88
   5   4   6    5.70    0.83
   6  -4   6    0.70    0.61
   6  -4   6   -0.02    0.62
   6   4   6   -0.08    0.63
   6   4   6    1.01    0.57
   6  -5  -6    0.38    0.36
   6   5  -6   -0.12    0.69
   6   5  -6    0.17    0.29
   5  -5  -6    1.65    0.39
   5  -5  -6    2.18    0.40
   5  -5  -6    2.12    0.43
   5   5  -6    1.64    0.37
   5   5  -6    2.03    0.41
   5   5  -6    1.49    0.76
   5   5  -6    2.39    0.38
   4  -5  -6    0.61    0.37
   4  -5  -6    0.17    0.33
   4  -5  -6   -0.09    0.35
   4  -5  -6   -0.11    0.32
   4   5  -6    0.51    0.63
   4   5  -6    0.44    0.34
   4   5  -6    0.17    0.33
   4   5  -6   -0.12    0.30
   4   5  -6   -0.36    0.34
  -3  -5   6   17.56    0.90
   3  -5  -6   17.06    1.00
   3  -5  -6   16.68    0.98
   3  -5  -6   19.45    1.01
   3  -5  -6   18.43    1.02
   3   5  -6   16.58    0.94
   3   5  -6   18.28    1.44
  -3   5   6   15.94    1.33
   3   5  -6   17.65    0.99
   3   5  -6   17.37    0.99
  -3   5   6   18.29    0.91
   3   5  -6   16.46    0.97
  -2  -5   6   12.83    0.69
   2  -5  -6   12.52    0.85
   2  -5  -6   12.50    0.86
   2  -5  -6   10.68    0.82
   2  -5  -6   11.93    0.84
   2   5  -6   13.13    0.84
   2   5  -6   13.98    1.16
  -2   5   6   12.68    1.12
   2   5  -6   13.60    0.86
   2   5  -6   15.17    0.89
   2   5  -6   12.25    0.81
   1  -5  -6   79.34    3.14
  -1  -5   6   76.72    3.10
   1  -5  -6   70.90    3.04
   1  -5  -6   80.04    3.07
   1  -5  -6   76.63    3.11
   1   5  -6   76.22    3.04
  -1   5   6   73.43    3.09
   1   5  -6   86.03    3.16
   1   5  -6   81.97    3.08
   1   5  -6   76.57    3.74
   1   5  -6   79.16    3.11
   0  -5   6    1.56    0.49
   0  -5   6    1.77    0.46
   0  -5  -6    1.58    0.41
   0  -5  -6    1.84    0.47
   0  -5   6    2.06    0.48
   0  -5  -6    2.38    0.46
   0  -5  -6    2.98    0.49
   0   5   6    1.60    0.43
   0   5  -6    1.43    0.43
   0   5  -6    2.12    0.43
   0   5  -6    2.09    0.48
   0   5  -6    1.91    0.48
   0   5   6    1.70    0.45
   0   5  -6    2.09    0.45
   1  -5   6    3.03    0.46
  -1  -5  -6    2.73    0.49
  -1  -5  -6    1.84    0.45
   1  -5   6    2.55    0.52
   1  -5   6    2.76    0.56
   1  -5   6    2.92    0.56
  -1   5  -6    2.95    0.50
   1   5   6    2.68    0.53
  -1   5  -6    2.51    0.47
   1   5   6    2.93    0.52
   1   5   6    2.10    0.52
   2  -5   6    0.03    0.35
  -2  -5  -6   -0.98    0.27
   2  -5   6   -0.01    0.40
   2  -5   6   -0.31    0.46
   2  -5   6   -0.52    0.38
  -2  -5  -6   -0.02    0.35
   2  -5   6   -0.04    0.45
  -2   5  -6    0.13    0.38
  -2   5  -6    0.13    0.34
   2   5   6    0.64    0.43
   2   5   6    0.05    0.43
   2   5   6   -0.30    0.47
   2   5   6    0.65    0.48
  -2   5  -6    0.04    0.42
   3  -5   6   17.51    1.01
   3  -5   6   17.71    1.22
   3  -5   6   18.44    1.24
   3  -5   6   16.30    1.17
   3  -5   6   17.15    1.23
  -3  -5  -6   16.97    0.99
  -3  -5  -6   17.43    1.10
   3   5   6   18.93    1.23
   3   5   6   16.92    1.20
   3   5   6   18.25    1.25
  -3   5  -6   16.80    1.08
  -3   5  -6   17.26    1.01
   3   5   6   16.14    1.17
   4  -5   6    1.08    0.56
  -4  -5  -6    0.42    0.37
   4  -5   6    0.30    0.53
   4   5   6    0.30    0.57
   4   5   6    1.29    0.55
   5  -5   6   -0.58    0.49
   5  -5   6    0.68    0.57
   5   5   6    0.17    0.47
   5   5   6   -0.66    0.53
   6  -5   6    2.24    0.67
   6  -5   6    2.63    0.73
   6   5   6    1.46    0.61
   6   5   6    1.82    0.72
   6  -6  -6   -0.07    0.37
   6  -6  -6    2.36    0.29
   6   6  -6    0.86    0.77
   6   6  -6    0.10    0.32
   6   6  -6    0.18    0.29
   5  -6  -6    0.16    0.34
   5  -6  -6    0.74    0.39
   5   6  -6    0.49    0.37
   5   6  -6    0.04    0.31
   5   6  -6    0.11    0.31
   5   6  -6    0.23    0.67
   4  -6  -6   22.91    1.19
   4  -6  -6   22.96    1.19
   4  -6  -6   22.27    1.17
   4  -6  -6   23.59    1.21
   4   6  -6   22.14    1.16
   4   6  -6   22.94    1.17
   4   6  -6   23.63    1.74
   4   6  -6   22.86    1.17
   4   6  -6   21.85    1.13
   3  -6  -6    0.09    0.34
   3  -6  -6    0.13    0.36
   3  -6  -6    0.48    0.36
   3  -6  -6   -0.01    0.34
  -3  -6   6   -0.10    0.28
  -3   6   6    0.51    0.52
   3   6  -6    0.04    0.49
   3   6  -6    0.52    0.36
   3   6  -6   -0.03    0.37
   3   6  -6    0.00    0.29
  -3   6   6    0.63    0.29
   3   6  -6    0.55    0.34
   2  -6  -6   14.36    0.91
   2  -6  -6   11.74    0.86
  -2  -6   6   13.51    0.74
   2  -6  -6   13.84    0.92
   2  -6  -6   12.00    0.88
  -2   6   6   12.63    1.14
   2   6  -6   13.61    0.88
   2   6  -6   14.02    1.20
   2   6  -6   14.26    0.87
  -2   6   6   12.61    0.75
   2   6  -6   14.18    0.91
   2   6  -6   14.27    0.93
   1  -6  -6   11.77    0.84
   1  -6  -6   10.31    0.81
   1  -6  -6   11.46    0.82
  -1  -6   6   10.07    0.81
   1  -6  -6   10.34    0.83
  -1   6   6   10.46    0.80
   1   6  -6   11.87    0.83
  -1   6   6    8.48    0.70
   1   6  -6   11.99    0.85
   1   6  -6   11.01    0.81
   1   6  -6   10.41    0.98
   1   6  -6   11.28    0.78
   0  -6  -6    1.74    0.46
   0  -6   6    0.95    0.42
   0  -6  -6    2.26    0.51
   0  -6   6    1.79    0.47
   0  -6  -6    1.44    0.43
   0   6  -6    2.86    0.49
   0   6  -6    1.89    0.51
   0   6   6    2.96    0.50
   0   6  -6    1.98    0.44
   0   6  -6    1.62    0.45
   0   6   6    0.73    0.40
   1  -6   6    0.15    0.40
   1  -6   6    0.59    0.40
  -1  -6  -6    0.27    0.36
   1  -6   6    0.41    0.44
  -1  -6  -6    0.25    0.37
   1  -6   6    0.33    0.42
  -1   6  -6    0.92    0.39
   1   6   6    0.13    0.39
  -1   6  -6    0.72    0.40
   1   6   6    0.21    0.43
   1   6   6    0.23    0.41
   2  -6   6    0.14    0.44
   2  -6   6    0.50    0.46
  -2  -6  -6    0.00    0.35
   2  -6   6    0.41    0.50
   2  -6   6    0.41    0.36
  -2  -6  -6   -0.40    0.34
   2  -6   6    0.26    0.44
  -2   6  -6    0.28    0.43
  -2   6  -6    0.49    0.36
   2   6   6   -0.13    0.40
   2   6   6    0.72    0.49
  -2   6  -6    0.55    0.39
   2   6   6    0.11    0.44
   3  -6   6    0.35    0.51
   3  -6   6    0.45    0.49
   3  -6   6   -0.20    0.49
  -3  -6  -6    0.62    0.37
  -3  -6  -6    0.35    0.38
   3  -6   6    0.60    0.46
   3   6   6    0.10    0.53
   3   6   6    0.08    0.44
   3   6   6    0.37    0.48
  -3   6  -6    0.16    0.38
  -3   6  -6    0.49    0.35
   4  -6   6    0.85    0.56
   4  -6   6    0.44    0.52
  -4  -6  -6    0.62    0.38
   4   6   6    0.45    0.49
   4   6   6    0.32    0.53
   5  -6   6    0.57    0.60
   5  -6   6    1.06    0.59
   5   6   6    0.85    0.53
   5   6   6   -0.06    0.57
   6  -6   6    1.89    0.71
   6  -6   6    0.43    0.63
   6   6   6    1.18    0.61
   6   6   6    0.91    0.65
   6  -7  -6    5.71    0.67
   6  -7  -6    8.49    0.60
   6   7  -6    6.78    1.30
   6   7  -6    5.79    0.61
   6   7  -6    6.21    0.57
   5  -7  -6    9.31    0.75
   5  -7  -6    9.06    0.77
   5   7  -6    9.44    0.72
   5   7  -6    9.39    0.71
   4  -7  -6    0.98    0.42
   4  -7  -6    0.96    0.34
   4  -7  -6    0.50    0.39
   4   7  -6    1.41    0.73
   4   7  -6    1.11    0.43
   4   7  -6    0.61    0.37
   4   7  -6    1.02    0.38
   4   7  -6    0.47    0.37
  -3  -7   6    6.77    0.59
   3  -7  -6    5.13    0.62
   3  -7  -6    5.02    0.60
   3  -7  -6    5.44    0.65
   3  -7  -6    5.19    0.63
   3   7  -6    5.16    0.61
   3   7  -6    4.69    0.58
  -3   7   6    6.62    0.56
  -3   7   6    7.52    1.00
   3   7  -6    4.93    0.57
   3   7  -6    4.49    0.89
   3   7  -6    6.38    0.66
   2  -7  -6    3.45    0.55
   2  -7  -6    3.44    0.54
  -2  -7   6    3.37    0.52
   2  -7  -6    4.59    0.59
   2  -7  -6    4.32    0.59
  -2  -7   6    4.38    0.48
   2   7  -6    4.81    0.57
   2   7  -6    4.72    0.58
   2   7  -6    3.69    0.54
  -2   7   6    3.84    0.75
  -2   7   6    4.38    0.47
   2   7  -6    3.68    0.53
  -2   7   6    3.51    0.52
   1  -7  -6   15.73    1.01
  -1  -7   6   14.82    0.97
   1  -7  -6   12.52    0.95
   1  -7  -6   15.21    0.99
   1  -7  -6   14.68    1.00
   1   7  -6   15.48    0.94
   1   7  -6   15.47    0.99
   1   7  -6   14.76    0.96
  -1   7   6   12.87    0.88
   1   7  -6   15.42    1.18
   1   7  -6   16.64    1.02
  -1   7   6   15.37    0.98
   0  -7   6   17.96    1.13
   0  -7  -6   19.09    1.12
   0  -7  -6   18.79    1.15
   0  -7  -6   21.17    1.23
   0  -7   6   19.41    1.18
   0   7   6   19.94    1.14
   0   7  -6   20.71    1.19
   0   7  -6   19.41    1.27
   0   7  -6   19.15    1.14
   0   7   6   18.46    1.16
   0   7  -6   20.20    1.12
   1  -7   6   98.52    3.93
   1  -7   6   92.91    3.83
  -1  -7  -6   96.40    3.88
  -1  -7  -6   93.76    3.78
  -1   7  -6   97.19    3.78
   1   7   6   97.89    3.94
  -1   7  -6  102.85    4.42
   1   7   6   93.62    3.82
  -1   7  -6   99.74    3.87
   2  -7   6    1.89    0.57
   2  -7   6    1.40    0.57
  -2  -7  -6    2.22    0.51
  -2  -7  -6    1.39    0.42
   2  -7   6    1.86    0.55
  -2   7  -6    1.63    0.47
  -2   7  -6    1.38    0.52
  -2   7  -6    2.74    0.50
   2   7   6    2.01    0.57
   2   7   6    2.13    0.54
   2   7   6    1.39    0.55
   2   7   6    1.79    0.56
   3  -7   6    3.18    0.68
  -3  -7  -6    4.77    0.64
   3  -7   6    3.88    0.72
   3   7   6    4.88    0.74
   3   7   6    4.08    0.75
  -3   7  -6    5.75    0.71
   3   7   6    4.36    0.69
   4  -7   6    1.08    0.58
  -4  -7  -6    1.51    0.42
   4  -7   6    1.17    0.60
   4   7   6    0.33    0.48
   4   7   6    1.11    0.58
   5  -7   6   15.09    1.24
   5  -7   6   14.78    1.27
   5   7   6   14.95    1.22
   5   7   6   14.44    1.23
   6  -7   6    5.60    0.93
   6  -7   6    6.56    0.99
   6   7   6    5.19    0.84
   6   7   6    4.45    0.86
   6  -8  -6    0.13    0.42
   6   8  -6    0.18    0.36
   6   8  -6   -0.13    0.31
   5  -8  -6    2.16    0.41
   5  -8  -6    1.35    0.45
   5   8  -6    0.65    0.38
   5   8  -6    1.00    0.76
   5   8  -6    1.13    0.40
   4  -8  -6    0.93    0.44
   4  -8  -6    1.19    0.45
   4   8  -6    0.86    0.42
   4   8  -6    0.77    0.39
   4   8  -6    0.90    0.41
   3  -8  -6  116.94    4.44
  -3  -8   6  114.48    4.40
   3  -8  -6  118.08    4.54
   3  -8  -6  110.14    4.45
   3  -8  -6  116.49    4.52
   3   8  -6  116.22    5.65
   3   8  -6  115.42    4.49
  -3   8   6  116.13    5.52
   3   8  -6  123.59    4.52
   3   8  -6  114.64    4.40
  -3   8   6  115.82    4.43
   3   8  -6  119.34    4.44
  -2  -8   6    0.00    0.31
   2  -8  -6    0.73    0.43
   2  -8  -6   -0.15    0.39
  -2  -8   6    0.06    0.33
   2  -8  -6   -0.19    0.36
   2  -8  -6    0.66    0.39
   2   8  -6    0.23    0.38
   2   8  -6   -0.04    0.39
   2   8  -6    0.41    0.41
  -2   8   6    1.43    0.27
   2   8  -6    0.73    0.54
   2   8  -6   -0.40    0.34
  -2   8   6   -0.08    0.34
   1  -8  -6   -0.34    0.37
   1  -8  -6    0.02    0.40
   1  -8  -6   -0.03    0.38
  -1  -8   6   -0.17    0.37
   1  -8  -6    0.16    0.39
  -1  -8   6    0.06    0.35
  -1   8   6   -0.28    0.33
   1   8  -6    0.32    0.48
  -1   8   6   -0.10    0.36
   1   8  -6   -0.15    0.40
   1   8  -6    0.11    0.40
   1   8  -6    0.39    0.38
   1   8  -6   -0.37    0.35
   0  -8   6    3.03    0.56
   0  -8  -6    1.98    0.50
   0  -8  -6    2.69    0.52
   0  -8   6    2.89    0.58
   0   8  -6    3.15    0.57
   0   8  -6    3.84    0.57
   0   8  -6    3.05    0.59
   0   8  -6    3.24    0.55
   0   8   6    2.63    0.52
   0   8   6    2.89    0.56
   1  -8   6   13.02    1.06
  -1  -8  -6   14.11    0.99
   1  -8   6   13.41    1.06
  -1  -8  -6   12.94    1.00
  -1   8  -6   14.23    0.98
   1   8   6   12.51    1.04
  -1   8  -6   15.21    1.03
   1   8   6   14.39    1.05
  -1   8  -6   16.36    1.03
  -2  -8  -6    0.49    0.43
   2  -8   6    0.49    0.50
   2  -8   6    0.94    0.52
  -2  -8  -6    0.89    0.42
   2  -8   6    0.30    0.52
  -2   8  -6    1.08    0.41
   2   8   6    1.78    0.51
  -2   8  -6    1.02    0.44
   2   8   6    0.44    0.52
   2   8   6    0.45    0.52
   3  -8   6    9.18    0.99
   3  -8   6    9.47    0.98
  -3  -8  -6    9.59    0.83
  -3   8  -6    8.56    0.85
   3   8   6    7.31    0.89
   3   8   6    9.18    0.98
   4  -8   6    0.76    0.55
   4  -8   6    0.26    0.54
   4   8   6    0.09    0.45
   4   8   6   -0.27    0.51
   5  -8   6    0.42    0.61
   5  -8   6    0.18    0.56
   5   8   6   -0.06    0.50
   5   8   6    0.30    0.57
   6  -9  -6    0.18    0.40
   6   9  -6    1.43    0.42
   6   9  -6    0.91    0.42
   5  -9  -6    0.57    0.45
   5  -9  -6    0.15    0.40
   5   9  -6    0.27    0.39
   5   9  -6    0.59    0.39
   4  -9  -6    0.65    0.39
   4  -9  -6    0.66    0.40
   4   9  -6    0.61    0.68
   4   9  -6   -0.14    0.38
   4   9  -6    0.63    0.41
   3  -9  -6   76.90    3.10
   3  -9  -6   75.56    3.14
  -3  -9   6   79.07    3.05
   3  -9  -6   77.18    3.17
   3  -9  -6   74.71    3.11
   3   9  -6   72.67    3.05
   3   9  -6   76.76    3.13
   3   9  -6   83.52    3.12
  -3   9   6   66.54    3.02
   3   9  -6   75.56    4.00
   3   9  -6   80.70    3.16
  -2  -9   6    0.15    0.36
   2  -9  -6   -0.16    0.40
   2  -9  -6    0.35    0.41
   2  -9  -6   -0.21    0.39
  -2  -9   6   -0.16    0.32
   2  -9  -6    0.73    0.44
   2   9  -6   -0.22    0.40
  -2   9   6    0.53    0.36
   2   9  -6    0.08    0.37
   2   9  -6    0.56    0.43
   2   9  -6   -0.14    0.53
   2   9  -6    0.04    0.43
  -2   9   6    0.47    0.34
  -1  -9   6    2.59    0.56
   1  -9  -6    2.33    0.55
   1  -9  -6    2.81    0.57
   1  -9  -6    2.09    0.51
  -1  -9   6    2.42    0.51
   1  -9  -6    2.10    0.51
   1   9  -6    2.14    0.51
   1   9  -6    2.44    0.64
   1   9  -6    3.34    0.54
   1   9  -6    2.15    0.50
  -1   9   6    2.44    0.48
   1   9  -6    2.83    0.52
   0  -9  -6   46.38    2.15
   0  -9   6   48.39    2.23
   0  -9   6   48.67    2.16
   0  -9  -6   48.78    2.21
   0   9  -6   48.29    2.14
   0   9   6   44.33    2.13
   0   9   6   47.82    2.23
   0   9  -6   50.10    2.20
   0   9  -6   47.59    2.47
  -1  -9  -6   17.23    1.16
  -1  -9  -6   18.07    1.13
   1  -9   6   17.15    1.20
   1  -9   6   18.11    1.24
   1   9   6   17.85    1.20
  -1   9  -6   20.15    1.17
   1   9   6   16.96    1.20
  -1   9  -6   19.54    1.18
  -1   9  -6   17.62    1.18
  -1   9  -6   18.36    1.18
   2  -9   6    4.14    0.75
  -2  -9  -6    4.10    0.60
  -2  -9  -6    4.12    0.63
   2  -9   6    2.47    0.64
  -2   9  -6    5.38    0.68
   2   9   6    3.24    0.68
  -2   9  -6    4.93    0.63
   2   9   6    5.03    0.75
   3  -9   6    0.55    0.54
   3  -9   6    0.22    0.51
  -3  -9  -6    0.61    0.40
  -3   9  -6    0.82    0.43
   3   9   6    0.23    0.49
   3   9   6    1.32    0.59
   4  -9   6    0.34    0.52
   4  -9   6    0.26    0.56
   4   9   6   -0.15    0.51
   4   9   6    0.37    0.51
   5  -9   6   -0.50    0.51
   5  -9   6    0.98    0.60
   5   9   6   -0.02    0.52
   5   9   6    0.25    0.60
   6 -10  -6    3.83    0.68
   6 -10  -6    6.17    0.71
   6  10  -6    4.29    0.62
   6  10  -6    3.68    0.59
   5 -10  -6   16.68    1.10
   5 -10  -6   16.94    1.13
   5  10  -6   16.42    1.06
   5  10  -6   15.27    1.65
   5  10  -6   14.50    1.02
   4 -10  -6   16.95    1.15
   4 -10  -6   18.35    1.18
   4  10  -6   18.99    1.12
   4  10  -6   17.53    1.10
   4  10  -6   18.78    1.68
  -3 -10   6    2.29    0.47
   3 -10  -6    2.61    0.60
   3 -10  -6    2.55    0.55
   3  10  -6    3.40    0.87
   3  10  -6    2.47    0.52
   3  10  -6    2.30    0.52
  -2 -10   6    0.16    0.39
   2 -10  -6   -0.24    0.42
   2 -10  -6    0.23    0.43
   2 -10  -6    0.09    0.43
  -2 -10   6   -0.37    0.33
   2 -10  -6    0.63    0.44
   2  10  -6    0.14    0.40
   2  10  -6    0.07    0.45
   2  10  -6    0.28    0.42
  -2  10   6   -0.40    0.32
  -2  10   6   -0.40    0.30
   2  10  -6    0.02    0.54
  -1 -10   6    4.22    0.65
   1 -10  -6    3.16    0.64
  -1 -10   6    4.32    0.62
   1 -10  -6    3.38    0.62
   1 -10  -6    3.98    0.63
  -1  10   6    3.59    0.55
   1  10  -6    3.82    0.68
  -1  10   6    3.23    0.60
   1  10  -6    3.44    0.59
   1  10  -6    3.83    0.65
   1  10  -6    3.84    0.65
   1  10  -6    3.67    0.61
   0 -10   6   58.67    2.68
   0 -10   6   60.05    2.62
   0 -10  -6   60.54    2.63
   0 -10  -6   63.64    2.70
   0  10  -6   62.41    3.05
   0  10  -6   59.71    2.60
   0  10   6   61.94    2.71
   0  10   6   58.79    2.61
   0  10  -6   61.01    2.66
  -1 -10  -6    1.64    0.50
   1 -10   6    1.08    0.55
   1 -10   6    1.58    0.57
  -1 -10  -6    1.37    0.49
  -1  10  -6    1.84    0.47
  -1  10  -6    2.44    0.57
  -1  10  -6    1.10    0.48
   1  10   6    1.83    0.58
   1  10   6    1.80    0.57
  -1  10  -6    0.94    0.44
   2 -10   6    0.00    0.54
   2 -10   6    0.31    0.50
  -2 -10  -6   -0.24    0.37
  -2 -10  -6   -0.21    0.39
   2  10   6    0.42    0.52
   2  10   6    0.23    0.48
  -2  10  -6    0.28    0.41
  -2  10  -6    0.49    0.40
   3 -10   6    0.67    0.58
   3 -10   6    1.05    0.58
  -3 -10  -6    1.51    0.47
   3  10   6    1.53    0.62
   3  10   6    0.48    0.52
  -3  10  -6    0.94    0.46
   4 -10   6    1.04    0.61
   4 -10   6    2.29    0.67
   4  10   6    1.97    0.61
   4  10   6    1.55    0.63
   5 -10   6    1.85    0.69
   5 -10   6    1.57    0.67
   5  10   6    2.72    0.70
   5  10   6    2.92    0.78
   6 -11  -6    1.72    0.59
   6 -11  -6    1.52    0.54
   6  11  -6    1.71    0.51
   6  11  -6    2.26    0.54
   5 -11  -6    3.41    0.51
   5 -11  -6    2.96    0.61
   5  11  -6    2.87    0.57
   5  11  -6    3.68    1.02
   5  11  -6    2.86    0.59
   4 -11  -6   13.67    1.04
   4 -11  -6   12.58    1.03
   4  11  -6   12.05    0.96
   4  11  -6   15.57    1.00
   4  11  -6   15.36    1.54
   3 -11  -6    7.80    0.84
   3 -11  -6    7.30    0.84
   3  11  -6    7.09    1.11
   3  11  -6    7.00    0.76
   3  11  -6    6.38    0.75
   2 -11  -6    3.84    0.67
  -2 -11   6    5.27    0.62
  -2 -11   6    3.26    0.59
   2 -11  -6    5.31    0.73
   2 -11  -6    4.31    0.69
   2 -11  -6    4.74    0.70
   2  11  -6    4.29    0.69
   2  11  -6    4.87    0.89
  -2  11   6    5.09    0.62
   2  11  -6    4.10    0.66
   2  11  -6    5.04    0.72
  -2  11   6    3.79    0.63
   2  11  -6    3.57    0.61
   1 -11  -6   30.10    1.61
  -1 -11   6   27.90    1.59
   1 -11  -6   29.76    1.62
   1 -11  -6   31.48    1.68
  -1 -11   6   30.80    1.54
   1  11  -6   29.30    1.90
  -1  11   6   30.22    1.54
   1  11  -6   28.66    1.56
   1  11  -6   30.09    1.61
   1  11  -6   33.29    1.68
  -1  11   6   28.24    1.61
   0 -11  -6    0.34    0.46
   0 -11  -6    0.23    0.44
   0 -11   6    0.55    0.50
   0 -11   6   -0.29    0.44
   0  11  -6    0.73    0.46
   0  11  -6    1.30    0.47
   0  11  -6    0.41    0.44
   0  11   6    1.06    0.48
   0  11  -6    0.99    0.49
  -1 -11  -6    0.54    0.48
  -1 -11  -6    1.33    0.50
   1 -11   6    1.54    0.58
   1 -11   6    1.03    0.55
  -1  11  -6    1.32    0.52
  -1  11  -6    1.81    0.50
  -1  11  -6    1.17    0.54
   1  11   6    0.95    0.54
  -1  11  -6    1.35    0.46
   1  11   6    1.48    0.56
   2 -11   6    4.51    0.77
  -2 -11  -6    4.40    0.64
  -2 -11  -6    3.50    0.63
   2 -11   6    5.13    0.79
   2  11   6    3.86    0.73
  -2  11  -6    4.14    0.61
  -2  11  -6    5.77    0.74
   2  11   6    3.64    0.72
   3 -11   6   37.03    2.01
   3 -11   6   38.65    2.07
   3  11   6   37.75    2.01
   3  11   6   35.97    2.01
  -3  11  -6   38.40    1.92
   4 -11   6    5.17    0.86
   4 -11   6    3.73    0.80
   4  11   6    4.45    0.79
   4  11   6    6.59    0.91
   5 -11   6    7.64    1.04
   5 -11   6    6.75    0.98
   5  11   6    7.04    0.98
   5  11   6    5.95    0.94
   5 -12  -6    0.08    0.47
   5 -12  -6   -0.39    0.39
   5  12  -6   -0.21    0.41
   4 -12  -6    0.25    0.46
   4  12  -6   -0.50    0.40
   4  12  -6   -0.04    0.59
   4  12  -6   -0.63    0.37
   3 -12  -6    2.55    0.60
   3 -12  -6    1.08    0.55
   3  12  -6    2.25    0.58
   3  12  -6    2.60    0.83
   3  12  -6    2.48    0.56
   2 -12  -6   23.16    1.43
   2 -12  -6   23.27    1.43
  -2 -12   6   23.24    1.37
   2 -12  -6   24.05    1.46
  -2  12   6   23.61    1.39
   2  12  -6   23.48    1.39
   2  12  -6   21.33    1.32
   2  12  -6   24.09    1.77
   2  12  -6   26.44    1.48
  -1 -12   6    4.66    0.68
   1 -12  -6    3.48    0.66
  -1 -12   6    4.81    0.73
   1 -12  -6    4.24    0.70
   1  12  -6    3.27    0.64
  -1  12   6    2.99    0.62
  -1  12   6    4.45    0.63
   1  12  -6    5.03    0.70
   1  12  -6    4.05    0.81
   0 -12  -6   10.67    0.87
   0 -12   6    8.68    0.89
   0 -12   6    8.01    0.95
   0  12   6    7.43    0.87
   0  12  -6    8.57    0.87
   0  12  -6    8.92    0.85
   0  12   6    8.21    0.94
   0  12  -6    8.03    0.87
   0  12  -6    9.46    0.97
  -1 -12  -6   10.80    1.01
   1 -12   6   10.87    1.09
   1 -12   6   10.68    1.05
  -1  12  -6   11.83    1.00
  -1  12  -6   11.22    0.93
   1  12   6    9.92    1.00
  -1  12  -6   10.55    0.92
   1  12   6   10.04    1.04
   2 -12   6   13.81    1.18
   2 -12   6   12.45    1.14
  -2 -12  -6   14.07    1.08
   2  12   6   14.33    1.19
  -2  12  -6   15.49    1.05
   2  12   6   12.89    1.15
  -2  12  -6   15.31    1.12
   3 -12   6    1.11    0.60
   3 -12   6    1.75    0.67
   3  12   6    2.43    0.68
   3  12   6    1.79    0.57
   4 -12   6    0.11    0.58
   4 -12   6    0.45    0.58
   4  12   6    0.20    0.44
   4  12   6   -0.67    0.50
   5 -12   6    3.07    0.83
   5 -12   6    2.90    0.76
   5  12   6    3.15    0.79
   5  12   6    2.65    0.76
   5 -13  -6    2.53    0.66
   5 -13  -6    2.13    0.59
   5  13  -6    2.18    0.57
   5  13  -6    1.60    0.52
   4 -13  -6    1.56    0.58
   4 -13  -6    1.89    0.58
   4  13  -6    1.71    0.82
   4  13  -6    2.26    0.58
   4  13  -6    1.21    0.53
   3 -13  -6    1.62    0.57
   3 -13  -6    1.77    0.57
   3  13  -6    1.94    0.77
   3  13  -6    1.85    0.55
   3  13  -6    1.70    0.54
   2 -13  -6    1.03    0.49
   2 -13  -6    1.70    0.39
  -2 -13   6    0.77    0.46
   2  13  -6    0.84    0.63
  -2  13   6    1.40    0.49
   2  13  -6    0.36    0.47
   2  13  -6    0.75    0.49
   1 -13  -6   11.49    1.03
  -1 -13   6   10.89    0.94
   1 -13  -6    9.43    1.01
  -1 -13   6   10.03    1.02
  -1  13   6   11.03    1.00
   1  13  -6   10.51    0.91
   1  13  -6   11.95    1.02
   1  13  -6   12.57    1.02
   1  13  -6   10.90    1.23
   0 -13  -6    2.23    0.59
   0 -13  -6    3.04    0.66
   0 -13   6    2.58    0.66
   0 -13   6    3.30    0.66
   0  13  -6    2.83    0.43
   0  13  -6    2.40    0.58
   0  13   6    2.84    0.61
   0  13  -6    2.48    0.58
   0  13   6    2.51    0.64
   0  13  -6    3.41    0.66
   1 -13   6    0.67    0.55
  -1 -13  -6    1.18    0.50
   1 -13   6    1.42    0.61
  -1 -13  -6    1.06    0.53
   1  13   6    2.52    0.65
  -1  13  -6    0.63    0.48
  -1  13  -6    1.43    0.49
   1  13   6    0.72    0.52
  -1  13  -6    1.70    0.50
   2 -13   6    1.01    0.60
  -2 -13  -6    1.53    0.54
   2 -13   6    1.44    0.61
   2  13   6    2.65    0.66
  -2  13  -6    1.53    0.52
   2  13   6    1.28    0.62
   3 -13   6    0.58    0.57
   3 -13   6    0.86    0.61
   3  13   6    1.54    0.65
   3  13   6    0.57    0.56
   4 -13   6   -0.39    0.57
   4 -13   6    0.79    0.64
   4  13   6    0.27    0.60
   4  13   6    0.63    0.58
   5 -13   6   -0.75    0.58
   5 -13   6    0.07    0.59
   5  13   6   -0.38    0.57
   5 -14  -6    0.04    0.50
   5 -14  -6    0.17    0.53
   5  14  -6    0.35    0.48
   5  14  -6    0.20    0.47
   4 -14  -6   -0.39    0.50
   4 -14  -6   -0.02    0.48
   4  14  -6    0.91    0.49
   4  14  -6    0.19    0.48
   4  14  -6   -0.27    0.62
   3 -14  -6    4.00    0.74
   3 -14  -6    4.48    0.75
   3  14  -6    3.62    0.68
   3  14  -6    4.80    1.01
   3  14  -6    2.63    0.62
   2 -14  -6    2.53    0.65
   2 -14  -6    2.67    0.65
   2  14  -6    4.03    0.68
   2  14  -6    3.69    0.69
   2  14  -6    4.06    0.90
  -2  14   6    2.75    0.63
   1 -14  -6    4.19    0.73
  -1 -14   6    4.95    0.79
   1 -14  -6    4.24    0.77
   1  14  -6    5.23    0.76
   1  14  -6    4.40    0.87
   1  14  -6    5.91    0.81
  -1  14   6    4.41    0.77
   1  14  -6    5.80    0.70
   0 -14  -6    0.13    0.46
   0 -14   6   -0.29    0.48
   0 -14  -6    0.76    0.53
   0 -14   6    0.51    0.49
   0  14  -6    0.53    0.49
   0  14   6   -0.48    0.38
   0  14  -6    0.10    0.43
   0  14   6   -0.23    0.45
   0  14  -6   -0.50    0.39
   0  14  -6    0.11    0.48
  -1 -14  -6    0.43    0.44
   1 -14   6    0.34    0.55
   1 -14   6    0.53    0.51
  -1 -14  -6   -0.07    0.46
  -1  14  -6    0.25    0.44
  -1  14  -6    0.69    0.45
  -1  14  -6    0.72    0.48
   1  14   6    1.18    0.57
   1  14   6    0.18    0.54
   2 -14   6    0.40    0.56
   2 -14   6    0.22    0.53
  -2 -14  -6    0.29    0.48
   2  14   6   -0.05    0.51
   2  14   6    0.85    0.57
  -2  14  -6    1.27    0.52
   3 -14   6    0.13    0.58
   3 -14   6    0.77    0.63
   3  14   6   -0.31    0.56
   4 -14   6   -0.38    0.56
   4 -14   6   -0.15    0.58
   4  14   6    0.28    0.60
   5 -15  -6    8.57    1.06
   5  15  -6   11.08    1.07
   5  15  -6    8.53    0.98
   4 -15  -6    0.78    0.53
   4 -15  -6    0.32    0.51
   4  15  -6    0.37    0.48
   4  15  -6    0.38    0.51
   3 -15  -6    2.81    0.70
   3 -15  -6    3.50    0.72
   3  15  -6    2.85    0.65
   3  15  -6    2.24    0.85
   3  15  -6    2.41    0.64
   2 -15  -6   19.05    1.40
   2 -15  -6   22.68    1.47
   2  15  -6   20.14    1.38
   2  15  -6   21.50    1.41
   2  15  -6   20.96    1.71
   1 -15  -6    1.01    0.56
  -1 -15   6    0.53    0.50
   1 -15  -6   -0.15    0.48
  -1  15   6    0.45    0.46
   1  15  -6   -0.06    0.46
   1  15  -6   -0.04    0.53
   1  15  -6    0.45    0.42
   0 -15   6   -0.19    0.42
   0 -15   6    0.51    0.51
   0 -15  -6    0.28    0.48
   0 -15  -6   -0.45    0.49
   0  15  -6    0.83    0.53
   0  15  -6   -0.48    0.40
   0  15  -6    0.28    0.48
   0  15   6    0.61    0.47
   0  15  -6    0.15    0.50
   0  15   6    1.11    0.56
   1 -15   6    9.94    1.13
  -1 -15  -6   11.29    1.15
  -1 -15  -6   10.95    1.04
   1 -15   6    9.75    1.07
  -1  15  -6    9.92    1.03
   1  15   6    8.38    1.06
  -1  15  -6   11.15    0.96
   1  15   6    9.34    1.06
  -1  15  -6    9.88    0.99
   2 -15   6    0.17    0.57
   2 -15   6    0.94    0.58
  -2 -15  -6    0.07    0.47
   2  15   6    0.17    0.54
   2  15   6   -0.12    0.51
  -2  15  -6    0.67    0.50
   3 -15   6    3.15    0.80
   3 -15   6    4.06    0.83
   3  15   6    4.08    0.85
   3  15   6    4.07    0.81
   4 -15   6    1.07    0.66
   4 -15   6   -0.65    0.59
   4  15   6    0.28    0.58
   4  15   6    0.84    0.65
   4 -16  -6    2.44    0.68
   4 -16  -6    2.47    0.69
   4  16  -6    1.80    0.64
   4  16  -6    3.26    0.70
   3 -16  -6    2.34    0.68
   3 -16  -6    2.51    0.71
   3  16  -6    2.41    0.66
   3  16  -6    1.56    0.61
   2 -16  -6    6.15    0.90
   2 -16  -6    5.02    0.85
   2  16  -6    4.92    0.80
   2  16  -6    5.86    0.85
   1 -16  -6    1.31    0.58
  -1 -16   6    1.18    0.52
   1 -16  -6    0.49    0.58
   1  16  -6    2.22    0.76
  -1  16   6    2.64    0.44
   1  16  -6    1.26    0.57
   0 -16  -6    7.63    0.93
   0 -16  -6    8.49    1.03
   0 -16   6    6.69    0.93
   0  16  -6    7.42    0.95
   0  16   6    6.07    0.84
   0  16  -6    7.85    0.93
   0  16  -6    8.22    1.05
   0  16   6    6.74    0.93
   1 -16   6    0.96    0.55
  -1 -16  -6    0.45    0.52
   1 -16   6    0.78    0.58
   1  16   6    1.58    0.60
  -1  16  -6    1.51    0.55
   1  16   6    0.23    0.55
  -1  16  -6    1.53    0.51
   2 -16   6    3.59    0.81
   2 -16   6    4.44    0.89
  -2  16  -6    4.14    0.76
   2  16   6    4.46    0.83
   2  16   6    4.34    0.88
   3 -16   6    4.85    0.96
   3 -16   6    5.03    0.92
   3  16   6    4.76    0.92
   3  16   6    3.16    0.78
   4 -16   6   -0.28    0.63
   4 -16   6    0.01    0.60
   4  16   6   -0.65    0.53
   4  16   6    0.61    0.65
   4 -17  -6   -0.42    0.48
   4 -17  -6   -0.18    0.55
   4  17  -6   -0.13    0.49
   4  17  -6   -0.46    0.49
   3 -17  -6    0.26    0.54
   3 -17  -6    0.30    0.52
   3 -17  -6    1.29    0.64
   3  17  -6   -0.10    0.47
   3  17  -6    1.25    0.58
   2 -17  -6    5.06    0.85
   2 -17  -6    4.53    0.82
   2  17  -6    4.88    0.82
   2  17  -6    6.78    0.95
   1 -17  -6    5.74    0.92
   1 -17  -6    6.94    0.94
  -1 -17   6    7.05    0.93
   1  17  -6    7.52    0.95
   1  17  -6    7.61    1.16
  -1  17   6    7.77    1.03
   1  17  -6   11.17    0.90
   0 -17   6    2.30    0.68
   0 -17  -6    1.07    0.56
   0 -17  -6    1.69    0.66
   0  17  -6    1.88    0.65
   0  17  -6    2.02    0.64
   0  17   6    0.56    0.54
   0  17  -6    2.19    0.67
   1 -17   6    5.76    0.88
  -1 -17  -6    5.64    0.89
   1 -17   6    4.41    0.87
  -1  17  -6    5.09    0.84
   1  17   6    5.55    0.91
   1  17   6    5.35    0.88
   2 -17   6    7.86    1.12
   2 -17   6    9.04    1.13
   2  17   6    8.71    1.12
   2  17   6    8.31    1.08
   3 -17   6   -0.25    0.60
   3 -17   6    0.28    0.64
   3  17   6    1.02    0.64
   3  17   6    0.40    0.63
   4 -18  -6    1.75    0.72
   4 -18  -6    0.99    0.67
   4  18  -6    2.04    0.68
   4  18  -6    1.43    0.65
   3 -18  -6    0.45    0.61
   3 -18  -6    0.23    0.58
   3  18  -6   -0.33    0.51
   3  18  -6    0.43    0.56
   2 -18  -6    3.99    0.85
   2 -18  -6    5.29    0.82
   2 -18  -6    4.76    0.84
   2  18  -6    4.88    0.85
   2  18  -6    4.67    0.86
   1 -18  -6    0.34    0.52
   1 -18  -6    0.65    0.60
   1  18  -6    0.08    0.62
   1  18  -6    0.95    0.57
   1  18  -6    1.37    0.47
   0 -18  -6    1.71    0.63
   0 -18   6    0.27    0.59
   0 -18  -6    0.56    0.56
   0  18   6    1.46    0.64
   0  18  -6    0.94    0.63
   0  18  -6    0.55    0.56
   0  18  -6    0.74    0.58
   1 -18   6   -0.30    0.56
  -1 -18  -6   -0.42    0.48
   1  18   6   -0.30    0.49
  -1  18  -6   -0.37    0.46
   1  18   6    0.45    0.60
   2 -18   6    0.02    0.60
   2 -18   6    0.34    0.67
   2  18   6    0.01    0.52
   2  18   6    0.04    0.59
   3 -18   6   -0.78    0.59
   3 -18   6    0.44    0.68
   3  18   6    1.44    0.72
   3  18   6    0.43    0.63
   3 -19  -6    4.38    0.89
   3 -19  -6    3.67    0.85
   3  19  -6    3.90    0.82
   3  19  -6    3.53    0.81
   2 -19  -6    0.75    0.63
   2 -19  -6    0.54    0.48
   2 -19  -6    1.39    0.64
   2  19  -6    1.20    0.62
   2  19  -6    1.73    0.67
   1 -19  -6    8.42    1.11
   1 -19  -6   11.23    1.27
   1  19  -6    9.14    1.09
   1  19  -6    7.21    1.19
   1  19  -6   13.94    1.06
   0 -19   6    0.02    0.55
   0 -19  -6    0.38    0.58
   0  19  -6    0.11    0.54
   0  19  -6    0.74    0.61
   0  19   6   -0.32    0.53
   1 -19   6    0.64    0.66
  -1 -19  -6   -0.65    0.48
  -1  19  -6   -0.86    0.45
   1  19   6   -0.73    0.51
   2 -19   6    0.59    0.66
   2  19   6    1.80    0.70
   2  19   6    1.66    0.72
   2 -20  -6    5.16    0.84
   2 -20  -6    2.71    0.82
   2 -20  -6    4.46    0.92
   2  20  -6    4.14    0.90
   2  20  -6    4.32    0.88
   1 -20  -6   -0.74    0.52
   1 -20  -6    0.24    0.58
   1  20  -6    0.47    0.62
   1  20  -6   -0.03    0.61
   0 -20  -6    2.72    0.79
   0  20  -6    2.46    0.76
   0  20   6    4.23    0.90
   1 -20   6    1.32    0.72
  -1  20  -6    0.55    0.59
   2 -20   6    2.40    0.77
   2  20   6    3.27    0.88
   1 -21  -6    1.44    0.74
   1  21  -6    2.15    0.72
   1  21  -6    1.86    0.83
   0 -21  -6    2.69    0.81
   0  21  -6    2.01    0.76
   1 -21   6    3.17    0.93
   1  21   6    4.55    0.99
   6   0  -7    0.22    0.74
   5   0  -7    0.29    0.32
   5   0  -7   -0.71    0.55
   5   0  -7    1.08    0.25
   5   0  -7    0.01    0.28
   4   0  -7   -0.04    0.33
   4   0  -7    0.07    0.32
   4   0  -7    0.20    0.61
   4   0  -7   -0.34    0.30
   4   0  -7    0.13    0.36
   3   0  -7    0.16    0.33
   3   0  -7   -0.01    0.31
   3   0  -7    0.35    0.37
   3   0  -7   -0.20    0.32
  -3   0   7   -0.31    0.24
   3   0  -7   -0.13    0.55
  -2   0   7    0.09    0.22
   2   0  -7    0.30    0.50
   2   0  -7    0.21    0.34
  -2   0   7   -0.26    0.48
  -2   0   7    0.03    0.08
   2   0  -7   -0.17    0.32
   2   0  -7    0.23    0.38
   2   0  -7    0.20    0.33
   1   0  -7   -0.05    0.35
   1   0  -7   -0.12    0.37
  -1   0   7    0.12    0.36
   1   0  -7    0.04    0.32
  -1   0   7   -0.03    0.06
   1   0  -7    0.15    0.33
  -1   0   7   -0.19    0.42
   0   0   7   -0.05    0.38
   0   0   7    0.44    0.40
   0   0  -7    0.30    0.35
   0   0  -7   -0.15    0.32
   0   0   7    0.08    0.43
   0   0  -7   -0.06    0.37
   0   0  -7   -0.31    0.34
  -1   0  -7    0.33    0.38
   1   0   7   -0.47    0.44
   1   0   7   -0.11    0.42
  -1   0  -7    0.12    0.34
   1   0   7   -0.48    0.37
   2   0   7    0.10    0.41
   2   0   7   -0.49    0.46
  -2   0  -7    0.45    0.40
   2   0   7   -0.26    0.41
   2   0   7    0.17    0.52
  -2   0  -7   -0.43    0.34
   3   0   7    0.89    0.49
   3   0   7   -0.60    0.48
   3   0   7   -0.19    0.43
  -3   0  -7    0.24    0.35
   3   0   7    0.49    0.57
  -3   0  -7    0.51    0.38
   4   0   7   -0.49    0.46
   4   0   7   -0.13    0.56
   5   0   7    1.08    0.57
   5   0   7   -0.58    0.59
   6   0   7    0.44    0.67
   6   0   7   -0.34    0.58
   6  -1  -7    3.70    0.99
   6   1  -7    3.75    0.99
   5  -1  -7    6.54    0.55
   5  -1  -7    5.16    1.05
   5  -1  -7    5.39    0.52
   5  -1  -7    6.16    0.53
   5   1  -7    4.16    1.01
   5   1  -7    5.14    0.50
   5   1  -7    5.97    0.54
   5   1  -7    5.53    0.51
   4  -1  -7    8.62    0.66
   4  -1  -7    7.76    0.66
   4  -1  -7    8.59    0.69
   4  -1  -7    8.32    1.14
   4  -1  -7    7.55    0.67
   4   1  -7    9.09    0.66
   4   1  -7    9.24    1.22
   4   1  -7    8.34    0.69
   4   1  -7    8.15    0.68
   4   1  -7    7.66    0.64
   3  -1  -7   11.97    0.81
   3  -1  -7   13.45    0.87
   3  -1  -7   12.70    0.84
   3  -1  -7   12.09    1.22
   3  -1  -7   12.19    0.84
  -3  -1   7   13.17    0.73
   3   1  -7   13.84    1.27
   3   1  -7   12.64    0.82
   3   1  -7   13.17    0.86
   3   1  -7   13.00    0.85
   3   1  -7   13.17    0.82
  -3   1   7   13.00    0.74
   2  -1  -7    0.56    0.39
   2  -1  -7    0.02    0.31
   2  -1  -7    0.56    0.34
  -2  -1   7    0.65    0.55
  -2  -1   7    0.03    0.08
   2  -1  -7   -0.05    0.35
  -2  -1   7    0.27    0.23
   2   1  -7    0.21    0.33
  -2   1   7    0.03    0.11
   2   1  -7    0.74    0.39
  -2   1   7    0.63    0.25
  -2   1   7    0.41    0.51
   2   1  -7    0.55    0.36
   2   1  -7    0.67    0.51
   2   1  -7    0.39    0.34
   1  -1  -7   95.05    3.74
  -1  -1   7   98.11    4.57
   1  -1  -7   84.61    3.67
  -1  -1   7   92.60    3.75
   1  -1  -7   95.50    3.68
   1  -1  -7  104.50    3.80
   1   1  -7  101.22    3.78
  -1   1   7   93.75    3.75
   1   1  -7   94.17    3.73
  -1   1   7   96.68    4.57
   1   1  -7   98.45    3.71
   1   1  -7   96.28    3.68
   0  -1   7    4.39    0.69
   0  -1  -7    4.11    0.55
   0  -1  -7    3.83    0.57
   0  -1  -7    4.18    0.59
   0  -1   7    3.85    0.57
   0  -1  -7    4.67    0.59
   0  -1   7    3.07    0.54
   0   1   7    4.23    0.69
   0   1  -7    3.09    0.51
   0   1   7    3.44    0.57
   0   1  -7    5.36    0.63
   0   1   7    3.93    0.57
   0   1  -7    3.67    0.54
   0   1  -7    5.24    0.64
   1  -1   7   29.31    1.56
  -1  -1  -7   27.71    1.47
   1  -1   7   29.16    1.52
   1  -1   7   33.25    1.76
  -1  -1  -7   27.82    1.41
   1  -1   7   30.95    1.55
  -1   1  -7   28.55    1.47
  -1   1  -7   28.57    1.45
   1   1   7   30.73    1.58
   1   1   7   29.22    1.51
   1   1   7   27.36    1.50
  -2  -1  -7   -0.17    0.36
   2  -1   7    0.36    0.49
  -2  -1  -7   -0.12    0.36
   2  -1   7    0.29    0.41
   2  -1   7    0.15    0.42
   2  -1   7    0.20    0.51
   2   1   7   -0.46    0.45
   2   1   7   -0.10    0.39
   2   1   7    0.29    0.52
  -2   1  -7   -0.35    0.32
  -2   1  -7    0.14    0.38
   2   1   7   -0.07    0.40
   3  -1   7   18.90    1.34
  -3  -1  -7   21.06    1.15
   3  -1   7   20.66    1.35
  -3  -1  -7   21.38    1.24
  -3  -1  -7   18.34    1.27
   3  -1   7   18.58    1.34
   3  -1   7   22.52    1.35
  -3   1  -7   21.90    1.25
   3   1   7   21.34    1.39
   3   1   7   20.61    1.39
  -3   1  -7   20.58    1.14
   3   1   7   21.50    1.36
   3   1   7   20.93    1.33
   4  -1   7   -0.45    0.47
   4  -1   7    0.24    0.53
   4   1   7    0.58    0.47
   4   1   7   -0.46    0.55
   5  -1   7    1.97    0.70
   5  -1   7    2.69    0.74
   5   1   7    2.03    0.69
   5   1   7    3.18    0.83
   6  -1   7    0.21    0.67
   6   1   7   -0.86    0.61
   6   1   7    0.30    0.62
   6  -2  -7   21.57    1.84
   6  -2  -7   20.55    1.04
   6   2  -7   21.75    1.90
   5  -2  -7    0.32    0.32
   5  -2  -7    0.03    0.32
   5  -2  -7    0.24    0.30
   5  -2  -7   -0.41    0.61
   5   2  -7    0.46    0.29
   5   2  -7    0.84    0.32
   5   2  -7    0.48    0.69
   5   2  -7    0.20    0.36
   4  -2  -7    7.26    0.66
   4  -2  -7    7.57    0.63
   4  -2  -7    7.91    1.12
   4  -2  -7    6.04    0.59
   4  -2  -7    6.97    0.64
   4   2  -7    6.32    0.59
   4   2  -7    6.90    0.62
   4   2  -7    7.43    0.64
   4   2  -7    6.88    1.07
   4   2  -7    7.10    0.65
  -3  -2   7   19.94    0.98
   3  -2  -7   21.68    1.12
   3  -2  -7   20.64    1.09
   3  -2  -7   19.01    1.07
   3  -2  -7   18.61    1.05
   3   2  -7   20.40    1.10
  -3   2   7   19.87    0.98
   3   2  -7   19.58    1.07
   3   2  -7   20.46    1.56
   3   2  -7   19.62    1.09
   3   2  -7   19.71    1.04
  -2  -2   7   40.02    1.56
  -2  -2   7   40.94    2.31
   2  -2  -7   39.86    1.76
   2  -2  -7   36.89    1.72
   2  -2  -7   38.74    1.76
   2  -2  -7   40.71    1.80
   2   2  -7   39.34    1.77
  -2   2   7   39.39    2.27
   2   2  -7   38.27    1.75
   2   2  -7   36.60    1.71
  -2   2   7   40.56    1.57
   2   2  -7   36.41    2.22
   2   2  -7   41.29    1.75
   1  -2  -7    1.90    0.45
  -1  -2   7    2.90    0.65
   1  -2  -7    3.17    0.52
  -1  -2   7    2.09    0.46
   1  -2  -7    1.81    0.47
   1  -2  -7    1.95    0.44
  -1   2   7    2.13    0.61
   1   2  -7    2.41    0.46
   1   2  -7    1.56    0.43
   1   2  -7    2.57    0.51
   1   2  -7    1.95    0.46
   1   2  -7    1.79    0.58
  -1   2   7    1.83    0.46
   0  -2  -7    1.56    0.46
   0  -2  -7    1.07    0.40
   0  -2   7    1.04    0.49
   0  -2   7    1.04    0.46
   0  -2   7    0.01    0.38
   0  -2  -7    1.48    0.46
   0  -2  -7    0.91    0.41
   0   2  -7    1.36    0.45
   0   2   7    0.46    0.39
   0   2  -7    0.42    0.38
   0   2  -7    1.10    0.41
   0   2   7    0.39    0.43
   0   2  -7    0.47    0.35
   1  -2   7   22.28    1.34
  -1  -2  -7   23.39    1.26
   1  -2   7   25.85    1.37
   1  -2   7   23.22    1.49
   1  -2   7   21.71    1.32
  -1  -2  -7   24.24    1.31
   1   2   7   25.43    1.36
  -1   2  -7   25.62    1.28
   1   2   7   22.96    1.37
  -1   2  -7   23.90    1.31
   1   2   7   22.06    1.33
  -2  -2  -7    3.37    0.56
  -2  -2  -7    3.82    0.55
   2  -2   7    3.98    0.69
   2  -2   7    3.00    0.64
   2  -2   7    3.87    0.64
   2  -2   7    4.81    0.67
  -2   2  -7    3.25    0.53
  -2   2  -7    3.37    0.58
   2   2   7    4.08    0.66
   2   2   7    2.70    0.64
   2   2   7    4.68    0.70
   2   2   7    3.87    0.71
   3  -2   7   10.12    1.04
  -3  -2  -7   11.62    0.92
  -3  -2  -7   10.02    0.80
   3  -2   7    9.02    0.98
   3  -2   7   11.93    1.04
   3   2   7   13.68    0.98
   3   2   7   12.36    1.09
  -3   2  -7   12.15    0.85
   3   2   7    9.83    1.04
  -3   2  -7   10.81    0.90
   4  -2   7    1.66    0.63
   4  -2   7    1.31    0.59
   4   2   7    1.25    0.65
   4   2   7    1.31    0.60
   5  -2   7   21.50    1.47
   5  -2   7   16.11    1.38
   5   2   7   20.16    1.45
   5   2   7   18.76    1.41
   6  -2   7   -0.39    0.59
   6  -2   7    0.09    0.58
   6   2   7    0.70    0.69
   6   2   7    0.23    0.56
   6  -3  -7    2.47    0.38
   6   3  -7    1.97    0.39
   6   3  -7    1.14    0.84
   5  -3  -7    1.66    0.40
   5  -3  -7    2.43    0.42
   5  -3  -7    2.50    0.43
   5   3  -7    2.31    0.81
   5   3  -7    1.92    0.42
   5   3  -7    2.22    0.40
   5   3  -7    2.11    0.39
   4  -3  -7   20.15    1.09
   4  -3  -7   17.63    1.04
   4  -3  -7   19.71    1.05
   4  -3  -7   20.37    1.05
   4   3  -7   20.36    1.06
   4   3  -7   19.83    1.63
   4   3  -7   18.40    1.01
   4   3  -7   19.69    1.07
   4   3  -7   19.39    1.04
   3  -3  -7    9.03    0.73
   3  -3  -7    7.88    0.70
  -3  -3   7    8.16    0.61
   3  -3  -7    7.40    0.65
   3  -3  -7    9.57    0.76
   3   3  -7    9.32    0.74
   3   3  -7    8.23    0.70
   3   3  -7    7.83    0.69
   3   3  -7    7.95    1.07
   3   3  -7    6.64    0.64
  -2  -3   7    2.77    0.37
   2  -3  -7    3.02    0.53
   2  -3  -7    3.81    0.54
   2  -3  -7    2.32    0.46
   2  -3  -7    3.59    0.54
  -2  -3   7    3.03    0.73
  -2   3   7    2.79    0.45
   2   3  -7    3.66    0.55
[truncated: 171,880 more chars]
