# Supplementary material for: (E)-6,6′-(Diazene-1,2-di­yl)bis­(1,10-phenanthrolin-5-ol) tri­chloro­methane disolvate: a superconjugated ligand
Source: Acta Crystallogr E Crystallogr Commun. 2019 Jul 23;75(Pt 8):1224–7. doi: 10.1107/S205698901900954X (PMC6690457; doi:10.1107/S205698901900954X)
Supplement: Supplementary file 2 [file e-75-01224-Isup2.hkl]

data_I                                                                          
_shelx_title ' ma3rd in P2(1)/c'                                                
_shelx_refln_list_code          4                                               
_shelx_F_calc_maximum      202.40                                               
_exptl_crystal_F_000       664.00                                               
_reflns_d_resolution_high  0.8058                                               
                                                                                
loop_                                                                           
 _space_group_symop_operation_xyz                                               
 'x, y, z'                                                                      
 '-x, y+1/2, -z+1/2'                                                            
 '-x, -y, -z'                                                                   
 'x, -y-1/2, z-1/2'                                                             
                                                                                
_cell_length_a     5.9406                                                       
_cell_length_b    18.8563                                                       
_cell_length_c    12.2375                                                       
_cell_angle_alpha  90.000                                                       
_cell_angle_beta   96.863                                                       
_cell_angle_gamma  90.000                                                       
                                                                                
_shelx_F_squared_multiplier     1.000                                           
                                                                                
loop_                                                                           
 _refln_index_h                                                                 
 _refln_index_k                                                                 
 _refln_index_l                                                                 
 _refln_F_squared_calc                                                          
 _refln_F_squared_meas                                                          
 _refln_F_squared_sigma                                                         
 _refln_observed_status                                                         
   1   0   0         24.20          6.70         2.42 o                         
   2   0   0       6384.47       6390.39       130.70 o                         
   3   0   0          1.70          8.92         6.21 o                         
   4   0   0       5959.41       5651.69       119.39 o                         
   5   0   0        656.51        596.74        19.33 o                         
   6   0   0        378.66        459.09        36.79 o                         
   7   0   0        558.34        673.83        34.83 o                         
   1   1   0        607.60        492.27         9.85 o                         
   2   1   0       1094.98        958.71        16.33 o                         
   3   1   0        541.09        457.19        10.56 o                         
   4   1   0        225.47        207.07        10.72 o                         
   5   1   0         16.41         33.36         8.58 o                         
   6   1   0        177.03        213.95         8.43 o                         
   7   1   0         16.07         12.44        14.13 o                         
   1   2   0       1497.68       1452.79        13.34 o                         
   2   2   0       4502.46       4428.83        50.11 o                         
   3   2   0       1931.76       1873.85        38.21 o                         
   4   2   0         91.06        126.50         6.92 o                         
   5   2   0         55.52         87.82         5.27 o                         
   6   2   0        147.67        132.41         7.18 o                         
   7   2   0         42.55         31.56        13.31 o                         
   1   3   0        410.74        366.30         5.03 o                         
   2   3   0        144.45        119.95         3.26 o                         
   3   3   0         44.81         23.85         3.10 o                         
   4   3   0       1109.52       1153.73        16.64 o                         
   5   3   0          0.40         -4.04         4.04 o                         
   6   3   0        447.20        492.08        13.43 o                         
   7   3   0         27.06         21.63        13.18 o                         
   0   4   0       7111.02       7070.40        88.85 o                         
   1   4   0       2124.08       2218.52        21.00 o                         
   2   4   0      13457.32      13319.84       121.82 o                         
   3   4   0        544.56        503.50         7.06 o                         
   4   4   0        952.96        884.00        13.34 o                         
   5   4   0          0.66         -0.94         4.35 o                         
   6   4   0          1.16         -3.37         6.65 o                         
   7   4   0         67.66         65.19         9.29 o                         
   1   5   0          5.50         24.30         2.63 o                         
   2   5   0        588.74        722.98         9.64 o                         
   3   5   0         52.86         44.54         3.57 o                         
   4   5   0         77.31         81.58         5.42 o                         
   5   5   0        181.68        215.10         8.20 o                         
   6   5   0        488.25        470.81        20.96 o                         
   7   5   0          0.01          0.63         8.35 o                         
   0   6   0       2488.28       2505.79        32.26 o                         
   1   6   0        422.51        382.67         6.86 o                         
   2   6   0        951.94       1032.04        13.22 o                         
   3   6   0        250.95        283.74         7.13 o                         
   4   6   0         78.40         97.03         5.65 o                         
   5   6   0          8.87         18.19         5.98 o                         
   6   6   0         38.10         13.06         7.90 o                         
   7   6   0          1.60          7.06         8.59 o                         
   1   7   0        187.11        149.84         5.89 o                         
   2   7   0       5282.71       5495.88        58.33 o                         
   3   7   0        266.70        227.61         7.91 o                         
   4   7   0         36.76         33.29         4.54 o                         
   5   7   0          7.76         17.06         7.75 o                         
   6   7   0        169.63        218.23        13.61 o                         
   0   8   0      18589.80      18344.72       256.57 o                         
   1   8   0       2950.48       2949.93        32.18 o                         
   2   8   0       3464.98       3612.76        38.52 o                         
   3   8   0         34.16         46.86         4.47 o                         
   4   8   0       2558.78       2472.72        32.46 o                         
   5   8   0        298.67        264.58        13.66 o                         
   6   8   0        585.07        545.72        42.58 o                         
   1   9   0        498.72        549.80         9.67 o                         
   2   9   0         30.05         54.57         4.48 o                         
   3   9   0          0.07         -2.51         2.51 o                         
   4   9   0         47.05         63.90         5.75 o                         
   5   9   0        112.75        131.98        11.33 o                         
   6   9   0         78.68        130.23        18.38 o                         
   0  10   0         44.24         41.66         5.99 o                         
   1  10   0       1631.47       1692.36        21.95 o                         
   2  10   0       1132.25       1065.99        15.24 o                         
   3  10   0       1056.27       1078.51        24.34 o                         
   4  10   0          9.71         12.03         7.77 o                         
   5  10   0        412.31        410.93        17.81 o                         
   6  10   0        122.13        149.40        23.20 o                         
   1  11   0        105.71        113.00         6.19 o                         
   2  11   0        177.69        189.70         7.05 o                         
   3  11   0        483.33        526.70        11.79 o                         
   4  11   0        152.93        193.65        13.33 o                         
   5  11   0       1045.71       1094.01        28.94 o                         
   6  11   0         62.02         54.24        15.65 o                         
   0  12   0       2082.42       2251.94        43.23 o                         
   1  12   0        233.89        203.78         7.91 o                         
   2  12   0       1816.66       1779.93        28.95 o                         
   3  12   0        279.82        270.13         9.40 o                         
   4  12   0       1078.58       1009.47        30.80 o                         
   5  12   0          7.60         24.86        10.60 o                         
   6  12   0         71.20         67.68        19.54 o                         
   1  13   0        105.70        108.50         8.56 o                         
   2  13   0        182.21        214.12         9.88 o                         
   3  13   0        352.05        320.54        13.34 o                         
   4  13   0        116.06         87.60        11.30 o                         
   5  13   0         39.19         33.28        11.10 o                         
   6  13   0         37.60         29.92        13.50 o                         
   0  14   0        820.40        660.48        30.78 o                         
   1  14   0        661.21        605.04        15.17 o                         
   2  14   0        125.69        113.28         6.78 o                         
   3  14   0        261.61        195.05        12.70 o                         
   4  14   0        243.92        228.73        15.42 o                         
   5  14   0          1.09          8.66        12.72 o                         
   1  15   0        187.17        184.59         9.88 o                         
   2  15   0          7.86         13.39         7.16 o                         
   3  15   0         16.64          6.40         9.40 o                         
   4  15   0        181.66        181.37        14.74 o                         
   5  15   0          4.78         22.60        13.88 o                         
   0  16   0        253.12        255.27        24.18 o                         
   1  16   0          0.04         -1.30         6.54 o                         
   2  16   0        391.99        428.46        16.43 o                         
   3  16   0         20.46          8.15        12.15 o                         
   4  16   0        189.64        270.61        21.93 o                         
   5  16   0         33.62         25.10        14.36 o                         
   1  17   0        415.53        362.25        14.44 o                         
   2  17   0         22.80         19.14         8.56 o                         
   3  17   0          7.74          6.66        10.70 o                         
   4  17   0          0.91        -11.92        11.92 o                         
   5  17   0         27.97         18.69        14.74 o                         
   0  18   0         24.59         30.03        11.86 o                         
   1  18   0          8.43          5.66         8.00 o                         
   2  18   0        227.80        217.96        16.05 o                         
   3  18   0        480.43        474.65        22.98 o                         
   4  18   0        246.86        187.41        21.48 o                         
   1  19   0          0.99          2.12         8.24 o                         
   2  19   0          1.38          1.88        11.67 o                         
   3  19   0         50.63         52.23        14.53 o                         
   4  19   0        117.57        151.07        18.20 o                         
   0  20   0         19.47         -6.85        16.35 o                         
   1  20   0         27.07         23.92        10.82 o                         
   2  20   0         60.62         97.09        14.14 o                         
   3  20   0          2.72          3.10        13.34 o                         
   1  21   0         16.84          3.25        12.11 o                         
   2  21   0         25.28         17.07        12.42 o                         
   3  21   0        177.23        202.43        30.12 o                         
   0  22   0         85.36         73.28        31.28 o                         
   1  22   0         11.14         32.11        20.69 o                         
   2  22   0          8.35         15.31        14.00 o                         
   1  23   0         21.80         33.24        28.37 o                         
  -7   1   1        199.70        201.29        27.48 o                         
  -6   1   1        251.63        340.38        34.48 o                         
  -5   1   1        472.77        483.67        22.58 o                         
  -4   1   1       1154.86       1094.08        35.33 o                         
  -3   1   1       1647.46       1766.92        53.38 o                         
  -2   1   1       1165.26        968.23        52.28 o                         
  -1   1   1        494.08        492.86         7.30 o                         
   1   1   1       3173.42       3220.41        27.98 o                         
   2   1   1       4200.67       4227.43        38.15 o                         
   3   1   1          0.43         -2.27         2.27 o                         
   4   1   1       1196.57       1125.32        16.47 o                         
   5   1   1        287.43        309.00         8.65 o                         
   6   1   1        258.48        272.36        11.94 o                         
   7   1   1          1.73          9.92        10.51 o                         
  -7   2   1        124.59        139.40        20.11 o                         
  -6   2   1          0.36          5.22        11.29 o                         
  -5   2   1        462.90        471.15        14.50 o                         
  -4   2   1        351.25        310.14        11.68 o                         
  -3   2   1       1648.24       1697.79        28.31 o                         
  -2   2   1        325.26        328.52         8.20 o                         
  -1   2   1         53.67         63.60         2.00 o                         
   0   2   1       1844.06       1911.79        24.75 o                         
   1   2   1         86.30         89.42         2.74 o                         
   2   2   1        208.43        205.62         4.70 o                         
   3   2   1        833.34        799.18        10.04 o                         
   4   2   1         18.90         38.64         4.61 o                         
   5   2   1          4.96          4.54         5.81 o                         
   6   2   1        553.00        567.58        20.76 o                         
   7   2   1         65.39         85.08        10.49 o                         
  -7   3   1        566.66        546.81        25.43 o                         
  -6   3   1        329.16        373.78        30.31 o                         
  -5   3   1        281.72        250.05         9.13 o                         
  -4   3   1        176.11        157.33         6.90 o                         
  -3   3   1        367.88        298.39         8.14 o                         
  -2   3   1         43.16         22.00         2.44 o                         
  -1   3   1       4913.12       5012.60        52.69 o                         
   0   3   1       6090.03       6270.46        61.62 o                         
   1   3   1       2194.23       2243.56        21.82 o                         
   2   3   1       2011.44       1914.07        19.33 o                         
   3   3   1         35.92         22.83         2.79 o                         
   4   3   1       5265.06       5056.97        57.34 o                         
   5   3   1        218.43        205.18         7.53 o                         
   6   3   1       1453.82       1476.73        32.06 o                         
   7   3   1          5.33         23.19         8.90 o                         
  -7   4   1        222.91        217.68        16.85 o                         
  -6   4   1          0.05         -4.84         4.84 o                         
  -5   4   1          3.93         -0.75         4.05 o                         
  -4   4   1        159.94        195.69         7.21 o                         
  -3   4   1          0.02          4.09         2.68 o                         
  -2   4   1        404.15        420.01         6.27 o                         
  -1   4   1       1088.24       1065.30        11.88 o                         
   0   4   1       4222.85       4306.81        39.00 o                         
   1   4   1        118.07        119.81         3.70 o                         
   2   4   1          0.86         -2.16         2.16 o                         
   3   4   1         46.01         62.08         3.99 o                         
   4   4   1        339.43        357.02         9.35 o                         
   5   4   1        343.06        382.62        10.73 o                         
   6   4   1        667.68        645.64        19.82 o                         
   7   4   1         24.94         10.63         9.24 o                         
  -7   5   1        844.45        847.53        25.49 o                         
  -6   5   1          7.80         14.67         6.52 o                         
  -5   5   1         44.92         61.83         6.69 o                         
  -4   5   1        779.32        769.80        12.56 o                         
  -3   5   1        431.04        435.18         6.76 o                         
  -2   5   1       1435.61       1454.22        15.37 o                         
  -1   5   1       1338.15       1322.97        14.22 o                         
   0   5   1       6847.83       6938.07        62.07 o                         
   1   5   1       2657.78       2647.37        25.39 o                         
   2   5   1       4988.39       4959.72        48.37 o                         
   3   5   1          0.85         -3.30         3.30 o                         
   4   5   1       2565.49       2645.74        31.82 o                         
   5   5   1        316.07        328.20        11.72 o                         
   6   5   1       2912.88       2818.46        53.68 o                         
   7   5   1          5.16          7.18        11.51 o                         
  -7   6   1         16.88         20.63         9.77 o                         
  -6   6   1          0.80          4.03         6.69 o                         
  -5   6   1        117.89        109.98         6.17 o                         
  -4   6   1         55.96         70.93         6.59 o                         
  -3   6   1        288.49        245.59         5.98 o                         
  -2   6   1       2486.46       2427.68        25.30 o                         
  -1   6   1        259.66        239.51         5.67 o                         
   0   6   1          0.13          5.86         2.87 o                         
   1   6   1          1.38         -1.50         2.69 o                         
   2   6   1        187.02        174.27         4.99 o                         
   3   6   1        163.56        179.24         6.55 o                         
   4   6   1        185.93        222.19         7.30 o                         
   5   6   1          0.38         -2.83         6.77 o                         
   6   6   1          8.55          6.14         8.65 o                         
   7   6   1          5.98         17.95        15.00 o                         
  -7   7   1         58.50         70.51        10.64 o                         
  -6   7   1        106.99        112.68        10.58 o                         
  -5   7   1        168.28        177.69         8.42 o                         
  -4   7   1        115.59        124.62         5.68 o                         
  -3   7   1        402.50        402.73         7.80 o                         
  -2   7   1         12.38         34.47         3.48 o                         
  -1   7   1       2183.70       2526.92        26.42 o                         
   0   7   1       1752.68       1648.63        17.35 o                         
   1   7   1         33.17         31.16         3.33 o                         
   2   7   1        858.60        710.31        10.82 o                         
   3   7   1        350.97        320.07         8.43 o                         
   4   7   1        301.09        326.15         9.27 o                         
   5   7   1         68.83         81.10         9.81 o                         
   6   7   1        119.95        114.94        11.48 o                         
  -6   8   1        128.56        161.26        12.21 o                         
  -5   8   1          2.34         21.84         7.99 o                         
  -4   8   1         67.46         59.97         4.78 o                         
  -3   8   1         74.76         72.68         4.86 o                         
  -2   8   1         43.71         54.95         4.11 o                         
  -1   8   1        895.39        980.52        12.31 o                         
   0   8   1        128.05        167.08         4.76 o                         
   1   8   1        661.29        752.60        11.11 o                         
   2   8   1       2196.17       2440.05        27.73 o                         
   3   8   1         47.01         66.92         5.23 o                         
   4   8   1         25.57         21.81         5.36 o                         
   5   8   1         68.63         68.91         9.80 o                         
   6   8   1         81.71         73.76        11.80 o                         
  -6   9   1         26.41         41.84         9.89 o                         
  -5   9   1         30.30         41.13         8.68 o                         
  -4   9   1        477.80        501.95        10.84 o                         
  -3   9   1         14.14          6.36         4.10 o                         
  -2   9   1         54.60         15.44         3.81 o                         
  -1   9   1         38.18         30.75         3.56 o                         
   0   9   1       2879.35       2997.91        28.73 o                         
   1   9   1        218.56        264.49         7.83 o                         
   2   9   1       4183.71       4360.25        46.40 o                         
   3   9   1        576.74        587.22        12.65 o                         
   4   9   1       2567.39       2458.54        33.38 o                         
   5   9   1        150.03        119.43        11.63 o                         
   6   9   1        679.68        712.80        29.67 o                         
  -6  10   1          1.81         -8.31         9.06 o                         
  -5  10   1       1496.21       1290.95        30.80 o                         
  -4  10   1         61.46         44.44         6.80 o                         
  -3  10   1        199.11        187.93         7.60 o                         
  -2  10   1        206.45        216.81         7.05 o                         
  -1  10   1       2634.42       2742.09        31.01 o                         
   0  10   1       1194.19       1238.81        15.97 o                         
   1  10   1        188.41        254.43         6.52 o                         
   2  10   1       1277.97       1343.65        18.97 o                         
   3  10   1         89.36         92.96         5.92 o                         
   4  10   1        330.76        303.00        15.46 o                         
   5  10   1        125.43        130.47        11.27 o                         
   6  10   1        389.65        424.89        20.91 o                         
  -6  11   1        167.52        161.37        14.38 o                         
  -5  11   1       1092.61       1032.13        27.46 o                         
  -4  11   1         52.82         83.20        11.56 o                         
  -3  11   1         95.27        107.11         6.33 o                         
  -2  11   1        425.14        423.69         9.93 o                         
  -1  11   1        275.70        301.37         8.29 o                         
   0  11   1       1627.08       1732.73        22.77 o                         
   1  11   1        723.73        698.50        12.28 o                         
   2  11   1        488.21        536.58        11.66 o                         
   3  11   1          0.22          2.11         4.84 o                         
   4  11   1        282.22        239.47        18.18 o                         
   5  11   1         52.73         31.00        11.61 o                         
   6  11   1         61.43         49.13        12.04 o                         
  -6  12   1        294.82        282.15        18.15 o                         
  -5  12   1        415.04        427.96        20.85 o                         
  -4  12   1         22.48         32.95        12.01 o                         
  -3  12   1        408.89        376.42        10.74 o                         
  -2  12   1        787.66        690.71        14.87 o                         
  -1  12   1        972.65        972.28        15.90 o                         
   0  12   1        203.88        245.01         9.54 o                         
   1  12   1         49.91         72.18         5.33 o                         
   2  12   1        425.42        427.81        10.94 o                         
   3  12   1        175.39        142.41         8.96 o                         
   4  12   1          7.69         -1.15        10.07 o                         
   5  12   1         31.22         31.31        12.64 o                         
   6  12   1         67.59         72.80        13.18 o                         
  -6  13   1         24.62         12.10        10.98 o                         
  -5  13   1        661.57        659.14        25.02 o                         
  -4  13   1         25.46         55.16        12.53 o                         
  -3  13   1        134.28        137.20         9.85 o                         
  -2  13   1       1167.12       1156.97        21.46 o                         
  -1  13   1         66.29         65.12         6.70 o                         
   0  13   1        130.65        138.41         8.27 o                         
   1  13   1       1244.75       1161.56        19.22 o                         
   2  13   1       3323.01       3179.08        42.56 o                         
   3  13   1        104.23         91.55         9.22 o                         
   4  13   1        245.21        268.64        16.00 o                         
   5  13   1        203.00        242.87        40.63 o                         
   6  13   1        168.15        202.09        20.68 o                         
  -5  14   1          2.24         -9.55        10.19 o                         
  -4  14   1       1178.90        993.14        28.44 o                         
  -3  14   1        129.00        138.32        12.39 o                         
  -2  14   1         92.58        121.11         8.88 o                         
  -1  14   1        181.53        218.99        10.10 o                         
   0  14   1       1708.07       1555.24        25.75 o                         
   1  14   1         15.59         15.69         7.61 o                         
   2  14   1        464.19        473.77        14.25 o                         
   3  14   1         95.43        101.99        10.21 o                         
   4  14   1        178.79        197.89        15.02 o                         
   5  14   1         99.41         91.34        26.90 o                         
  -5  15   1         88.86        123.01        14.66 o                         
  -4  15   1        122.68        115.12        12.98 o                         
  -3  15   1         43.62         70.32        12.14 o                         
  -2  15   1        184.28        254.35        16.03 o                         
  -1  15   1         75.68         80.00         7.98 o                         
   0  15   1         14.77         33.99         7.06 o                         
   1  15   1        688.93        645.13        15.97 o                         
   2  15   1        756.41        800.35        21.01 o                         
   3  15   1        394.78        375.54        18.93 o                         
   4  15   1          0.19         -9.65         9.65 o                         
   5  15   1         18.27          8.16        11.83 o                         
  -5  16   1          3.32        -10.75        11.80 o                         
  -4  16   1         64.76         44.39        14.39 o                         
  -3  16   1        420.19        419.85        20.27 o                         
  -2  16   1         60.73         61.98        10.01 o                         
  -1  16   1        323.82        319.03        12.53 o                         
   0  16   1       1776.06       1824.29        30.04 o                         
   1  16   1       2747.12       2676.61        49.78 o                         
   2  16   1        198.74        200.65        13.39 o                         
   3  16   1          0.09          8.93        10.01 o                         
   4  16   1         34.41         42.22        12.79 o                         
   5  16   1         31.27         18.90        12.86 o                         
  -5  17   1         12.59         -3.67        14.23 o                         
  -4  17   1        115.53        110.69        15.54 o                         
  -3  17   1          4.54          1.20        11.42 o                         
  -2  17   1        221.59        264.84        13.97 o                         
  -1  17   1         14.63         30.30         8.15 o                         
   0  17   1       3443.90       3494.53        49.76 o                         
   1  17   1        171.91        151.89        11.56 o                         
   2  17   1         74.56         93.73        10.33 o                         
   3  17   1         94.44         99.10        13.44 o                         
   4  17   1        304.05        340.44        21.80 o                         
  -4  18   1         11.54          7.26        12.52 o                         
  -3  18   1        199.75        179.16        15.93 o                         
  -2  18   1        263.38        229.78        16.56 o                         
  -1  18   1        797.63        808.71        26.60 o                         
   0  18   1       1255.58       1384.52        27.24 o                         
   1  18   1         91.04         79.49        10.88 o                         
   2  18   1        315.13        331.16        17.46 o                         
   3  18   1        125.95         82.34        15.22 o                         
   4  18   1        219.09        169.14        20.97 o                         
  -4  19   1         11.16         19.41        13.41 o                         
  -3  19   1        135.38        174.67        18.21 o                         
  -2  19   1          9.43         19.44        10.96 o                         
  -1  19   1          0.02          1.46         7.98 o                         
   0  19   1        130.27        200.81        13.47 o                         
   1  19   1        108.42         99.92        11.99 o                         
   2  19   1         21.88         -3.42        12.11 o                         
   3  19   1         19.91        -10.41        13.22 o                         
   4  19   1         69.88        136.86        20.28 o                         
  -3  20   1        418.46        395.26        29.23 o                         
  -2  20   1        450.01        524.14        24.54 o                         
  -1  20   1         35.67         42.35         9.72 o                         
   0  20   1        219.89        209.37        16.52 o                         
   1  20   1         57.00         46.81        12.88 o                         
   2  20   1         38.40         41.97        21.90 o                         
   3  20   1          7.01          2.31        20.45 o                         
  -3  21   1          0.55          5.87        13.96 o                         
  -2  21   1        285.54        276.72        19.29 o                         
  -1  21   1         85.28         75.29        14.90 o                         
   0  21   1          3.28         17.16        12.62 o                         
   1  21   1        291.56        308.70        23.00 o                         
   2  21   1       1105.98       1284.94        96.97 o                         
   3  21   1         15.25          5.98        14.11 o                         
  -2  22   1         11.75         27.68        16.66 o                         
  -1  22   1          0.00         -4.45        14.87 o                         
   0  22   1         90.01         75.16        15.66 o                         
   1  22   1        443.55        455.73        40.70 o                         
   2  22   1         15.14         21.93        14.86 o                         
  -1  23   1          3.57         12.51        20.85 o                         
   0  23   1          0.91         13.38        16.16 o                         
   1  23   1         18.84         40.21        30.83 o                         
  -7   0   2       1357.65       1423.98        85.34 o                         
  -6   0   2        364.48        394.77        32.62 o                         
  -5   0   2        158.09        166.00        21.82 o                         
  -4   0   2          3.68         10.45        13.52 o                         
  -3   0   2       1052.15        788.17        52.28 o                         
  -2   0   2      12711.28      10429.41       447.26 o                         
  -1   0   2        114.04        154.28         4.60 o                         
   0   0   2        433.29        416.96         7.32 o                         
   1   0   2       8055.03       8008.74       107.52 o                         
   2   0   2          2.18         24.88         3.48 o                         
   3   0   2        996.36        905.52        19.59 o                         
   4   0   2       1363.27       1382.02        23.78 o                         
   5   0   2        124.02        150.22        13.03 o                         
   6   0   2        407.98        429.53        25.90 o                         
   7   0   2          4.19         -9.65        12.97 o                         
  -7   1   2        121.06        175.06        38.43 o                         
  -6   1   2         23.22         41.45        12.70 o                         
  -5   1   2        468.85        463.27        22.48 o                         
  -4   1   2        521.74        492.31        20.70 o                         
  -3   1   2       1549.59       1618.83        70.15 o                         
  -2   1   2       2028.62       2040.97        38.46 o                         
  -1   1   2      17449.55      17208.57       160.28 o                         
   0   1   2       2416.99       2406.34        21.98 o                         
   1   1   2      11668.78      11731.48       110.50 o                         
   2   1   2          7.10         10.44         2.01 o                         
   3   1   2        324.73        308.42         6.75 o                         
   4   1   2       2048.35       1948.39        22.72 o                         
   5   1   2         79.84         72.00         6.56 o                         
   6   1   2        282.80        340.18        19.93 o                         
   7   1   2         11.61          5.98        12.32 o                         
  -6   2   2          0.81         -9.36        10.85 o                         
  -5   2   2        134.35        167.00        15.89 o                         
  -4   2   2         51.50         45.95        10.46 o                         
  -3   2   2       3920.21       4086.70        97.25 o                         
  -2   2   2        496.72        384.39        11.09 o                         
  -1   2   2        553.30        542.27         6.05 o                         
   0   2   2       1338.22       1371.48        12.97 o                         
   1   2   2      10459.27      11093.71       101.01 o                         
   2   2   2         24.22         19.13         2.84 o                         
   3   2   2        105.44         93.28         4.39 o                         
   4   2   2         42.15         47.89         4.45 o                         
   5   2   2        381.86        437.84        11.06 o                         
   6   2   2         18.47         38.06        10.03 o                         
   7   2   2         58.22        102.34        12.30 o                         
  -6   3   2         95.74         56.09        13.57 o                         
  -5   3   2        212.88        241.22        10.93 o                         
  -4   3   2          6.46         14.28         5.70 o                         
  -3   3   2       4538.70       4784.75        79.96 o                         
  -2   3   2       2020.48       2163.55        24.56 o                         
  -1   3   2          1.83         -1.06         1.06 o                         
   0   3   2          0.63         -2.15         2.15 o                         
   1   3   2       2498.79       2363.54        24.50 o                         
   2   3   2       5186.34       5076.23        47.78 o                         
   3   3   2        550.74        545.74         9.17 o                         
   4   3   2        842.33        875.00        12.90 o                         
   5   3   2          3.19          8.63         6.33 o                         
   6   3   2         99.37         86.65        11.17 o                         
   7   3   2          4.11         11.81        13.41 o                         
  -7   4   2        288.03        302.74        23.40 o                         
  -6   4   2        124.21        117.37        12.40 o                         
  -5   4   2       4771.51       4856.83        67.28 o                         
  -4   4   2        510.66        485.41        11.81 o                         
  -3   4   2       1512.37       1602.60        24.50 o                         
  -2   4   2       3186.64       3205.67        35.57 o                         
  -1   4   2       4399.15       4190.07        39.29 o                         
   0   4   2       3735.42       3768.32        34.82 o                         
   1   4   2        546.48        473.85         7.44 o                         
   2   4   2       6354.02       6169.36        57.69 o                         
   3   4   2         97.86        118.83         4.99 o                         
   4   4   2        420.76        368.39         8.77 o                         
   5   4   2         26.90         40.31         7.30 o                         
   6   4   2        300.75        386.53        22.64 o                         
   7   4   2         20.48         20.38        10.43 o                         
  -7   5   2        191.75        178.26        41.55 o                         
  -6   5   2          0.29          4.00         6.40 o                         
  -5   5   2       2633.58       2663.89        37.40 o                         
  -4   5   2        166.03        174.66         6.13 o                         
  -3   5   2       1165.94       1098.07        14.75 o                         
  -2   5   2        111.67         80.20         3.64 o                         
  -1   5   2        306.37        348.43         6.20 o                         
   0   5   2        227.44        266.83         5.93 o                         
   1   5   2       1524.07       1542.08        15.41 o                         
   2   5   2        681.81        624.46         8.67 o                         
   3   5   2       1255.23       1268.54        16.38 o                         
   4   5   2        156.06        147.94         6.37 o                         
   5   5   2         45.51         44.29         9.20 o                         
   6   5   2        412.33        354.96        16.79 o                         
  -7   6   2         27.53         50.69        10.71 o                         
  -6   6   2        130.00        157.25         9.46 o                         
  -5   6   2       1062.89       1055.89        20.29 o                         
  -4   6   2        498.49        493.79        10.02 o                         
  -3   6   2       1156.07       1134.68        14.91 o                         
  -2   6   2        750.88        622.24         8.72 o                         
  -1   6   2        674.05        596.76        10.06 o                         
   0   6   2         10.54          8.81         3.01 o                         
   1   6   2          8.40         -0.97         2.87 o                         
   2   6   2        419.46        546.01         8.80 o                         
   3   6   2        615.54        648.20        10.66 o                         
   4   6   2        108.86        128.76         6.55 o                         
   5   6   2         23.27         17.13         8.67 o                         
   6   6   2          4.99          3.29         9.51 o                         
  -7   7   2        207.87        279.21        15.98 o                         
  -6   7   2         14.80         14.33         7.75 o                         
  -5   7   2       2715.66       2642.98        42.49 o                         
  -4   7   2         35.11         31.95         4.36 o                         
  -3   7   2        675.99        634.53        10.58 o                         
  -2   7   2        128.84        140.90         5.72 o                         
  -1   7   2      12669.25      13398.13       137.70 o                         
   0   7   2       7607.40       7533.28        68.26 o                         
   1   7   2        115.88         93.64         4.41 o                         
   2   7   2        113.66        108.71         4.49 o                         
   3   7   2         21.22         28.00         4.44 o                         
   4   7   2        332.33        327.84         9.92 o                         
   5   7   2          4.68         -5.88         8.31 o                         
   6   7   2         69.91         87.73        12.11 o                         
  -6   8   2        280.98        314.49        15.02 o                         
  -5   8   2        220.16        199.87         9.45 o                         
  -4   8   2         34.83         30.30         5.02 o                         
  -3   8   2       2827.88       2755.85        32.19 o                         
  -2   8   2       3174.81       3083.49        37.97 o                         
  -1   8   2       1125.45       1182.26        16.84 o                         
   0   8   2        211.97        170.76         5.50 o                         
   1   8   2          1.69          2.81         3.46 o                         
   2   8   2        217.41        195.62         6.48 o                         
   3   8   2         58.14         43.79         4.71 o                         
   4   8   2       1021.40       1015.48        17.84 o                         
   5   8   2         84.09         98.85        10.11 o                         
   6   8   2         18.30         10.14        12.14 o                         
  -6   9   2         38.45         43.60         9.64 o                         
  -5   9   2          4.31          4.97         9.08 o                         
  -4   9   2         83.18         83.76         5.16 o                         
  -3   9   2         17.74         19.72         4.52 o                         
  -2   9   2       1641.67       1755.84        26.38 o                         
  -1   9   2         18.72         89.04         4.82 o                         
   0   9   2       2410.99       2472.99        27.18 o                         
   1   9   2        191.92        182.07         6.37 o                         
   2   9   2       1578.51       1672.58        21.20 o                         
   3   9   2        830.00        867.78        13.84 o                         
   4   9   2        784.62        729.33        22.44 o                         
   5   9   2          4.09         -6.48        12.77 o                         
   6   9   2         25.54         37.40        12.06 o                         
  -6  10   2        118.68        138.59        12.54 o                         
  -5  10   2        573.77        650.14        20.60 o                         
  -4  10   2        196.25        256.57        12.07 o                         
  -3  10   2          0.25          7.99         4.72 o                         
  -2  10   2         33.55         22.35         4.66 o                         
  -1  10   2        720.75        727.40        11.80 o                         
   0  10   2         43.12         27.73         4.34 o                         
   1  10   2        198.60        194.08         8.13 o                         
   2  10   2          0.11          1.46         3.39 o                         
   3  10   2        375.06        386.62        11.99 o                         
   4  10   2         41.29         52.50        10.12 o                         
   5  10   2        194.37        212.46        14.69 o                         
   6  10   2         39.58         46.30        12.02 o                         
  -6  11   2         53.00         62.11        12.44 o                         
  -5  11   2         16.43         15.75         8.81 o                         
  -4  11   2         64.41         62.15         9.56 o                         
  -3  11   2       1564.37       1548.90        25.24 o                         
  -2  11   2       2337.59       2304.52        44.12 o                         
  -1  11   2          5.24         13.31         4.12 o                         
   0  11   2          9.24          5.39         4.91 o                         
   1  11   2        613.33        580.43        15.26 o                         
   2  11   2        790.35        747.01        14.11 o                         
   3  11   2         55.76         69.96         5.73 o                         
   4  11   2         31.50         21.47        13.05 o                         
   5  11   2         12.91         14.25        10.53 o                         
   6  11   2         61.92         87.86        13.68 o                         
  -6  12   2         12.51         13.56        11.55 o                         
  -5  12   2        120.43        144.89        13.63 o                         
  -4  12   2       1446.59       1503.51        34.62 o                         
  -3  12   2         91.13         87.91         8.18 o                         
  -2  12   2        147.00        136.02         6.76 o                         
  -1  12   2        731.13        732.39        12.81 o                         
   0  12   2        808.35        752.64        14.72 o                         
   1  12   2          3.85          9.12         4.53 o                         
   2  12   2        498.56        530.02        11.79 o                         
   3  12   2         41.22         54.76         6.70 o                         
   4  12   2          5.56         -7.73         8.88 o                         
   5  12   2        462.44        368.87        20.58 o                         
   6  12   2       1236.92       1331.66        39.03 o                         
  -6  13   2        110.72        112.59        16.15 o                         
  -5  13   2         87.19         73.24        12.16 o                         
  -4  13   2          0.01          0.18         8.59 o                         
  -3  13   2         23.66         24.69         7.46 o                         
  -2  13   2        177.31        161.78         7.38 o                         
  -1  13   2         82.56         96.91         6.61 o                         
   0  13   2        333.21        270.85        11.15 o                         
   1  13   2       1646.17       1545.97        28.91 o                         
   2  13   2        258.78        297.26        10.63 o                         
   3  13   2        198.64        168.55        10.87 o                         
   4  13   2        229.07        199.81        15.00 o                         
   5  13   2         89.97        101.20        14.39 o                         
  -5  14   2        138.65         98.08        13.39 o                         
  -4  14   2          5.93         21.68        10.94 o                         
  -3  14   2         39.08         70.50        10.80 o                         
  -2  14   2        305.36        326.59        11.42 o                         
  -1  14   2          0.36         -4.55         6.11 o                         
   0  14   2         15.30          4.92         6.17 o                         
   1  14   2        683.70        711.17        15.72 o                         
   2  14   2         60.28         47.73         6.35 o                         
   3  14   2         79.68         94.30        11.80 o                         
   4  14   2         24.22         38.66        11.22 o                         
   5  14   2         42.80         49.91        13.37 o                         
  -5  15   2         86.19         98.10        16.66 o                         
  -4  15   2          3.68         13.32        10.08 o                         
  -3  15   2        224.95        185.02        13.99 o                         
  -2  15   2        119.57        140.55        14.48 o                         
  -1  15   2        744.71        669.27        16.48 o                         
   0  15   2       2054.02       1994.18        31.57 o                         
   1  15   2       3190.64       3141.49        47.10 o                         
   2  15   2          0.20         -0.84         7.83 o                         
   3  15   2        109.72        115.46        13.14 o                         
   4  15   2        278.83        308.55        20.68 o                         
   5  15   2        111.74        112.53        15.95 o                         
  -5  16   2         23.20         30.90        12.58 o                         
  -4  16   2         88.71         66.82        12.84 o                         
  -3  16   2        297.48        349.56        25.84 o                         
  -2  16   2        615.91        622.93        18.65 o                         
  -1  16   2        277.97        336.38        16.47 o                         
   0  16   2         54.03         48.28         7.51 o                         
   1  16   2        276.80        316.34        11.64 o                         
   2  16   2         25.26         18.97        10.03 o                         
   3  16   2          3.66          6.20        13.67 o                         
   4  16   2         96.66        136.37        16.49 o                         
   5  16   2        115.78        148.34        30.63 o                         
  -5  17   2          2.25         19.09        13.87 o                         
  -4  17   2          0.50        -10.90        10.90 o                         
  -3  17   2         10.13         15.30        10.31 o                         
  -2  17   2        140.92        115.64        11.74 o                         
  -1  17   2         75.36        100.80         9.26 o                         
   0  17   2        630.76        590.30        16.98 o                         
   1  17   2        639.22        602.64        25.68 o                         
   2  17   2         28.92         20.55         9.28 o                         
   3  17   2         37.22         22.62        12.57 o                         
   4  17   2          0.05          1.31        12.37 o                         
  -4  18   2         15.86         53.75        13.83 o                         
  -3  18   2          8.69          5.58        10.47 o                         
  -2  18   2          1.35          8.10         9.95 o                         
  -1  18   2          0.11         -7.56         7.56 o                         
   0  18   2        210.07        215.75        11.12 o                         
   1  18   2         19.33         28.64         9.65 o                         
   2  18   2        295.22        297.52        18.53 o                         
   3  18   2          0.90          3.58        12.04 o                         
   4  18   2         33.22         50.44        14.83 o                         
  -4  19   2          2.04          7.15        15.18 o                         
  -3  19   2          0.85         -5.67        10.77 o                         
  -2  19   2         93.76        119.29        13.88 o                         
  -1  19   2          0.97          8.61         9.06 o                         
   0  19   2          1.32         12.32        13.57 o                         
   1  19   2        378.35        338.28        22.21 o                         
   2  19   2          3.60         -5.36        12.22 o                         
   3  19   2         53.33         37.08        17.69 o                         
   4  19   2         41.97         38.22        14.65 o                         
  -3  20   2         13.98         13.13        13.47 o                         
  -2  20   2          4.80          0.40        10.56 o                         
  -1  20   2        306.36        404.19        21.53 o                         
   0  20   2        257.48        278.11        18.82 o                         
   1  20   2          6.93         11.24         9.93 o                         
   2  20   2        219.21        254.96        24.72 o                         
   3  20   2        129.20        118.10        20.62 o                         
  -3  21   2          0.57         -3.20        13.34 o                         
  -2  21   2          0.78        -10.51        10.51 o                         
  -1  21   2         25.65         10.14        12.84 o                         
   0  21   2          8.40         28.31        12.85 o                         
   1  21   2        104.19        121.76        16.90 o                         
   2  21   2          0.11         -1.55        13.64 o                         
  -2  22   2         27.38         28.25        14.24 o                         
  -1  22   2         10.69         13.23        15.80 o                         
   0  22   2        127.53        144.18        18.19 o                         
   1  22   2          4.67         -2.12        19.31 o                         
   2  22   2          1.48        -10.14        15.56 o                         
  -1  23   2        127.86        139.40        39.32 o                         
   0  23   2         80.36         89.17        20.03 o                         
  -7   1   3         24.42         78.64        28.15 o                         
  -6   1   3         64.58         71.44        14.00 o                         
  -5   1   3        215.06        212.57        17.22 o                         
  -4   1   3        183.58        162.87        33.29 o                         
  -3   1   3       3345.14       3507.00       165.77 o                         
  -2   1   3         78.99         72.75         4.17 o                         
  -1   1   3       2629.59       2660.15        24.10 o                         
   0   1   3       1030.11       1068.78        11.50 o                         
   1   1   3      40966.38      42764.95       373.36 o                         
   2   1   3        121.30        104.15         4.56 o                         
   3   1   3        619.33        610.87        10.61 o                         
   4   1   3        483.18        502.35        10.29 o                         
   5   1   3        101.95         81.85        13.03 o                         
   6   1   3        168.00        190.02        14.84 o                         
  -7   2   3        208.97        285.96        40.21 o                         
  -6   2   3         78.81         94.62        15.93 o                         
  -5   2   3        576.51        558.68        24.72 o                         
  -4   2   3        270.22        237.29        25.59 o                         
  -3   2   3       1536.31       1379.84        27.03 o                         
  -2   2   3        926.25        843.13        10.41 o                         
  -1   2   3      11320.70      11743.51       102.81 o                         
   0   2   3      15704.47      16688.34       140.53 o                         
   1   2   3      31413.94      32744.32       280.00 o                         
   2   2   3          8.37          2.70         2.83 o                         
   3   2   3       3009.20       2858.76        32.70 o                         
   4   2   3       2015.26       1989.96        24.87 o                         
   5   2   3        277.05        284.87        16.09 o                         
   6   2   3        104.94        113.47        15.54 o                         
  -7   3   3         62.64        102.32        37.98 o                         
  -6   3   3        329.12        364.63        31.48 o                         
  -5   3   3         48.80         40.14        12.04 o                         
  -4   3   3         15.20          6.29         7.03 o                         
  -3   3   3        318.55        235.81         8.90 o                         
  -2   3   3       1936.43       2056.00        22.36 o                         
  -1   3   3         83.38         74.93         3.53 o                         
   0   3   3        270.71        286.63         5.68 o                         
   1   3   3        916.35       1057.65        12.00 o                         
   2   3   3        819.72        862.78        11.59 o                         
   3   3   3         46.39         53.77         4.17 o                         
   4   3   3         18.39         26.45         4.77 o                         
   5   3   3         57.73         77.92         9.69 o                         
   6   3   3        148.81        153.91        14.14 o                         
  -7   4   3          3.10          0.00        31.28 o                         
  -6   4   3         17.67         24.41        13.79 o                         
  -5   4   3        559.41        576.58        16.20 o                         
  -4   4   3         17.49         20.77         4.81 o                         
  -3   4   3          5.72          7.05         3.23 o                         
  -2   4   3        324.12        292.26         5.76 o                         
  -1   4   3        350.81        357.07         5.98 o                         
   0   4   3        424.78        367.07         6.68 o                         
   1   4   3       1082.89       1136.57        12.38 o                         
   2   4   3        983.76        976.56        12.40 o                         
   3   4   3        411.92        412.35         9.06 o                         
   4   4   3        146.38        193.92         7.39 o                         
   5   4   3        203.86        204.82        14.29 o                         
   6   4   3          0.09         -9.69         9.69 o                         
  -7   5   3         16.30         11.62        15.64 o                         
  -6   5   3         17.82         22.06         6.64 o                         
  -5   5   3         14.72         27.07         5.00 o                         
  -4   5   3        605.76        568.23        10.61 o                         
  -3   5   3        644.48        667.73        11.12 o                         
  -2   5   3         61.82         62.47         3.19 o                         
  -1   5   3       4059.91       4178.03        43.11 o                         
   0   5   3       3442.29       3708.49        34.30 o                         
   1   5   3        176.23        140.19         4.50 o                         
   2   5   3          2.65          8.16         3.42 o                         
   3   5   3         76.04         96.28         5.10 o                         
   4   5   3        343.86        326.37        11.91 o                         
   5   5   3        142.14        123.82        12.57 o                         
   6   5   3         60.30         91.63        12.73 o                         
  -7   6   3        165.27        171.98        16.21 o                         
  -6   6   3         36.82         39.31         6.95 o                         
  -5   6   3         16.97         11.82         4.41 o                         
  -4   6   3        717.19        642.46        11.73 o                         
  -3   6   3       2549.56       2452.24        30.77 o                         
  -2   6   3       1221.92       1244.99        14.58 o                         
  -1   6   3       1882.16       1861.17        23.28 o                         
   0   6   3        625.83        601.99         8.88 o                         
   1   6   3       3069.28       2998.86        29.69 o                         
   2   6   3       1769.48       1684.80        20.53 o                         
   3   6   3       4193.51       4399.97        50.54 o                         
   4   6   3        684.46        669.17        13.04 o                         
   5   6   3        142.21        138.81        13.20 o                         
   6   6   3        445.78        473.90        21.50 o                         
  -7   7   3         98.53        139.27        12.71 o                         
  -6   7   3          3.49         -1.94         6.58 o                         
  -5   7   3        503.46        485.85        11.32 o                         
  -4   7   3         38.92         47.56         4.77 o                         
  -3   7   3        276.70        281.40         7.54 o                         
  -2   7   3        302.78        339.36         8.13 o                         
  -1   7   3       2095.48       2342.39        27.74 o                         
   0   7   3        154.99        190.12         5.63 o                         
   1   7   3        160.48        127.93         4.88 o                         
   2   7   3         63.33         65.91         5.07 o                         
   3   7   3        333.49        319.50         8.16 o                         
   4   7   3         29.57         16.18         5.12 o                         
   5   7   3          4.52         -9.12         9.12 o                         
   6   7   3         11.59          6.39        10.50 o                         
  -6   8   3         95.93        109.59         9.86 o                         
  -5   8   3         16.01         10.68         6.04 o                         
  -4   8   3        135.09        138.57         7.98 o                         
  -3   8   3         22.81         29.76         4.87 o                         
  -2   8   3          5.00         20.71         4.60 o                         
  -1   8   3       1580.86       1748.86        23.00 o                         
   0   8   3        828.37        980.32        13.03 o                         
   1   8   3        248.08        253.11         6.78 o                         
   2   8   3          3.72          0.75         2.89 o                         
   3   8   3        385.87        385.32         8.73 o                         
   4   8   3        659.65        598.44        22.61 o                         
   5   8   3         11.44          6.78        10.08 o                         
   6   8   3         36.04         37.04        11.48 o                         
  -6   9   3          9.73         15.12         8.32 o                         
  -5   9   3        922.93        977.33        24.65 o                         
  -4   9   3       1304.40       1179.02        16.88 o                         
  -3   9   3        945.92        913.41        15.85 o                         
  -2   9   3        861.23        894.26        15.07 o                         
  -1   9   3       1683.73       1734.53        23.31 o                         
   0   9   3         18.32         14.97         3.94 o                         
   1   9   3       1834.58       1837.08        32.19 o                         
   2   9   3       1235.06       1176.35        18.59 o                         
   3   9   3         10.79          9.49         4.33 o                         
   4   9   3        299.07        290.41        17.42 o                         
   5   9   3         19.37         26.20        10.63 o                         
   6   9   3         42.49         12.33        10.97 o                         
  -6  10   3          0.68         -8.23         8.23 o                         
  -5  10   3        117.23        112.87        10.83 o                         
  -4  10   3        736.53        800.53        16.94 o                         
  -3  10   3       1446.09       1393.70        20.90 o                         
  -2  10   3          7.90          3.84         4.40 o                         
  -1  10   3       4388.94       4650.72        49.48 o                         
   0  10   3        882.84        895.41        15.12 o                         
   1  10   3       1294.06       1291.56        18.75 o                         
   2  10   3          2.24          6.37         3.98 o                         
   3  10   3        648.18        610.73        11.38 o                         
   4  10   3        700.34        614.06        23.78 o                         
   5  10   3        150.30        154.81        14.92 o                         
   6  10   3        316.09        316.19        20.04 o                         
  -6  11   3        347.35        315.93        17.51 o                         
  -5  11   3        146.61        116.73        11.44 o                         
  -4  11   3        308.73        326.23        15.68 o                         
  -3  11   3        423.64        403.48        11.02 o                         
  -2  11   3       2357.28       2385.22        29.58 o                         
  -1  11   3       1646.48       1736.06        22.10 o                         
   0  11   3        222.94        260.02         9.86 o                         
   1  11   3        255.35        292.62         9.63 o                         
   2  11   3        659.94        683.16        12.87 o                         
   3  11   3          1.18          6.14         6.79 o                         
   4  11   3         17.28         29.13        11.88 o                         
   5  11   3         55.91         70.42        17.54 o                         
   6  11   3         56.31         46.31        13.57 o                         
  -6  12   3         37.68         51.73        11.48 o                         
  -5  12   3         79.32         51.49        12.88 o                         
  -4  12   3        280.02        285.06        15.48 o                         
  -3  12   3         35.45         51.33         7.18 o                         
  -2  12   3          1.57          1.04         4.52 o                         
  -1  12   3         68.98         87.01         6.27 o                         
   0  12   3        100.99        105.95         7.60 o                         
   1  12   3        923.39        878.17        18.00 o                         
   2  12   3        767.54        736.60        14.71 o                         
   3  12   3        240.89        241.02        13.36 o                         
   4  12   3          6.52         45.64        18.92 o                         
   5  12   3        192.42        189.24        16.74 o                         
  -6  13   3          8.33         45.08        13.44 o                         
  -5  13   3        618.18        563.13        23.75 o                         
  -4  13   3        196.37        205.23        13.94 o                         
  -3  13   3          4.47         -2.40         7.46 o                         
  -2  13   3        200.22        196.13         7.25 o                         
  -1  13   3        916.51        957.05        17.72 o                         
   0  13   3        996.18       1019.86        24.09 o                         
   1  13   3         11.30          7.59         6.29 o                         
   2  13   3        493.14        492.13        14.18 o                         
   3  13   3        211.02        215.79        18.15 o                         
   4  13   3        446.19        393.95        20.97 o                         
   5  13   3        208.39        200.72        17.95 o                         
  -5  14   3        261.35        292.48        21.36 o                         
  -4  14   3          2.63          6.19         9.20 o                         
  -3  14   3       1495.99       1346.68        33.24 o                         
  -2  14   3          5.76         24.49         5.78 o                         
  -1  14   3        431.42        439.61        12.43 o                         
   0  14   3         60.97         87.86         7.22 o                         
   1  14   3       2411.36       2381.17        38.36 o                         
   2  14   3        178.30        179.40        15.57 o                         
   3  14   3         13.66         16.63        11.15 o                         
   4  14   3          9.98         10.28        14.85 o                         
   5  14   3         50.84         16.25        17.54 o                         
  -5  15   3        137.84        147.83        23.41 o                         
  -4  15   3        102.45         70.82        11.61 o                         
  -3  15   3        621.04        508.40        24.88 o                         
  -2  15   3          2.30         -5.27         7.17 o                         
  -1  15   3         19.39         29.06         6.50 o                         
   0  15   3       1378.62       1354.60        22.84 o                         
   1  15   3        693.50        620.35        15.24 o                         
   2  15   3         40.92         44.80         9.07 o                         
   3  15   3        102.39         90.72        14.30 o                         
   4  15   3          7.21         -5.48        12.88 o                         
   5  15   3          0.56         22.58        13.39 o                         
  -5  16   3          4.87          6.92        11.26 o                         
  -4  16   3          9.32        -10.42        10.42 o                         
  -3  16   3        867.09        729.02        25.14 o                         
  -2  16   3        218.40        173.73        11.72 o                         
  -1  16   3        137.43        122.82         9.74 o                         
   0  16   3          9.90         14.95         6.46 o                         
   1  16   3          0.02         -5.29         5.29 o                         
   2  16   3         42.90         26.44         9.96 o                         
   3  16   3        250.07        226.07        24.57 o                         
   4  16   3        308.00        384.72        36.70 o                         
  -4  17   3          1.16        -10.67        10.93 o                         
  -3  17   3        333.61        369.39        19.71 o                         
  -2  17   3         94.68        126.60        13.19 o                         
  -1  17   3         44.26         32.78         8.54 o                         
   0  17   3          1.06          8.91         6.99 o                         
   1  17   3         34.06         43.68         9.18 o                         
   2  17   3        171.38        175.84        13.21 o                         
   3  17   3          4.56         -4.15        12.07 o                         
   4  17   3        139.20        138.51        20.22 o                         
  -4  18   3          3.83         -5.01        11.89 o                         
  -3  18   3        157.06        219.54        16.72 o                         
  -2  18   3        106.87        115.18        14.40 o                         
  -1  18   3        420.51        445.18        17.44 o                         
   0  18   3          7.06         27.87         7.29 o                         
   1  18   3        140.48        126.20        13.05 o                         
   2  18   3          3.84         -2.23        16.53 o                         
   3  18   3        197.42        203.09        18.23 o                         
   4  18   3        163.21        238.22        24.46 o                         
  -4  19   3          4.05         -4.78        12.27 o                         
  -3  19   3         75.83         96.12        14.62 o                         
  -2  19   3        834.05        734.34        26.42 o                         
  -1  19   3        901.61        826.79        25.15 o                         
   0  19   3          3.22          6.72         9.11 o                         
   1  19   3         84.26        143.64        17.35 o                         
   2  19   3        269.58        257.02        40.36 o                         
   3  19   3         27.79         32.46        13.25 o                         
  -3  20   3         38.49         38.58        13.83 o                         
  -2  20   3          0.01          3.10        10.70 o                         
  -1  20   3         27.63         35.05        11.66 o                         
   0  20   3         22.03          8.94        10.89 o                         
   1  20   3        202.89        193.98        17.19 o                         
   2  20   3        116.41        119.65        20.36 o                         
   3  20   3        125.00        154.61        31.18 o                         
  -3  21   3         30.64         22.53        16.38 o                         
  -2  21   3          6.07         16.30        11.21 o                         
  -1  21   3        365.66        446.32        26.61 o                         
   0  21   3        105.06        112.52        16.61 o                         
   1  21   3        110.75         40.35        20.07 o                         
   2  21   3          5.25         15.78        16.66 o                         
  -2  22   3         15.94         -7.89        13.03 o                         
  -1  22   3          0.67         -3.34        14.67 o                         
   0  22   3          0.25        -13.82        13.82 o                         
   1  22   3        171.72        197.49        41.55 o                         
  -7   0   4        116.20         89.36        29.04 o                         
  -6   0   4         38.44          0.45        15.99 o                         
  -5   0   4         27.43         34.85        29.04 o                         
  -4   0   4          3.64         29.04        25.02 o                         
  -3   0   4       3716.07       3799.91        86.46 o                         
  -2   0   4       1110.05       1360.23        23.52 o                         
  -1   0   4       2892.58       3028.52        39.45 o                         
   0   0   4       5145.59       5084.51        63.52 o                         
   1   0   4        443.83        350.28         9.72 o                         
   2   0   4       3035.41       2993.55        74.61 o                         
   3   0   4         45.29         43.35         6.44 o                         
   4   0   4         83.69         91.23         8.79 o                         
   5   0   4        122.71        133.21        32.62 o                         
   6   0   4        150.25        173.47        21.96 o                         
  -7   1   4        551.62        551.36        54.96 o                         
  -6   1   4         11.88        -10.96        10.96 o                         
  -5   1   4        205.86        214.02        29.94 o                         
  -4   1   4        747.59        678.40        41.33 o                         
  -3   1   4       4974.12       4702.91        77.35 o                         
  -2   1   4       2643.10       2581.61        25.48 o                         
  -1   1   4        176.02        209.49         4.56 o                         
   0   1   4          5.82          5.89         3.18 o                         
   1   1   4          0.60          0.06         3.17 o                         
   2   1   4       2273.69       2412.76        27.16 o                         
   3   1   4       2516.07       2375.37        28.38 o                         
   4   1   4        948.04        970.25        15.61 o                         
   5   1   4         79.37         65.47        11.54 o                         
   6   1   4        201.92        189.91        16.19 o                         
  -7   2   4          0.61         34.96        19.91 o                         
  -6   2   4        244.42        304.82        21.69 o                         
  -5   2   4         37.73         34.01        19.41 o                         
  -4   2   4         29.04         19.72         6.81 o                         
  -3   2   4        221.20        232.88         7.39 o                         
  -2   2   4       1831.23       2023.33        21.10 o                         
  -1   2   4       2932.64       3170.44        28.11 o                         
   0   2   4       3871.33       3949.25        36.28 o                         
   1   2   4       2323.01       2300.83        22.74 o                         
   2   2   4       1220.75       1180.44        15.57 o                         
   3   2   4        933.79        925.17        16.47 o                         
   4   2   4        149.94        142.08         6.97 o                         
   5   2   4         64.94         43.35        11.25 o                         
   6   2   4         43.10         32.65        12.39 o                         
  -7   3   4        283.89        292.21        54.96 o                         
  -6   3   4        794.17        783.25        30.88 o                         
  -5   3   4        958.33       1037.58        48.68 o                         
  -4   3   4        201.43        201.06         8.22 o                         
  -3   3   4       1138.48       1223.02        16.48 o                         
  -2   3   4         84.63        130.70         4.21 o                         
  -1   3   4       4867.37       4757.06        44.71 o                         
   0   3   4       4612.81       4757.57        44.62 o                         
   1   3   4        822.32        790.43        10.60 o                         
   2   3   4        601.90        583.70        12.97 o                         
   3   3   4        616.15        592.42        10.69 o                         
   4   3   4        248.30        248.94         9.27 o                         
   5   3   4        119.46        133.66        13.64 o                         
   6   3   4       1022.53       1079.87        32.61 o                         
  -7   4   4        227.38        374.43        61.66 o                         
  -6   4   4         33.18         32.11        20.10 o                         
  -5   4   4         52.27         71.46        12.55 o                         
  -4   4   4         12.14         15.73         4.62 o                         
  -3   4   4          0.04         -1.35         3.10 o                         
  -2   4   4        253.82        283.35         6.19 o                         
  -1   4   4         24.24         10.95         3.11 o                         
   0   4   4         27.38         17.53         3.25 o                         
   1   4   4          0.31          3.84         3.26 o                         
   2   4   4        235.90        187.83         7.84 o                         
   3   4   4        416.76        398.64         8.88 o                         
   4   4   4        616.24        634.19        17.46 o                         
   5   4   4        365.86        377.57        17.00 o                         
   6   4   4         27.59         35.27        12.20 o                         
  -7   5   4        257.34        271.19        57.41 o                         
  -6   5   4          2.34         -7.13         8.86 o                         
  -5   5   4        866.74        832.96        16.74 o                         
  -4   5   4        477.16        482.62         9.93 o                         
  -3   5   4          2.99          6.43         3.39 o                         
  -2   5   4        743.49        672.30        10.13 o                         
  -1   5   4       1749.00       1564.52        19.72 o                         
   0   5   4       1633.66       1734.20        18.70 o                         
   1   5   4       1301.90       1233.19        15.22 o                         
   2   5   4        521.61        481.42         9.91 o                         
   3   5   4        474.12        440.23         9.49 o                         
   4   5   4        277.64        249.37         9.01 o                         
   5   5   4        891.83        920.95        40.61 o                         
   6   5   4        102.16        128.10        14.80 o                         
  -7   6   4         21.38         29.49        16.98 o                         
  -6   6   4         41.60         47.86        10.44 o                         
  -5   6   4         36.40         35.82         4.57 o                         
  -4   6   4         40.46         45.54         5.77 o                         
  -3   6   4         25.07         25.08         4.01 o                         
  -2   6   4         19.00          8.73         2.15 o                         
  -1   6   4         45.88         10.77         2.98 o                         
   0   6   4       5821.90       6076.09        58.75 o                         
   1   6   4       2533.93       2536.80        27.11 o                         
   2   6   4          6.64          0.20         2.41 o                         
   3   6   4         77.48         97.29         5.33 o                         
   4   6   4        122.94        122.92         9.76 o                         
   5   6   4        258.56        245.97        21.22 o                         
   6   6   4          0.43          1.75        10.68 o                         
  -6   7   4         43.01         46.91        11.30 o                         
  -5   7   4         91.03         89.72         6.34 o                         
  -4   7   4        616.47        621.50        15.11 o                         
  -3   7   4       2939.37       2834.98        34.39 o                         
  -2   7   4       1982.71       1951.13        24.51 o                         
  -1   7   4        416.06        370.56         9.12 o                         
   0   7   4       1291.63       1468.27        18.22 o                         
   1   7   4       2393.90       2502.09        27.97 o                         
   2   7   4        459.30        468.65        10.99 o                         
   3   7   4        837.38        810.79        13.31 o                         
   4   7   4        364.87        381.68        20.30 o                         
   5   7   4        386.57        325.89        19.24 o                         
   6   7   4        413.64        348.60        20.53 o                         
  -6   8   4         23.99         17.36         7.69 o                         
  -5   8   4        176.24        193.55        11.24 o                         
  -4   8   4         66.01         94.06         9.10 o                         
  -3   8   4        255.78        278.70         8.39 o                         
  -2   8   4        525.66        516.01        10.58 o                         
  -1   8   4       2800.44       3112.04        37.53 o                         
   0   8   4        284.83        385.51         9.10 o                         
   1   8   4       1685.04       1686.97        22.06 o                         
   2   8   4        852.07        845.66        18.63 o                         
   3   8   4         59.48         65.74         5.51 o                         
   4   8   4          8.59          7.53         7.88 o                         
   5   8   4         33.70         29.43        11.07 o                         
   6   8   4         31.44         18.40        11.62 o                         
  -6   9   4          8.21         -8.72         8.72 o                         
  -5   9   4          0.02          2.25         8.25 o                         
  -4   9   4       3105.49       3150.65        45.94 o                         
  -3   9   4        583.48        569.50        11.84 o                         
  -2   9   4        337.25        324.27         8.63 o                         
  -1   9   4         12.39         11.30         4.86 o                         
   0   9   4         32.87         27.08         5.06 o                         
   1   9   4       1178.91       1167.99        17.69 o                         
   2   9   4          0.55         -4.45         4.45 o                         
   3   9   4       1470.06       1476.31        25.08 o                         
   4   9   4        642.45        628.10        24.40 o                         
   5   9   4          1.48          7.64        10.67 o                         
   6   9   4          0.77         -7.41        10.85 o                         
  -6  10   4         56.97         66.38        12.44 o                         
  -5  10   4        233.13        223.47        13.35 o                         
  -4  10   4       1808.74       1821.33        35.85 o                         
  -3  10   4         74.43         71.70         6.55 o                         
  -2  10   4        190.36        160.58         6.99 o                         
  -1  10   4        425.52        394.86        10.05 o                         
   0  10   4        275.76        274.65         9.09 o                         
   1  10   4        216.65        214.19         8.14 o                         
   2  10   4        555.61        572.83        13.55 o                         
   3  10   4       1646.27       1736.81        39.99 o                         
   4  10   4          6.03         -2.23        10.47 o                         
   5  10   4         30.07         37.12        11.88 o                         
   6  10   4         41.49         23.58        13.11 o                         
  -6  11   4        174.34        198.86        18.38 o                         
  -5  11   4        840.17        963.49        28.36 o                         
  -4  11   4         88.44         41.45         8.61 o                         
  -3  11   4        133.10        141.76         9.88 o                         
  -2  11   4          1.81         -3.11         4.83 o                         
  -1  11   4       1637.20       1513.91        20.46 o                         
   0  11   4        255.28        226.91         9.71 o                         
   1  11   4        863.96        846.68        16.63 o                         
   2  11   4        794.63        812.04        17.99 o                         
   3  11   4       2036.98       2005.15        34.92 o                         
   4  11   4         31.57         28.97        11.43 o                         
   5  11   4        683.67        718.10        27.97 o                         
  -6  12   4          3.52         14.05        12.08 o                         
  -5  12   4          0.35         14.31         9.63 o                         
  -4  12   4          0.05         -1.52         8.49 o                         
  -3  12   4         34.47         38.61         8.35 o                         
  -2  12   4         93.65        100.39         6.68 o                         
  -1  12   4        647.50        649.11        13.82 o                         
   0  12   4        658.24        543.72        14.21 o                         
   1  12   4         12.05          0.90         5.79 o                         
   2  12   4        526.42        546.88        13.67 o                         
   3  12   4         83.86         80.15        10.85 o                         
   4  12   4        148.59        162.34        23.52 o                         
   5  12   4         58.70         63.22        13.92 o                         
  -6  13   4          6.16         -3.74        15.08 o                         
  -5  13   4        116.79        173.30        15.17 o                         
  -4  13   4          1.77          4.06         8.67 o                         
  -3  13   4        232.60        238.42        14.56 o                         
  -2  13   4         57.65         73.28         6.25 o                         
  -1  13   4        606.43        668.65        15.74 o                         
   0  13   4         53.16         62.52         7.56 o                         
   1  13   4        117.59        116.60         9.13 o                         
   2  13   4       1535.53       1530.97        26.49 o                         
   3  13   4         21.49         19.16         9.87 o                         
   4  13   4         24.48         19.32        12.26 o                         
   5  13   4         50.34         87.87        19.61 o                         
  -5  14   4          6.20          1.81        10.31 o                         
  -4  14   4         27.53         37.37        11.30 o                         
  -3  14   4        136.51        102.64        11.94 o                         
  -2  14   4         28.41         19.36         6.78 o                         
  -1  14   4         35.31         44.39         7.13 o                         
   0  14   4         46.61         27.08         8.92 o                         
   1  14   4       1004.84        955.45        21.35 o                         
   2  14   4       1160.19       1020.28        32.27 o                         
   3  14   4         10.43          7.14        11.28 o                         
   4  14   4          8.52         15.54        12.21 o                         
   5  14   4         85.93         80.49        15.30 o                         
  -5  15   4        239.37        239.16        25.86 o                         
  -4  15   4          0.03         -0.96         9.60 o                         
  -3  15   4        141.42        183.44        14.45 o                         
  -2  15   4        613.37        575.33        21.22 o                         
  -1  15   4        156.64        180.53         9.88 o                         
   0  15   4        280.00        331.48        14.51 o                         
   1  15   4          1.67         -0.11         6.59 o                         
   2  15   4       1434.69       1343.89        31.70 o                         
   3  15   4        267.41        286.14        20.31 o                         
   4  15   4        114.04        134.74        16.55 o                         
   5  15   4         79.08         62.38        15.52 o                         
  -5  16   4        170.45        158.36        16.61 o                         
  -4  16   4        153.39        108.75        16.38 o                         
  -3  16   4        172.41        197.56        15.19 o                         
  -2  16   4        316.51        252.20        14.59 o                         
  -1  16   4         30.99         48.72         7.83 o                         
   0  16   4        121.79        119.22         8.41 o                         
   1  16   4        291.62        349.11        12.73 o                         
   2  16   4        362.24        379.74        18.41 o                         
   3  16   4        186.71        186.59        18.41 o                         
   4  16   4         52.17         40.21        13.75 o                         
  -4  17   4        171.75        205.40        18.14 o                         
  -3  17   4        183.38        225.91        16.69 o                         
  -2  17   4        311.04        214.63        15.84 o                         
  -1  17   4          1.23         -4.99         7.45 o                         
   0  17   4          0.08         13.18         6.76 o                         
   1  17   4       1164.94       1258.70        28.92 o                         
   2  17   4        118.61        109.28        13.78 o                         
   3  17   4        472.13        526.39        27.81 o                         
   4  17   4         70.68         80.29        16.06 o                         
  -4  18   4          0.64         23.73        12.82 o                         
  -3  18   4          0.93         -5.31        10.08 o                         
  -2  18   4         15.69         10.52        10.38 o                         
  -1  18   4         33.08         27.23         8.77 o                         
   0  18   4        273.79        281.94        13.40 o                         
   1  18   4       1050.88       1043.30        31.75 o                         
   2  18   4        143.10        150.14        17.67 o                         
   3  18   4         78.76         79.87        15.64 o                         
   4  18   4          0.15         21.25        19.02 o                         
  -4  19   4          0.01         -0.69        12.85 o                         
  -3  19   4         28.74         13.77        13.09 o                         
  -2  19   4         41.72         39.49        11.78 o                         
  -1  19   4        435.05        486.17        20.66 o                         
   0  19   4         92.72        117.78        14.03 o                         
   1  19   4       1503.39       1569.82        37.44 o                         
   2  19   4          7.56          4.55        12.71 o                         
   3  19   4        232.87        250.05        21.45 o                         
  -3  20   4          4.57         -5.04        12.87 o                         
  -2  20   4        146.65        157.76        33.35 o                         
  -1  20   4         27.83         49.01        16.45 o                         
   0  20   4        425.13        373.12        30.30 o                         
   1  20   4        280.33        275.58        19.42 o                         
   2  20   4         27.70          9.09        15.76 o                         
   3  20   4          1.25          5.61        13.83 o                         
  -2  21   4          6.34         30.60        14.08 o                         
  -1  21   4          0.13         -4.91        25.02 o                         
   0  21   4         10.34         19.26        13.45 o                         
   1  21   4         89.14         98.04        19.87 o                         
   2  21   4          0.25        -12.82        15.37 o                         
  -1  22   4          1.29          9.94        19.87 o                         
   0  22   4        194.50        217.59        24.73 o                         
   1  22   4          0.21         -9.06        29.94 o                         
  -7   1   5         92.30        125.00        24.91 o                         
  -6   1   5         91.40         75.92        14.56 o                         
  -5   1   5         15.69         23.85        19.56 o                         
  -4   1   5        108.37        121.99         7.28 o                         
  -3   1   5         58.82         78.36         5.06 o                         
  -2   1   5       5745.46       6677.60        67.01 o                         
  -1   1   5        209.53        189.02         5.11 o                         
   0   1   5        319.68        314.80         6.61 o                         
   1   1   5         39.37         46.60         4.33 o                         
   2   1   5       2468.14       2635.93        34.57 o                         
   3   1   5        622.72        601.15        11.44 o                         
   4   1   5        135.58        144.54         7.76 o                         
   5   1   5         94.75        103.19        13.87 o                         
   6   1   5         29.40         27.99        12.71 o                         
  -7   2   5        389.11        490.25        45.13 o                         
  -6   2   5        319.13        345.31        22.89 o                         
  -5   2   5        941.48        942.46        52.10 o                         
  -4   2   5       1210.24       1166.84        27.97 o                         
  -3   2   5       4145.04       3884.30        50.27 o                         
  -2   2   5        104.96        113.83         4.43 o                         
  -1   2   5       5809.44       5585.80        52.45 o                         
   0   2   5        118.66        124.10         4.65 o                         
   1   2   5       3223.32       3114.47        33.43 o                         
   2   2   5       4381.79       4697.56        57.13 o                         
   3   2   5       2122.66       2137.56        25.83 o                         
   4   2   5        567.42        571.41        14.31 o                         
   5   2   5        604.83        556.17        23.79 o                         
   6   2   5        348.65        384.15        21.88 o                         
  -7   3   5         23.22          8.04        34.85 o                         
  -6   3   5         40.68         16.83        12.46 o                         
  -5   3   5          0.97         16.82        10.70 o                         
  -4   3   5          0.31          3.88         4.41 o                         
  -3   3   5          4.93          8.53         3.36 o                         
  -2   3   5         15.49         14.34         3.20 o                         
  -1   3   5        202.41        192.13         5.51 o                         
   0   3   5        106.26        138.41         4.90 o                         
   1   3   5       1808.40       1925.18        21.70 o                         
   2   3   5       1742.88       1840.19        25.14 o                         
   3   3   5         22.29         18.92         4.67 o                         
   4   3   5        681.38        661.83        19.09 o                         
   5   3   5         23.76         19.93        11.58 o                         
   6   3   5          1.62         -1.29        12.90 o                         
  -7   4   5         25.35         54.96        37.09 o                         
  -6   4   5          1.41        -12.24        12.24 o                         
  -5   4   5        553.59        498.92        14.35 o                         
  -4   4   5        101.63        106.31         6.15 o                         
  -3   4   5         45.89         56.57         4.14 o                         
  -2   4   5        194.43        215.80         5.84 o                         
  -1   4   5       1116.17       1251.57        16.30 o                         
   0   4   5        752.78        838.26        11.55 o                         
   1   4   5        658.80        723.25        11.20 o                         
   2   4   5       1413.86       1558.88        21.30 o                         
   3   4   5        512.29        579.92        11.15 o                         
   4   4   5         59.34         54.92        10.42 o                         
   5   4   5         52.32         58.60        12.82 o                         
   6   4   5          0.27         -1.05        11.52 o                         
  -6   5   5          2.15          2.64         8.98 o                         
  -5   5   5          9.07         14.90         4.51 o                         
  -4   5   5        208.69        214.99        10.23 o                         
  -3   5   5          3.87         -0.71         3.68 o                         
  -2   5   5          1.39          1.53         2.10 o                         
  -1   5   5         56.61         46.11         4.58 o                         
   0   5   5        467.97        465.17         8.79 o                         
   1   5   5        457.39        440.22        10.11 o                         
   2   5   5         99.70        100.61         6.08 o                         
   3   5   5        136.12        155.52         6.65 o                         
   4   5   5        327.56        337.06        16.33 o                         
   5   5   5         30.90         32.59        11.87 o                         
   6   5   5         30.10         24.95        12.37 o                         
  -6   6   5        287.24        271.22        14.53 o                         
  -5   6   5       1155.66       1108.73        20.76 o                         
  -4   6   5       4522.17       4493.57        57.88 o                         
  -3   6   5        599.09        568.84        10.62 o                         
  -2   6   5        903.18        866.73        14.71 o                         
  -1   6   5       6228.35       6307.35        74.19 o                         
   0   6   5        796.23        862.92        13.41 o                         
   1   6   5       1129.39       1001.81        16.90 o                         
   2   6   5        464.57        447.55        10.26 o                         
   3   6   5       2356.03       2222.17        27.21 o                         
   4   6   5       1350.32       1251.44        30.63 o                         
   5   6   5        277.57        263.19        18.17 o                         
   6   6   5        105.79        115.03        15.04 o                         
  -6   7   5        114.77        116.11        12.42 o                         
  -5   7   5        136.17        128.78         8.77 o                         
  -4   7   5       1962.72       1946.61        32.66 o                         
  -3   7   5       1066.09        992.86        15.26 o                         
  -2   7   5        222.65        232.44         7.71 o                         
  -1   7   5         57.79         92.39         5.57 o                         
   0   7   5        483.83        531.24        10.02 o                         
   1   7   5        207.64        223.12         8.70 o                         
   2   7   5         90.66        109.24         6.34 o                         
   3   7   5         71.13         90.47         6.20 o                         
   4   7   5          0.13          5.03         8.38 o                         
   5   7   5        156.90        160.58        16.37 o                         
   6   7   5          4.20          5.42        11.94 o                         
  -6   8   5         63.33         80.19         9.89 o                         
  -5   8   5          0.14          6.91         9.58 o                         
  -4   8   5       1832.25       1769.27        26.24 o                         
  -3   8   5        374.61        369.55         9.57 o                         
  -2   8   5         51.32         57.00         4.94 o                         
  -1   8   5        217.59        203.44         7.46 o                         
   0   8   5       1771.91       2005.73        27.25 o                         
   1   8   5        704.47        709.65        13.30 o                         
   2   8   5        141.91        145.61         7.18 o                         
   3   8   5         43.14         59.09         5.87 o                         
   4   8   5        143.01        167.41        15.18 o                         
   5   8   5          2.17         -6.91        11.04 o                         
   6   8   5          9.80          9.74        12.36 o                         
  -6   9   5          1.31        -10.25        10.77 o                         
  -5   9   5          0.08          7.26         7.53 o                         
  -4   9   5        263.55        262.44        12.08 o                         
  -3   9   5          6.59          7.62         4.89 o                         
  -2   9   5         72.97         77.82         5.57 o                         
  -1   9   5        214.93        236.96         7.92 o                         
   0   9   5        200.31        204.90         8.67 o                         
   1   9   5        101.16        104.85         6.95 o                         
   2   9   5         20.04         16.37         5.50 o                         
   3   9   5        266.56        276.64        13.13 o                         
   4   9   5         17.58         15.53        12.19 o                         
   5   9   5         20.03          2.25        11.37 o                         
   6   9   5         20.44         25.51        13.31 o                         
  -6  10   5         21.40         26.43        16.13 o                         
  -5  10   5        546.15        600.25        19.28 o                         
  -4  10   5        102.65         91.19         9.76 o                         
  -3  10   5       2333.93       2260.07        32.01 o                         
  -2  10   5          0.96          0.01         4.73 o                         
  -1  10   5        401.22        368.60        10.35 o                         
   0  10   5          9.12          3.02         5.93 o                         
   1  10   5       2665.52       2578.93        35.96 o                         
   2  10   5        849.34        810.30        17.56 o                         
   3  10   5         57.21         63.46         8.17 o                         
   4  10   5        129.93        125.33        14.76 o                         
   5  10   5        208.22        177.92        17.11 o                         
  -6  11   5          2.49         -7.63         9.12 o                         
  -5  11   5         56.45         58.87        10.34 o                         
  -4  11   5        279.65        296.62        15.46 o                         
  -3  11   5        100.85         85.37        11.39 o                         
  -2  11   5         85.67         85.58         6.41 o                         
  -1  11   5         66.17         77.46         7.26 o                         
   0  11   5        221.83        249.23        10.27 o                         
   1  11   5        147.90        137.35         8.35 o                         
   2  11   5        862.18        828.53        17.73 o                         
   3  11   5        225.25        185.60        14.72 o                         
   4  11   5         21.08         22.26        14.96 o                         
   5  11   5         96.35         94.75        14.94 o                         
  -6  12   5         29.97         21.05        10.54 o                         
  -5  12   5        364.71        359.25        20.40 o                         
  -4  12   5         81.28         73.86        10.87 o                         
  -3  12   5         83.90         80.27        11.94 o                         
  -2  12   5        829.75        848.28        15.47 o                         
  -1  12   5       3006.91       2972.80        40.07 o                         
   0  12   5        778.10        839.28        17.30 o                         
   1  12   5          8.15         11.92         5.97 o                         
   2  12   5        186.15        194.92        10.69 o                         
   3  12   5         42.75         36.09        10.28 o                         
   4  12   5        146.85        111.11        14.99 o                         
   5  12   5          4.46         11.37        12.38 o                         
  -5  13   5         64.36         67.06        12.42 o                         
  -4  13   5         46.39         45.97        11.61 o                         
  -3  13   5          0.72         -4.95         9.52 o                         
  -2  13   5        140.82        122.59         9.54 o                         
  -1  13   5         38.10         32.41         7.18 o                         
   0  13   5        463.40        475.49        18.06 o                         
   1  13   5        422.94        385.79        16.70 o                         
   2  13   5        279.78        274.95        13.00 o                         
   3  13   5        102.21         87.52        16.94 o                         
   4  13   5         51.06         42.53        15.37 o                         
   5  13   5        180.15        155.93        18.05 o                         
  -5  14   5        187.43        177.12        15.97 o                         
  -4  14   5         49.22         29.48        10.34 o                         
  -3  14   5        179.89        203.52        17.41 o                         
  -2  14   5        298.87        304.47        13.36 o                         
  -1  14   5       1699.57       1690.72        30.86 o                         
   0  14   5         46.90         61.91         8.28 o                         
   1  14   5        168.44        192.91        10.52 o                         
   2  14   5       1208.83       1180.35        26.66 o                         
   3  14   5        201.33        227.36        19.03 o                         
   4  14   5        107.10         97.89        15.35 o                         
   5  14   5        100.15        135.52        17.77 o                         
  -5  15   5          1.27        -10.61        10.61 o                         
  -4  15   5          2.87         -1.33        10.37 o                         
  -3  15   5          0.03          3.25         9.53 o                         
  -2  15   5         73.72         70.95        11.28 o                         
  -1  15   5         44.59         30.44         7.58 o                         
   0  15   5         97.33         75.71         9.97 o                         
   1  15   5         11.82          7.00         6.80 o                         
   2  15   5        407.91        449.90        19.63 o                         
   3  15   5         16.28         12.19        12.85 o                         
   4  15   5        103.81         95.89        15.73 o                         
  -5  16   5          0.44         -2.45        11.38 o                         
  -4  16   5        258.24        222.21        18.38 o                         
  -3  16   5        104.10        103.79        12.83 o                         
  -2  16   5        317.29        311.00        20.25 o                         
  -1  16   5         17.45         15.36         7.93 o                         
   0  16   5        191.62        188.27        11.36 o                         
   1  16   5        820.74        772.28        20.34 o                         
   2  16   5         23.74         16.67         9.78 o                         
   3  16   5         42.38         36.58        13.75 o                         
   4  16   5         16.20          5.35        13.65 o                         
  -4  17   5        200.05        191.12        20.64 o                         
  -3  17   5          3.52         13.85        10.50 o                         
  -2  17   5         25.07         32.71        11.47 o                         
  -1  17   5          5.25         -2.75         8.66 o                         
   0  17   5         13.42          9.30         8.20 o                         
   1  17   5        691.53        672.29        24.30 o                         
   2  17   5        556.84        486.39        23.41 o                         
   3  17   5          0.70          0.28        12.74 o                         
   4  17   5          0.31         -0.03        13.44 o                         
  -4  18   5        146.53        175.28        18.25 o                         
  -3  18   5        433.39        486.85        23.30 o                         
  -2  18   5         89.14         86.85        12.96 o                         
  -1  18   5          1.63          3.90         8.24 o                         
   0  18   5        492.69        514.67        21.70 o                         
   1  18   5         62.44         89.59        12.13 o                         
   2  18   5        274.82        250.96        21.01 o                         
   3  18   5         13.46         30.14        19.61 o                         
  -3  19   5          5.85          7.01        15.90 o                         
  -2  19   5          1.20         -1.26        10.29 o                         
  -1  19   5         11.72         26.96        10.64 o                         
   0  19   5         33.03         48.37        12.08 o                         
   1  19   5        397.43        502.61        33.66 o                         
   2  19   5         46.21         43.44        14.46 o                         
   3  19   5         87.03        104.05        17.93 o                         
  -3  20   5         25.36          8.64        15.64 o                         
  -2  20   5        111.58        126.02        14.94 o                         
  -1  20   5        271.62        289.60        22.10 o                         
   0  20   5        474.40        504.12        32.41 o                         
   1  20   5         13.23         -4.58        13.92 o                         
   2  20   5          0.05          4.68        19.20 o                         
  -2  21   5          7.62         14.78        27.37 o                         
  -1  21   5         26.80         21.81        15.64 o                         
   0  21   5         58.25         37.70        16.82 o                         
   1  21   5          9.27         -8.09        16.34 o                         
   0  22   5         22.92         20.60        32.39 o                         
  -7   0   6         70.54         95.17        40.66 o                         
  -6   0   6         23.83        -10.72        29.04 o                         
  -5   0   6        308.81        262.47        13.81 o                         
  -4   0   6        620.85        609.90        16.08 o                         
  -3   0   6       3793.92       3842.61        58.02 o                         
  -2   0   6       2230.48       2363.36        37.64 o                         
  -1   0   6        200.75        227.52        10.37 o                         
   0   0   6        636.47        699.01        15.24 o                         
   1   0   6       4216.54       4484.28        65.64 o                         
   2   0   6         13.94         28.16         7.52 o                         
   3   0   6        411.70        416.32        14.16 o                         
   4   0   6        136.92        129.43        20.84 o                         
   5   0   6         33.75         39.64        17.88 o                         
   6   0   6          1.05          3.71        18.54 o                         
  -7   1   6         51.32         53.62        39.77 o                         
  -6   1   6         40.38         87.22        33.96 o                         
  -5   1   6        635.17        638.61        15.31 o                         
  -4   1   6        620.36        575.63        11.12 o                         
  -3   1   6        814.66        805.74        12.77 o                         
  -2   1   6        141.15        181.44         6.33 o                         
  -1   1   6        104.42        100.06         4.97 o                         
   0   1   6       4307.80       4362.73        45.81 o                         
   1   1   6       7884.19       8069.78        79.28 o                         
   2   1   6        127.71        131.01         6.94 o                         
   3   1   6         33.91         19.86         4.93 o                         
   4   1   6         89.91         61.39        13.00 o                         
   5   1   6        513.04        517.73        24.77 o                         
   6   1   6         11.23         -0.68        14.69 o                         
  -7   2   6          3.85         28.60        36.64 o                         
  -6   2   6         49.19        116.62        38.87 o                         
  -5   2   6        837.07        791.04        16.14 o                         
  -4   2   6        262.55        266.54         8.11 o                         
  -3   2   6        166.59        127.26         5.32 o                         
  -2   2   6        292.71        218.72         6.07 o                         
  -1   2   6        402.18        391.46         8.94 o                         
   0   2   6        288.58        311.39         9.34 o                         
   1   2   6        408.37        413.66         9.26 o                         
   2   2   6       3535.21       3705.21        44.76 o                         
   3   2   6         72.06         73.57         5.86 o                         
   4   2   6         37.03         20.34        11.92 o                         
   5   2   6         11.57         42.14        13.08 o                         
   6   2   6         52.37         85.31        15.02 o                         
  -6   3   6         11.52        -21.45        28.15 o                         
  -5   3   6        184.27        160.24         6.29 o                         
  -4   3   6        241.02        232.79         7.88 o                         
  -3   3   6        851.21        787.68        14.83 o                         
  -2   3   6       1428.24       1572.01        19.80 o                         
  -1   3   6       1996.91       1982.90        24.50 o                         
   0   3   6        158.42        193.57         6.73 o                         
   1   3   6       1809.39       2005.67        25.88 o                         
   2   3   6       7001.99       7135.18        75.09 o                         
   3   3   6        942.57        917.97        15.25 o                         
   4   3   6        357.97        361.13        20.68 o                         
   5   3   6        436.86        462.57        24.64 o                         
   6   3   6          4.83          2.26        12.29 o                         
  -6   4   6         74.83         69.55        19.21 o                         
  -5   4   6        194.12        204.92         7.67 o                         
  -4   4   6         43.95         47.58         5.52 o                         
  -3   4   6         42.78         40.85         4.47 o                         
  -2   4   6       1669.62       1583.77        20.64 o                         
  -1   4   6       2667.53       2563.63        31.36 o                         
   0   4   6         13.12         10.08         3.86 o                         
   1   4   6         69.00         70.81         6.05 o                         
   2   4   6       3107.57       3239.26        37.36 o                         
   3   4   6        390.49        368.83        11.86 o                         
   4   4   6        513.64        511.28        20.13 o                         
   5   4   6        235.21        261.36        19.35 o                         
   6   4   6         50.40         18.70        13.54 o                         
  -6   5   6         16.07          8.54         9.59 o                         
  -5   5   6        107.63         89.65         7.05 o                         
  -4   5   6         10.38          4.76         5.18 o                         
  -3   5   6        841.48        783.75        13.06 o                         
  -2   5   6        594.23        574.16        11.61 o                         
  -1   5   6       3543.83       3489.16        43.88 o                         
   0   5   6         85.72         88.98         5.44 o                         
   1   5   6        132.34        119.40         6.78 o                         
   2   5   6          6.90         -3.27         4.61 o                         
   3   5   6        803.56        775.58        14.06 o                         
   4   5   6         26.62         29.20         9.88 o                         
   5   5   6          0.34         -5.00        13.48 o                         
   6   5   6         93.09         91.48        15.13 o                         
  -6   6   6          9.34         53.67        21.86 o                         
  -5   6   6          8.49         12.50         6.62 o                         
  -4   6   6        969.95       1015.90        18.03 o                         
  -3   6   6          5.83         10.15         4.45 o                         
  -2   6   6        612.14        600.27        11.51 o                         
  -1   6   6        512.22        483.08        10.52 o                         
   0   6   6         76.55         86.87         7.36 o                         
   1   6   6         23.25         17.10         5.37 o                         
   2   6   6         16.92         10.68         5.03 o                         
   3   6   6         19.19         14.24         5.80 o                         
   4   6   6         11.54         24.01         9.63 o                         
   5   6   6         44.86         27.09        12.75 o                         
   6   6   6         51.52         48.34        14.45 o                         
  -6   7   6        239.92        303.19        19.47 o                         
  -5   7   6        371.86        416.00        16.45 o                         
  -4   7   6         42.61         37.70         6.34 o                         
  -3   7   6        243.25        253.77        11.18 o                         
  -2   7   6        185.76        181.87         6.77 o                         
  -1   7   6        668.54        666.81        12.68 o                         
   0   7   6        937.49        871.09        15.68 o                         
   1   7   6       4347.74       4328.53        58.16 o                         
   2   7   6         80.19         84.32         6.72 o                         
   3   7   6        222.92        203.02        11.85 o                         
   4   7   6         38.20         47.66        10.32 o                         
   5   7   6        674.84        662.13        27.69 o                         
   6   7   6        228.35        244.30        20.09 o                         
  -6   8   6          6.90          2.08         9.16 o                         
  -5   8   6         46.40         62.45         9.93 o                         
  -4   8   6         34.86         41.28         8.40 o                         
  -3   8   6       5420.13       5205.82        59.37 o                         
  -2   8   6          1.51         15.65         5.54 o                         
  -1   8   6          0.21         -1.84         4.67 o                         
   0   8   6        139.49        133.09         7.77 o                         
   1   8   6        679.42        630.92        15.27 o                         
   2   8   6         27.51         36.23         6.67 o                         
   3   8   6        391.96        398.94        16.65 o                         
   4   8   6          3.43          8.73        11.34 o                         
   5   8   6         46.17          8.81        12.41 o                         
  -6   9   6         22.21         38.19        13.75 o                         
  -5   9   6         19.42         17.45         9.06 o                         
  -4   9   6         15.89         20.72         8.46 o                         
  -3   9   6       3434.19       3417.25        42.59 o                         
  -2   9   6         11.50          6.93         4.83 o                         
  -1   9   6         79.43        112.11         6.82 o                         
   0   9   6       2149.02       2137.76        32.88 o                         
   1   9   6        902.37        811.64        16.72 o                         
   2   9   6        173.72        193.99        12.57 o                         
   3   9   6          9.57         27.40         8.77 o                         
   4   9   6          0.01          9.07        11.70 o                         
   5   9   6         14.99          6.38        12.35 o                         
  -6  10   6        169.42        205.16        22.92 o                         
  -5  10   6        718.99        717.07        22.84 o                         
  -4  10   6        761.29        807.50        24.05 o                         
  -3  10   6        138.02        112.73        10.16 o                         
  -2  10   6          3.06         -0.71         5.04 o                         
  -1  10   6        187.81        166.50         8.02 o                         
   0  10   6       2724.27       2712.94        40.02 o                         
   1  10   6         50.86         70.75         7.28 o                         
   2  10   6         12.05          6.50         6.93 o                         
   3  10   6         40.19         46.26         9.64 o                         
   4  10   6         58.36         77.02        14.04 o                         
   5  10   6         81.65        102.96        15.78 o                         
  -6  11   6        100.01         82.24        12.13 o                         
  -5  11   6        147.79        139.58        12.19 o                         
  -4  11   6        613.76        615.60        28.63 o                         
  -3  11   6        288.82        317.56        16.70 o                         
  -2  11   6        189.57        199.64         8.28 o                         
  -1  11   6       1343.15       1341.92        21.87 o                         
   0  11   6         10.43         25.81         6.90 o                         
   1  11   6         58.44         56.29         7.34 o                         
   2  11   6        195.83        197.34        10.98 o                         
   3  11   6       1725.61       1679.50        40.01 o                         
   4  11   6        229.56        227.44        23.09 o                         
   5  11   6        331.03        306.40        21.96 o                         
  -5  12   6          0.64         -8.41        10.82 o                         
  -4  12   6         16.55         -9.71         9.71 o                         
  -3  12   6         84.33         98.92        12.07 o                         
  -2  12   6       1102.51       1054.82        21.39 o                         
  -1  12   6        196.85        186.70        10.12 o                         
   0  12   6        379.11        391.56        13.33 o                         
   1  12   6        478.83        481.62        15.81 o                         
   2  12   6        625.48        633.33        19.03 o                         
   3  12   6         90.11         79.50        13.96 o                         
   4  12   6          5.00          0.46        11.49 o                         
   5  12   6         93.08        131.61        17.50 o                         
  -5  13   6        101.99         94.30        12.93 o                         
  -4  13   6         60.08         78.24        11.96 o                         
  -3  13   6         79.20         79.01        11.70 o                         
  -2  13   6         42.18         47.12         8.05 o                         
  -1  13   6        446.49        493.04        15.06 o                         
   0  13   6        135.51        124.57         8.36 o                         
   1  13   6         42.08         56.68         7.88 o                         
   2  13   6         46.70         71.92        10.68 o                         
   3  13   6         20.29         38.67        13.28 o                         
   4  13   6         41.82         13.90        13.31 o                         
   5  13   6          0.01        -14.96        14.96 o                         
  -5  14   6          6.32          8.58        11.02 o                         
  -4  14   6          2.97          4.53        10.13 o                         
  -3  14   6        178.29        172.58        14.61 o                         
  -2  14   6        147.69        148.32        12.76 o                         
  -1  14   6        208.51        223.18        12.17 o                         
   0  14   6          4.34          1.30         6.37 o                         
   1  14   6         40.89         20.60         7.25 o                         
   2  14   6         31.87         21.84         9.59 o                         
   3  14   6         21.10          7.83        15.16 o                         
   4  14   6          0.23         -4.06        14.94 o                         
  -5  15   6        341.47        423.76        36.48 o                         
  -4  15   6         17.85         20.47        11.32 o                         
  -3  15   6         88.16        126.43        14.02 o                         
  -2  15   6        985.00        933.45        29.19 o                         
  -1  15   6          1.96         13.56         8.13 o                         
   0  15   6         19.05         10.16         6.74 o                         
   1  15   6        448.39        453.56        15.64 o                         
   2  15   6         11.40         13.65         9.56 o                         
   3  15   6        191.34        172.92        18.36 o                         
   4  15   6          3.80         15.84        14.70 o                         
  -4  16   6        107.55        114.37        15.11 o                         
  -3  16   6         70.84         98.88        14.79 o                         
  -2  16   6        278.38        245.84        18.94 o                         
  -1  16   6         82.35         77.42        13.61 o                         
   0  16   6        375.87        329.98        14.89 o                         
   1  16   6         45.33         44.76         9.27 o                         
   2  16   6        215.31        187.73        16.58 o                         
   3  16   6        184.51        200.04        19.80 o                         
   4  16   6          0.02         -4.79        13.34 o                         
  -4  17   6          3.04        -11.18        11.18 o                         
  -3  17   6         22.13         24.39        11.73 o                         
  -2  17   6        343.71        238.69        19.31 o                         
  -1  17   6        331.02        360.87        23.25 o                         
   0  17   6         94.92         73.43        10.50 o                         
   1  17   6        223.26        238.07        16.01 o                         
   2  17   6        385.83        379.65        24.84 o                         
   3  17   6         13.41         15.76        14.00 o                         
  -4  18   6         39.24         69.09        15.16 o                         
  -3  18   6         38.25          7.89        12.54 o                         
  -2  18   6        202.98        212.90        16.86 o                         
  -1  18   6         23.37         31.71        10.94 o                         
   0  18   6         50.43         38.87        10.07 o                         
   1  18   6          4.00         -9.52        10.20 o                         
   2  18   6          4.97          4.14        13.13 o                         
   3  18   6          0.75         14.61        15.71 o                         
  -3  19   6        189.33        173.22        18.78 o                         
  -2  19   6         32.35         48.25        11.89 o                         
  -1  19   6        324.65        476.41        49.43 o                         
   0  19   6         11.69          7.54        11.19 o                         
   1  19   6          2.37        -12.40        12.40 o                         
   2  19   6         62.30         59.51        17.85 o                         
  -2  20   6        194.59        192.16        17.38 o                         
  -1  20   6          0.02         -1.95        12.92 o                         
   0  20   6        148.40        143.42        23.80 o                         
   1  20   6         30.31         40.07        20.39 o                         
   2  20   6         89.34        127.08        25.89 o                         
  -1  21   6         41.28         81.24        19.58 o                         
   0  21   6        120.03        105.29        24.76 o                         
   1  21   6        170.96        176.09        30.83 o                         
  -6   1   7        131.65        166.44        31.28 o                         
  -5   1   7        318.27        255.90        10.02 o                         
  -4   1   7        351.60        370.26        10.15 o                         
  -3   1   7        579.09        575.21        11.04 o                         
  -2   1   7         22.44         12.09         3.06 o                         
  -1   1   7       4025.51       4289.23        49.49 o                         
   0   1   7        172.73        183.39         6.96 o                         
   1   1   7       1299.39       1307.25        20.46 o                         
   2   1   7          0.89         -0.36         5.22 o                         
   3   1   7        969.31        925.60        16.01 o                         
   4   1   7          3.62         -0.60        11.20 o                         
   5   1   7        131.14        111.11        16.40 o                         
   6   1   7          0.13         -5.77        16.30 o                         
  -6   2   7        940.77        937.73        36.52 o                         
  -5   2   7          7.35         13.56         5.55 o                         
  -4   2   7        288.65        312.30         9.51 o                         
  -3   2   7        868.68        890.79        14.59 o                         
  -2   2   7       1702.65       1753.98        22.32 o                         
  -1   2   7        135.68         97.96         6.05 o                         
   0   2   7         45.69         37.93         5.22 o                         
   1   2   7       1051.31       1062.71        18.00 o                         
   2   2   7        155.58        168.38         8.02 o                         
   3   2   7        484.91        504.23        17.78 o                         
   4   2   7         54.98         61.72        13.76 o                         
   5   2   7        879.81        860.02        43.79 o                         
   6   2   7          7.99          6.17        13.39 o                         
  -6   3   7         54.33         95.45        15.76 o                         
  -5   3   7        117.47         97.19         7.31 o                         
  -4   3   7        942.56        871.24        16.18 o                         
  -3   3   7        393.63        367.26        10.02 o                         
  -2   3   7        116.60        137.54         5.99 o                         
  -1   3   7         12.78         21.88         3.88 o                         
   0   3   7        988.48       1047.16        17.42 o                         
   1   3   7       1729.89       1698.93        25.94 o                         
   2   3   7        134.11        139.91         8.09 o                         
   3   3   7        659.04        653.00        16.76 o                         
   4   3   7        154.46        133.78        16.18 o                         
   5   3   7        108.69        109.17        15.98 o                         
   6   3   7          0.01         -2.54        13.54 o                         
  -6   4   7         15.95         24.22         8.37 o                         
  -5   4   7         24.66         36.49         6.68 o                         
  -4   4   7         25.55         32.24         5.92 o                         
  -3   4   7        120.00        132.73         6.55 o                         
  -2   4   7         47.65         55.23         4.93 o                         
  -1   4   7        169.29        172.24         7.26 o                         
   0   4   7         73.77        104.95         6.47 o                         
   1   4   7         44.91         43.78         6.94 o                         
   2   4   7        140.28        152.59         8.26 o                         
   3   4   7          1.99          1.84         6.76 o                         
   4   4   7         12.67         19.90        12.67 o                         
   5   4   7          0.07        -12.02        12.02 o                         
  -6   5   7        233.18        207.34        11.32 o                         
  -5   5   7         21.26         29.83         9.48 o                         
  -4   5   7        114.52        132.08         8.04 o                         
  -3   5   7        374.68        366.07         9.92 o                         
  -2   5   7        792.47        858.35        13.37 o                         
  -1   5   7       2680.73       2845.28        36.03 o                         
   0   5   7          1.51          1.67         5.03 o                         
   1   5   7       4103.64       4110.96        75.97 o                         
   2   5   7        213.34        230.49         9.53 o                         
   3   5   7        435.81        426.09        13.89 o                         
   4   5   7         20.72         20.06        12.22 o                         
   5   5   7         64.78         62.49        19.65 o                         
  -6   6   7        703.89        641.14        20.74 o                         
  -5   6   7        183.52        184.04        11.64 o                         
  -4   6   7        939.24        882.21        19.63 o                         
  -3   6   7       2581.33       2513.05        32.57 o                         
  -2   6   7          4.66          2.40         4.47 o                         
  -1   6   7        579.93        561.02        12.11 o                         
   0   6   7        121.94        163.46         7.80 o                         
   1   6   7       2451.57       2479.13        37.14 o                         
   2   6   7        111.59        125.10         8.24 o                         
   3   6   7        645.43        648.66        18.55 o                         
   4   6   7          0.93          3.96         9.79 o                         
   5   6   7        283.12        277.43        20.77 o                         
  -6   7   7         27.45         20.05         8.26 o                         
  -5   7   7         21.12         39.56        12.64 o                         
  -4   7   7         15.28         25.84         8.53 o                         
  -3   7   7         38.83         38.00         6.22 o                         
  -2   7   7        170.53        190.61         8.24 o                         
  -1   7   7        226.32        216.88         8.50 o                         
   0   7   7        117.37        119.10         8.38 o                         
   1   7   7         99.75        124.23         9.28 o                         
   2   7   7        812.45        808.30        19.14 o                         
   3   7   7        222.23        192.34        13.65 o                         
   4   7   7         12.34         18.90        12.35 o                         
   5   7   7        168.47        177.75        18.24 o                         
  -6   8   7         37.03         31.22         9.37 o                         
  -5   8   7         61.64         69.67         9.92 o                         
  -4   8   7        258.09        248.03        14.07 o                         
  -3   8   7       4116.46       4209.18        51.26 o                         
  -2   8   7        785.61        809.31        14.82 o                         
  -1   8   7        297.76        335.68        11.49 o                         
   0   8   7         27.49         39.53         7.08 o                         
   1   8   7         37.17         42.53         8.40 o                         
   2   8   7        117.50        133.89        11.45 o                         
   3   8   7         16.43         16.98         8.77 o                         
   4   8   7         15.70         24.66        12.77 o                         
   5   8   7          4.11          7.89        13.18 o                         
  -6   9   7        109.09        126.63        12.54 o                         
  -5   9   7         40.10         35.28        10.67 o                         
  -4   9   7        250.11        193.25        14.74 o                         
  -3   9   7        165.41        166.63        12.17 o                         
  -2   9   7         17.06         13.72         5.27 o                         
  -1   9   7        259.08        254.55        10.30 o                         
   0   9   7       1045.25       1016.34        20.44 o                         
   1   9   7        820.36        758.55        18.70 o                         
   2   9   7         36.87         27.13         7.52 o                         
   3   9   7        245.39        327.67        25.47 o                         
   4   9   7         63.14         44.29        16.01 o                         
   5   9   7        221.34        195.67        19.48 o                         
  -6  10   7        378.05        426.94        19.90 o                         
  -5  10   7         91.10        132.30        23.15 o                         
  -4  10   7         68.05         76.84        13.67 o                         
  -3  10   7        229.24        227.11        14.62 o                         
  -2  10   7        140.12        148.36         9.26 o                         
  -1  10   7        252.62        287.25        12.50 o                         
   0  10   7          1.12          4.10         6.69 o                         
   1  10   7        856.22        826.26        18.71 o                         
   2  10   7         30.93         33.08         7.69 o                         
   3  10   7          6.38          4.45        11.82 o                         
   4  10   7        204.34        194.85        18.74 o                         
   5  10   7        224.99        211.47        20.16 o                         
  -5  11   7         89.74         77.65        12.02 o                         
  -4  11   7        277.16        285.42        21.73 o                         
  -3  11   7        264.99        237.26        13.93 o                         
  -2  11   7        107.27        117.30        10.32 o                         
  -1  11   7         43.96         43.40         7.51 o                         
   0  11   7        680.42        674.90        21.23 o                         
   1  11   7        437.65        442.57        14.68 o                         
   2  11   7         41.70         41.64         9.95 o                         
   3  11   7        581.52        570.21        26.85 o                         
   4  11   7        448.39        381.11        24.27 o                         
   5  11   7         44.04         42.47        15.09 o                         
  -5  12   7          0.26          0.57        11.30 o                         
  -4  12   7          0.48         -7.99         9.34 o                         
  -3  12   7        352.07        388.22        19.25 o                         
  -2  12   7        184.14        198.72        11.79 o                         
  -1  12   7        138.55        167.59         9.67 o                         
   0  12   7          2.73         -2.55         6.69 o                         
   1  12   7         46.61         41.63         7.75 o                         
   2  12   7       1134.29       1077.28        28.24 o                         
   3  12   7        106.40         99.48        15.75 o                         
   4  12   7         83.96         50.38        14.37 o                         
  -5  13   7         29.05         41.22        11.75 o                         
  -4  13   7         49.54         59.44        13.02 o                         
  -3  13   7         27.14         25.43        10.50 o                         
  -2  13   7       1009.71        936.60        25.71 o                         
  -1  13   7       2028.34       2025.77        38.67 o                         
   0  13   7        174.92        164.63         9.92 o                         
   1  13   7         13.81         21.85         7.39 o                         
   2  13   7         12.19         13.03         9.20 o                         
   3  13   7       2873.41       2726.57        74.10 o                         
   4  13   7        204.80        158.88        18.53 o                         
  -5  14   7          3.27         -6.53        11.27 o                         
  -4  14   7        186.25        208.94        17.14 o                         
  -3  14   7        629.74        650.71        24.66 o                         
  -2  14   7          0.09         15.13        11.25 o                         
  -1  14   7        417.61        406.19        19.44 o                         
   0  14   7         41.69         60.43         8.39 o                         
   1  14   7        241.39        289.06        12.93 o                         
   2  14   7         33.29         21.17         9.74 o                         
   3  14   7       1043.10        991.47        36.07 o                         
   4  14   7        269.94        265.83        22.38 o                         
  -4  15   7         40.93         31.79        12.57 o                         
  -3  15   7        222.48        172.92        15.66 o                         
  -2  15   7         83.29         89.38        13.10 o                         
  -1  15   7          0.16         12.45         7.48 o                         
   0  15   7          5.35         10.05         7.74 o                         
   1  15   7        142.83        128.35        13.61 o                         
   2  15   7        236.33        222.73        19.50 o                         
   3  15   7         37.95         57.65        15.54 o                         
   4  15   7         64.94         52.11        16.21 o                         
  -4  16   7         11.56         13.83        12.40 o                         
  -3  16   7          0.13         11.57        11.16 o                         
  -2  16   7          4.52        -10.06        10.11 o                         
  -1  16   7        646.00        673.72        23.57 o                         
   0  16   7         20.23         17.29         9.38 o                         
   1  16   7        197.92        217.24        15.56 o                         
   2  16   7          1.05        -12.05        12.05 o                         
   3  16   7         38.33         37.44        14.85 o                         
  -4  17   7         34.93         53.57        16.46 o                         
  -3  17   7        103.81        129.69        16.52 o                         
  -2  17   7         56.39         56.43        12.89 o                         
  -1  17   7         25.57          8.93        11.14 o                         
   0  17   7        308.65        333.79        18.40 o                         
   1  17   7        505.84        553.34        25.69 o                         
   2  17   7        182.50        147.33        18.40 o                         
   3  17   7         38.65         58.29        16.38 o                         
  -3  18   7          4.85          7.22        15.56 o                         
  -2  18   7         69.46        102.64        21.33 o                         
  -1  18   7        118.35        135.03        15.50 o                         
   0  18   7         20.20         36.03        11.98 o                         
   1  18   7        286.62        327.61        26.21 o                         
   2  18   7        176.63        162.47        21.91 o                         
  -3  19   7          4.42         46.15        17.33 o                         
  -2  19   7         23.84         13.90        13.40 o                         
  -1  19   7        343.10        311.37        21.13 o                         
   0  19   7        128.68        157.24        32.74 o                         
   1  19   7        252.30        243.94        25.30 o                         
   2  19   7        702.50        646.25        48.00 o                         
  -2  20   7          0.13          2.48        13.18 o                         
  -1  20   7          5.17         20.81        15.16 o                         
   0  20   7          0.32        -27.48        27.48 o                         
   1  20   7         73.47         67.74        24.30 o                         
  -6   0   8        920.69        928.90        42.23 o                         
  -5   0   8         23.81         32.07        12.72 o                         
  -4   0   8        672.86        707.31        39.21 o                         
  -3   0   8         52.38         45.88         7.83 o                         
  -2   0   8        822.66        823.26        21.51 o                         
  -1   0   8       1902.24       2157.90        40.65 o                         
   0   0   8       3547.52       3473.77        64.28 o                         
   1   0   8       2651.12       2661.43        53.85 o                         
   2   0   8         15.47         11.50        10.10 o                         
   3   0   8         13.93         -2.93        12.39 o                         
   4   0   8        663.33        650.55        40.12 o                         
   5   0   8        836.70        886.95        46.60 o                         
  -6   1   8        123.30        115.35         9.80 o                         
  -5   1   8        161.18        174.43        10.66 o                         
  -4   1   8          0.20         -6.03         6.03 o                         
  -3   1   8        407.73        399.17        10.38 o                         
  -2   1   8        898.09        807.11        13.29 o                         
  -1   1   8       3117.43       3184.26        39.18 o                         
   0   1   8        143.42        136.75         7.71 o                         
   1   1   8        219.36        230.24        12.12 o                         
   2   1   8        182.49        184.21        10.19 o                         
   3   1   8        187.04        174.48        13.00 o                         
   4   1   8         70.79         94.90        15.62 o                         
   5   1   8          9.45         12.83        14.40 o                         
  -6   2   8          7.83          3.16         7.86 o                         
  -5   2   8         36.50         12.31         9.80 o                         
  -4   2   8         42.02         52.08        10.72 o                         
  -3   2   8         65.89         78.98         6.21 o                         
  -2   2   8         96.94        126.33         6.23 o                         
  -1   2   8         63.96         73.54         5.89 o                         
   0   2   8        237.80        224.00         8.99 o                         
   1   2   8        357.71        336.65        12.50 o                         
   2   2   8        260.55        291.96        12.06 o                         
   3   2   8          1.23         -7.46         7.46 o                         
   4   2   8         21.73         31.86        13.38 o                         
   5   2   8        159.08        162.04        19.12 o                         
  -6   3   8         11.58         25.46         8.06 o                         
  -5   3   8        178.16        171.29        11.19 o                         
  -4   3   8       1094.05       1060.83        21.90 o                         
  -3   3   8        853.88        847.33        15.15 o                         
  -2   3   8          0.71         -0.89         4.43 o                         
  -1   3   8          3.48          5.00         4.37 o                         
   0   3   8       2098.05       2072.45        32.51 o                         
   1   3   8       1258.40       1250.14        23.20 o                         
   2   3   8        224.93        197.81        13.49 o                         
   3   3   8       1673.93       1684.90        33.80 o                         
   4   3   8        130.92        120.96        21.05 o                         
   5   3   8          9.57          7.86        13.73 o                         
  -6   4   8        238.81        219.73        12.47 o                         
  -5   4   8         54.55         81.55        12.98 o                         
  -4   4   8       1561.91       1526.29        38.74 o                         
  -3   4   8          3.10         -0.12         5.11 o                         
  -2   4   8       1057.25       1074.85        16.84 o                         
  -1   4   8        928.98        952.02        19.38 o                         
   0   4   8        496.44        542.65        14.55 o                         
   1   4   8          0.45         -1.86         6.59 o                         
   2   4   8        183.97        178.75        10.16 o                         
   3   4   8       5235.17       5004.41        80.25 o                         
   4   4   8         17.04         -8.74        12.55 o                         
   5   4   8       1240.28       1141.12        38.76 o                         
  -6   5   8          0.02          4.91         7.87 o                         
  -5   5   8         12.14          8.38         9.26 o                         
  -4   5   8         26.23         28.69         8.72 o                         
  -3   5   8        203.16        224.72        10.35 o                         
  -2   5   8         14.29         19.90         5.00 o                         
  -1   5   8        189.08        198.84        10.47 o                         
   0   5   8        927.58        894.51        18.82 o                         
   1   5   8          5.16          1.68         7.06 o                         
   2   5   8         48.58         49.04         7.78 o                         
   3   5   8        374.36        346.24        18.92 o                         
   4   5   8          0.82         -0.27        12.52 o                         
   5   5   8         39.41         29.10        18.11 o                         
  -6   6   8         68.40        108.94        11.15 o                         
  -5   6   8        194.68        229.94        13.83 o                         
  -4   6   8          1.65         -2.73         7.92 o                         
  -3   6   8        287.78        313.11        14.71 o                         
  -2   6   8        343.95        363.66         9.72 o                         
  -1   6   8          0.68          2.23         5.19 o                         
   0   6   8        377.40        413.13        12.81 o                         
   1   6   8         14.29          6.62         6.85 o                         
   2   6   8        303.74        319.19        16.40 o                         
   3   6   8        234.21        243.04        14.76 o                         
   4   6   8          9.76        -10.29        12.39 o                         
   5   6   8        137.82        148.77        21.41 o                         
  -6   7   8         81.00        123.91        23.45 o                         
  -5   7   8          8.50         25.67         8.38 o                         
  -4   7   8          2.81          9.68         8.70 o                         
  -3   7   8       1446.92       1403.68        63.02 o                         
  -2   7   8       1216.79       1186.48        17.94 o                         
  -1   7   8        442.54        446.27        16.49 o                         
   0   7   8         16.80         12.19         6.79 o                         
   1   7   8        115.61        140.66        11.12 o                         
   2   7   8          5.59          9.20         8.01 o                         
   3   7   8        102.84         81.03        11.14 o                         
   4   7   8         78.66         74.88        15.28 o                         
   5   7   8        183.78        206.34        20.24 o                         
  -6   8   8        219.98        228.58        15.10 o                         
  -5   8   8          1.85          4.90         8.70 o                         
  -4   8   8       1359.46       1253.75        35.66 o                         
  -3   8   8       1189.69       1202.26        31.02 o                         
  -2   8   8          5.74          1.38         6.35 o                         
  -1   8   8         68.32         66.26         7.02 o                         
   0   8   8       2055.58       2011.09        32.51 o                         
   1   8   8        967.43        920.33        21.23 o                         
   2   8   8         22.78         18.64         7.58 o                         
   3   8   8        397.99        366.05        25.05 o                         
   4   8   8        377.01        384.76        24.31 o                         
   5   8   8        581.91        579.43        30.21 o                         
  -6   9   8         12.03          2.76         9.30 o                         
  -5   9   8        434.78        411.67        19.22 o                         
  -4   9   8        106.56        127.04        12.21 o                         
  -3   9   8       1101.13       1085.07        29.61 o                         
  -2   9   8       1178.88       1134.22        23.72 o                         
  -1   9   8        466.57        445.19        13.38 o                         
   0   9   8          5.23         -0.45         6.94 o                         
   1   9   8         16.89          9.35         7.64 o                         
   2   9   8         10.94          4.25         7.90 o                         
   3   9   8         53.97         56.00        14.14 o                         
   4   9   8         18.03          6.76        13.26 o                         
   5   9   8          1.33         -6.08        13.85 o                         
  -5  10   8          2.07          6.38        17.86 o                         
  -4  10   8          5.43          7.79         9.27 o                         
  -3  10   8        183.11        192.55        14.53 o                         
  -2  10   8        190.18        189.49        11.91 o                         
  -1  10   8        135.55        125.26         9.27 o                         
   0  10   8         44.67         58.73         8.55 o                         
   1  10   8        381.62        344.70        14.25 o                         
   2  10   8        439.14        450.31        19.13 o                         
   3  10   8        440.90        439.54        25.18 o                         
   4  10   8         58.73         77.31        15.75 o                         
  -5  11   8         44.00         63.39        12.38 o                         
  -4  11   8        612.15        729.76        35.06 o                         
  -3  11   8        359.51        422.32        19.37 o                         
  -2  11   8         70.99         70.05        10.18 o                         
  -1  11   8          3.28          8.05         8.52 o                         
   0  11   8        189.53        178.44        10.55 o                         
   1  11   8        993.71        992.23        21.35 o                         
   2  11   8         24.23         13.04         9.40 o                         
   3  11   8        639.73        611.83        29.14 o                         
   4  11   8         58.30         63.17        15.82 o                         
  -5  12   8          0.02          1.69        10.42 o                         
  -4  12   8        507.75        552.17        48.84 o                         
  -3  12   8        177.63        183.35        15.02 o                         
  -2  12   8        566.89        567.04        22.55 o                         
  -1  12   8        114.29        113.32        11.43 o                         
   0  12   8         79.87         74.57         8.59 o                         
   1  12   8        112.41        123.59         9.57 o                         
   2  12   8        681.65        690.40        23.40 o                         
   3  12   8          0.23         -3.79        12.56 o                         
   4  12   8          5.86         -2.42        14.70 o                         
  -5  13   8         38.59          1.13        12.42 o                         
  -4  13   8          2.04         -7.15        10.59 o                         
  -3  13   8        166.23        205.52        23.68 o                         
  -2  13   8         75.57         75.31        12.10 o                         
  -1  13   8         24.70         19.33         8.63 o                         
   0  13   8         46.75         35.37         8.37 o                         
   1  13   8          1.69          5.89         7.02 o                         
   2  13   8          0.15          2.88         9.26 o                         
   3  13   8        329.09        311.99        23.28 o                         
   4  13   8         39.04         35.60        17.80 o                         
  -4  14   8          0.23         -7.75        12.44 o                         
  -3  14   8          8.67         16.02        12.43 o                         
  -2  14   8          4.12          7.63        11.10 o                         
  -1  14   8         81.73         76.73        10.56 o                         
   0  14   8        440.91        438.95        19.56 o                         
   1  14   8         52.27         45.07        10.69 o                         
   2  14   8          1.27          9.78        10.81 o                         
   3  14   8          7.61         30.41        14.15 o                         
  -4  15   8         80.31         87.15        14.92 o                         
  -3  15   8          2.82         -3.89        10.84 o                         
  -2  15   8        106.44        140.57        16.99 o                         
  -1  15   8        346.21        336.37        18.21 o                         
   0  15   8          2.73         -8.04         8.04 o                         
   1  15   8         22.54         20.98        11.48 o                         
   2  15   8          2.94         -1.24        17.40 o                         
   3  15   8         71.25         50.73        15.62 o                         
  -4  16   8        231.76        267.25        20.68 o                         
  -3  16   8         24.94         23.61        12.80 o                         
  -2  16   8        283.93        331.25        21.30 o                         
  -1  16   8        111.64        123.41        14.21 o                         
   0  16   8        215.97        233.78        15.98 o                         
   1  16   8          3.56          8.23        11.84 o                         
   2  16   8        164.92        167.99        23.60 o                         
   3  16   8          5.82         -8.28        14.20 o                         
  -3  17   8          3.37         -1.08        12.20 o                         
  -2  17   8          1.22          4.49        11.17 o                         
  -1  17   8          3.78          7.80        11.82 o                         
   0  17   8         68.17         46.63        11.33 o                         
   1  17   8          5.24         12.22        13.18 o                         
   2  17   8         29.93         16.56        31.29 o                         
  -3  18   8         12.85         18.44        13.78 o                         
  -2  18   8          0.52          4.47        13.04 o                         
  -1  18   8        160.01        160.17        19.21 o                         
   0  18   8          5.85          0.96        14.81 o                         
   1  18   8          1.70         -5.59        12.79 o                         
   2  18   8        406.97        439.96        60.77 o                         
  -2  19   8         12.28          6.93        13.50 o                         
  -1  19   8          1.94         -0.55        13.16 o                         
   0  19   8         16.18          1.02        18.76 o                         
   1  19   8          4.12         38.05        17.37 o                         
  -6   1   9        376.29        388.31        16.23 o                         
  -5   1   9        105.38         77.89         9.90 o                         
  -4   1   9       2404.58       2121.28        44.17 o                         
  -3   1   9          6.08          6.50         7.34 o                         
  -2   1   9       1154.23       1197.05        18.23 o                         
  -1   1   9        290.06        315.52        12.08 o                         
   0   1   9        841.00        811.93        18.32 o                         
   1   1   9         64.20         56.94         8.11 o                         
   2   1   9       1034.55       1041.48        24.01 o                         
   3   1   9        178.36        196.64        13.95 o                         
   4   1   9        199.77        226.94        20.46 o                         
   5   1   9        396.62        394.76        26.73 o                         
  -6   2   9         71.15         65.12        11.30 o                         
  -5   2   9         55.39         53.04         9.20 o                         
  -4   2   9         33.75         24.52         8.74 o                         
  -3   2   9        155.75        140.60        11.84 o                         
  -2   2   9         12.52         14.23         5.09 o                         
  -1   2   9         17.10         14.11         5.56 o                         
   0   2   9        115.69        133.01         9.31 o                         
   1   2   9         95.78        127.92        10.99 o                         
   2   2   9         39.02         63.34         8.50 o                         
   3   2   9         33.55         22.61         9.97 o                         
   4   2   9          2.02         -9.85        13.50 o                         
   5   2   9         86.19         84.20        17.84 o                         
  -6   3   9        296.74        344.88        17.20 o                         
  -5   3   9         41.67         40.10         9.11 o                         
  -4   3   9        252.88        244.20        14.21 o                         
  -3   3   9          1.09          5.79         8.55 o                         
  -2   3   9        368.56        341.33         9.73 o                         
  -1   3   9          6.84         -1.74         5.29 o                         
   0   3   9       1713.71       1659.21        28.28 o                         
   1   3   9        107.68        106.89         9.03 o                         
   2   3   9        271.89        252.54        12.97 o                         
   3   3   9        423.99        417.70        22.18 o                         
   4   3   9        180.29        183.40        19.33 o                         
   5   3   9          0.23          7.99        14.70 o                         
  -6   4   9          0.01         10.23         8.37 o                         
  -5   4   9          3.52         31.99        15.36 o                         
  -4   4   9          0.32          0.87         8.15 o                         
  -3   4   9         29.13         30.59         9.57 o                         
  -2   4   9         30.31         40.95         5.79 o                         
  -1   4   9         33.32         47.68         6.22 o                         
   0   4   9         72.65        100.09        10.02 o                         
   1   4   9         26.24         27.47         7.63 o                         
   2   4   9        373.26        381.84        13.98 o                         
   3   4   9       1087.73       1013.87        27.63 o                         
   4   4   9         25.65         23.38        16.12 o                         
   5   4   9         39.88         12.19        14.25 o                         
  -6   5   9        342.55        350.16        16.69 o                         
  -5   5   9          6.36         -1.37         8.51 o                         
  -4   5   9        625.78        624.42        24.18 o                         
  -3   5   9         75.34         48.18        10.08 o                         
  -2   5   9        309.40        323.12        12.35 o                         
  -1   5   9          2.16         -4.88         5.52 o                         
   0   5   9        819.96        823.55        26.21 o                         
   1   5   9         57.34         69.20         9.10 o                         
   2   5   9        635.62        666.64        17.53 o                         
   3   5   9        212.72        179.83        15.75 o                         
   4   5   9         43.81         56.26        15.24 o                         
   5   5   9         75.22        118.99        18.90 o                         
  -6   6   9         63.01         79.02        11.54 o                         
  -5   6   9          0.27          8.69         9.88 o                         
  -4   6   9          0.55          2.33         8.59 o                         
  -3   6   9         54.68         47.67        10.23 o                         
  -2   6   9       1285.16       1298.09        24.12 o                         
  -1   6   9          2.36         -3.30         5.92 o                         
   0   6   9        173.53        183.75        11.09 o                         
   1   6   9        119.24        113.44         9.59 o                         
   2   6   9          1.97          3.14         7.98 o                         
   3   6   9         95.86         99.16        15.72 o                         
   4   6   9          0.02          2.46        13.37 o                         
   5   6   9         25.04         18.79        15.00 o                         
  -5   7   9          0.11         -5.68         9.13 o                         
  -4   7   9        344.83        321.32        18.27 o                         
  -3   7   9       1569.34       1416.78        34.84 o                         
  -2   7   9       3383.20       3221.16        53.48 o                         
  -1   7   9        148.63        158.45         9.20 o                         
   0   7   9       1242.21       1230.04        25.06 o                         
   1   7   9        113.72        107.75         9.32 o                         
   2   7   9        381.53        382.64        18.11 o                         
   3   7   9         83.01         57.66        18.12 o                         
   4   7   9         48.74         52.13        15.34 o                         
  -5   8   9          0.94          7.37        14.38 o                         
  -4   8   9         52.90         33.40        10.02 o                         
  -3   8   9         70.56         52.14        10.63 o                         
  -2   8   9        266.94        284.79        13.91 o                         
  -1   8   9         12.63         15.58         6.90 o                         
   0   8   9          0.31         -2.31         6.86 o                         
   1   8   9        226.01        235.09        12.35 o                         
   2   8   9        245.50        257.74        19.88 o                         
   3   8   9        117.41        104.25        16.39 o                         
   4   8   9          1.20         12.45        13.86 o                         
  -5   9   9          3.32         -1.41         9.57 o                         
  -4   9   9        845.52        839.79        26.53 o                         
  -3   9   9         66.38         60.12        10.99 o                         
  -2   9   9       2349.00       2259.42        49.55 o                         
  -1   9   9        253.42        279.60        14.20 o                         
   0   9   9        523.90        505.35        15.65 o                         
   1   9   9        531.41        519.29        18.23 o                         
   2   9   9        512.43        563.38        20.90 o                         
   3   9   9        276.19        244.47        24.12 o                         
   4   9   9        296.51        344.87        24.98 o                         
  -5  10   9         13.85         -2.04        10.16 o                         
  -4  10   9         73.89         65.73        11.86 o                         
  -3  10   9        107.35        109.82        14.24 o                         
  -2  10   9        264.70        249.18        24.23 o                         
  -1  10   9        678.66        747.06        22.96 o                         
   0  10   9         82.22         92.76         8.96 o                         
   1  10   9        168.26        158.09        11.21 o                         
   2  10   9         26.78         17.65        10.00 o                         
   3  10   9        245.77        224.80        20.93 o                         
   4  10   9         32.37         31.99        15.13 o                         
  -5  11   9         91.45         92.26        13.50 o                         
  -4  11   9         33.87         29.68        12.12 o                         
  -3  11   9         28.46         22.74        10.16 o                         
  -2  11   9        252.28        229.62        16.19 o                         
  -1  11   9         27.58         36.28         8.95 o                         
   0  11   9        396.26        395.08        14.94 o                         
   1  11   9        191.18        162.96        11.55 o                         
   2  11   9         30.97         36.08        10.63 o                         
   3  11   9        139.36        168.80        20.90 o                         
   4  11   9          0.83         -7.64        13.88 o                         
  -5  12   9         20.71         -1.34        11.37 o                         
  -4  12   9          5.01         -0.53        10.99 o                         
  -3  12   9          0.70          3.79        10.13 o                         
  -2  12   9        170.96        164.59        15.18 o                         
  -1  12   9        334.28        329.06        15.95 o                         
   0  12   9        571.23        549.35        19.32 o                         
   1  12   9         36.27         36.74         9.35 o                         
   2  12   9         82.03         72.08        11.98 o                         
   3  12   9          7.81         10.61        13.70 o                         
   4  12   9        208.95        177.03        20.79 o                         
  -4  13   9        536.79        546.04        25.47 o                         
  -3  13   9          1.12         -9.58        10.16 o                         
  -2  13   9         81.17         86.66        13.12 o                         
  -1  13   9         14.37         11.75         9.67 o                         
   0  13   9          0.71         -7.95         7.95 o                         
   1  13   9          1.59          2.53         8.45 o                         
   2  13   9        425.85        482.71        24.35 o                         
   3  13   9         83.59         65.38        16.23 o                         
  -4  14   9        267.11        277.26        21.02 o                         
  -3  14   9        315.29        281.59        18.84 o                         
  -2  14   9        119.89         94.25        15.95 o                         
  -1  14   9        161.34        151.92        15.54 o                         
   0  14   9          0.42         18.70        10.32 o                         
   1  14   9        454.18        448.73        42.89 o                         
   2  14   9        292.08        261.45        21.93 o                         
   3  14   9          2.85         -5.30        13.91 o                         
  -4  15   9        119.77        121.62        18.93 o                         
  -3  15   9          0.46         18.16        14.38 o                         
  -2  15   9          0.55          8.55        11.10 o                         
  -1  15   9         15.20         45.20        13.26 o                         
   0  15   9        613.80        614.18        21.61 o                         
   1  15   9         36.21         43.23        13.29 o                         
   2  15   9         63.42         97.72        19.32 o                         
   3  15   9         34.54         38.44        15.74 o                         
  -3  16   9        156.71        150.59        23.16 o                         
  -2  16   9          0.11          2.14        13.39 o                         
  -1  16   9         11.98          7.27        10.99 o                         
   0  16   9        215.12        209.10        15.83 o                         
   1  16   9        180.38        157.58        18.80 o                         
   2  16   9         95.46        121.88        26.52 o                         
  -3  17   9          4.70         -1.16        13.23 o                         
  -2  17   9        661.16        730.58        32.17 o                         
  -1  17   9         62.18         44.45        12.05 o                         
   0  17   9         31.86         23.04        18.95 o                         
   1  17   9         35.83         68.54        23.59 o                         
   2  17   9         55.84         53.17        33.96 o                         
  -2  18   9          9.55          9.81        13.78 o                         
  -1  18   9        782.83        746.76        29.58 o                         
   0  18   9         36.27         18.24        20.99 o                         
   1  18   9         22.90        -13.35        15.44 o                         
  -6   0  10        304.22        321.29        24.80 o                         
  -5   0  10        115.35        106.12        20.11 o                         
  -4   0  10        195.80        149.22        37.31 o                         
  -3   0  10        202.15        193.63        20.68 o                         
  -2   0  10       5005.55       4827.55       111.35 o                         
  -1   0  10        101.13         93.07        11.27 o                         
   0   0  10       1614.60       1587.78        41.69 o                         
   1   0  10        178.26        178.12        16.41 o                         
   2   0  10       1017.36       1058.63        40.05 o                         
   3   0  10        321.36        241.08        38.43 o                         
   4   0  10        797.55        962.95        50.39 o                         
  -6   1  10         33.79         63.72        10.46 o                         
  -5   1  10         17.86         27.88         9.18 o                         
  -4   1  10          6.16         15.27         8.83 o                         
  -3   1  10         19.57         19.65         9.78 o                         
  -2   1  10          1.23          8.14         8.05 o                         
  -1   1  10         71.04         85.49         7.89 o                         
   0   1  10       1078.83       1059.69        23.14 o                         
   1   1  10        135.99        132.37        10.65 o                         
   2   1  10          7.63          2.08        10.82 o                         
   3   1  10          1.80         -8.91        17.22 o                         
   4   1  10        368.54        359.44        25.23 o                         
  -6   2  10         22.76         11.29         8.97 o                         
  -5   2  10         35.46         51.48         9.95 o                         
  -4   2  10          2.05         43.82        23.51 o                         
  -3   2  10        287.92        243.03        14.92 o                         
  -2   2  10        494.98        469.22        17.33 o                         
  -1   2  10         68.56         59.82         7.35 o                         
   0   2  10       1582.51       1629.96        32.27 o                         
   1   2  10        119.46        118.33        10.21 o                         
   2   2  10         36.86         14.51        10.04 o                         
   3   2  10          6.52         -2.80        13.55 o                         
   4   2  10          7.52          7.64        14.43 o                         
  -6   3  10         19.75         38.60        14.12 o                         
  -5   3  10         38.35         36.33         9.89 o                         
  -4   3  10         22.91         31.95        10.02 o                         
  -3   3  10          1.99         30.54        16.45 o                         
  -2   3  10        203.20        191.05        10.82 o                         
  -1   3  10        300.80        303.65        17.44 o                         
   0   3  10        425.51        448.47        15.80 o                         
   1   3  10          9.70         -4.84         7.63 o                         
   2   3  10       1259.39       1221.03        31.51 o                         
   3   3  10         28.87         15.96        14.06 o                         
   4   3  10         10.92          4.79        14.30 o                         
  -5   4  10        632.83        603.13        24.31 o                         
  -4   4  10       1409.40       1365.47        34.07 o                         
  -3   4  10          0.01          3.06         8.88 o                         
  -2   4  10        799.86        745.32        21.73 o                         
  -1   4  10        362.90        374.86        14.23 o                         
   0   4  10       1976.85       1919.12        33.77 o                         
   1   4  10       1052.02       1046.49        23.45 o                         
   2   4  10       1623.48       1617.45        34.43 o                         
   3   4  10        103.25        134.24        17.92 o                         
   4   4  10        405.13        387.40        25.71 o                         
  -5   5  10          5.95          9.41         9.60 o                         
  -4   5  10         68.17         78.49        11.23 o                         
  -3   5  10         33.50         38.53        10.19 o                         
  -2   5  10        360.04        376.72        15.66 o                         
  -1   5  10         65.36         56.60         9.96 o                         
   0   5  10          0.58         -2.09         7.45 o                         
   1   5  10        413.93        468.26        22.06 o                         
   2   5  10         15.45         17.02         9.79 o                         
   3   5  10         11.64         20.70        13.62 o                         
   4   5  10          1.51         16.49        20.12 o                         
  -5   6  10          2.95         -2.61         9.61 o                         
  -4   6  10          1.42         13.01        11.03 o                         
  -3   6  10         84.56         87.59        11.82 o                         
  -2   6  10       1775.74       1832.80        38.51 o                         
  -1   6  10         67.01         59.73         9.28 o                         
   0   6  10          2.37         -7.20         7.20 o                         
   1   6  10         29.26         26.58         8.22 o                         
   2   6  10        826.40        827.97        25.43 o                         
   3   6  10          1.72          3.41        13.07 o                         
   4   6  10          7.73          3.38        15.99 o                         
  -5   7  10         53.16         85.36        12.40 o                         
  -4   7  10        164.85        189.39        14.53 o                         
  -3   7  10          4.82          4.85         9.67 o                         
  -2   7  10       1018.54       1006.63        29.35 o                         
  -1   7  10         16.52         29.13         9.21 o                         
   0   7  10        354.55        376.68        15.12 o                         
   1   7  10         32.39         33.27         8.28 o                         
   2   7  10          2.08         -9.05         9.05 o                         
   3   7  10         18.44         23.96        14.18 o                         
   4   7  10          9.10         13.79        14.73 o                         
  -5   8  10        108.51        120.26        13.62 o                         
  -4   8  10         77.22         66.78        12.12 o                         
  -3   8  10        319.58        282.17        17.09 o                         
  -2   8  10       1164.13       1119.30        31.64 o                         
  -1   8  10        526.64        506.32        18.39 o                         
   0   8  10        321.46        307.86        14.03 o                         
   1   8  10         65.86         81.62        12.48 o                         
   2   8  10        641.92        587.45        22.49 o                         
   3   8  10         20.18         38.83        14.79 o                         
   4   8  10        246.71        292.50        24.28 o                         
  -5   9  10          0.15         11.59        12.67 o                         
  -4   9  10          1.38         14.54        10.58 o                         
  -3   9  10         24.98         37.12        10.71 o                         
  -2   9  10       1034.44       1031.58        30.73 o                         
  -1   9  10        267.55        258.38        14.45 o                         
   0   9  10        557.35        501.28        20.09 o                         
   1   9  10          7.38          9.51         7.76 o                         
   2   9  10          0.05         19.66         9.86 o                         
   3   9  10        105.41        139.19        18.11 o                         
   4   9  10        350.64        379.13        27.32 o                         
  -5  10  10         62.39         73.83        14.86 o                         
  -4  10  10        236.41        266.62        18.88 o                         
  -3  10  10        840.91        839.18        34.28 o                         
  -2  10  10        800.01        799.74        28.73 o                         
  -1  10  10        351.60        350.04        21.10 o                         
   0  10  10        396.49        426.04        17.95 o                         
   1  10  10          3.86          7.81         7.95 o                         
   2  10  10         22.13         26.32        10.47 o                         
   3  10  10         37.75         31.78        15.59 o                         
  -4  11  10          0.04         -5.81        10.65 o                         
  -3  11  10         10.82         17.89        10.50 o                         
  -2  11  10        298.86        281.11        18.25 o                         
  -1  11  10         41.29         51.24        10.62 o                         
   0  11  10         29.81         22.67        10.60 o                         
   1  11  10        112.87        113.72        13.96 o                         
   2  11  10        158.41        177.86        15.23 o                         
   3  11  10        653.25        706.36        33.71 o                         
  -4  12  10        141.42        188.41        19.67 o                         
  -3  12  10         18.88         32.18        13.12 o                         
  -2  12  10         72.25         64.44        14.04 o                         
  -1  12  10        128.18        114.71        13.92 o                         
   0  12  10       1006.57       1031.31        26.78 o                         
   1  12  10        140.72        140.93        17.00 o                         
   2  12  10        286.73        331.29        23.84 o                         
   3  12  10        241.61        249.53        23.12 o                         
  -4  13  10         25.74         34.52        13.29 o                         
  -3  13  10         49.44         85.33        18.06 o                         
  -2  13  10         14.65          9.87        11.11 o                         
  -1  13  10         52.59         47.00        13.49 o                         
   0  13  10          0.01          0.96         8.65 o                         
   1  13  10         90.92         92.12        14.83 o                         
   2  13  10          4.76         -4.62        14.65 o                         
   3  13  10         45.58         30.50        15.64 o                         
  -3  14  10         77.40         87.74        16.40 o                         
  -2  14  10        335.96        328.16        20.68 o                         
  -1  14  10         19.35         13.98        12.21 o                         
   0  14  10        381.08        380.47        19.92 o                         
   1  14  10          5.04         -3.85        12.33 o                         
   2  14  10        119.39        119.76        27.17 o                         
  -3  15  10          7.21          5.76        12.54 o                         
  -2  15  10         13.37         17.90        11.64 o                         
  -1  15  10         20.14         63.03        26.10 o                         
   0  15  10          0.28         -3.25        10.00 o                         
   1  15  10         19.43         25.37        18.79 o                         
   2  15  10          3.70         17.03        29.71 o                         
  -2  16  10        209.70        273.08        25.27 o                         
  -1  16  10         99.67         82.36        16.01 o                         
   0  16  10         50.58         61.27        21.63 o                         
   1  16  10         20.64         43.51        14.29 o                         
  -2  17  10          2.45         24.57        29.49 o                         
  -1  17  10          1.01         -8.59        11.81 o                         
   0  17  10         11.93          5.03        19.07 o                         
  -5   1  11         87.24         85.62        12.50 o                         
  -4   1  11         78.98         78.77        19.15 o                         
  -3   1  11        202.49        178.45        15.14 o                         
  -2   1  11        296.79        297.06        18.63 o                         
  -1   1  11         15.95         20.05         8.85 o                         
   0   1  11         91.04        114.89        11.55 o                         
   1   1  11        120.32        118.80        10.77 o                         
   2   1  11        607.04        642.93        23.72 o                         
   3   1  11         31.69         37.36        14.95 o                         
   4   1  11        137.86        205.33        28.06 o                         
  -5   2  11        111.11         97.68        19.67 o                         
  -4   2  11         61.71         86.01        11.71 o                         
  -3   2  11          0.04         -9.40         9.40 o                         
  -2   2  11         19.21         25.58        10.99 o                         
  -1   2  11         57.45         55.41        10.92 o                         
   0   2  11          3.97          5.38         7.44 o                         
   1   2  11         87.59         88.00        10.19 o                         
   2   2  11         15.39         18.21        10.50 o                         
   3   2  11          3.41         21.06        14.97 o                         
   4   2  11         81.95        102.25        19.24 o                         
  -5   3  11          3.24         -5.28         9.70 o                         
  -4   3  11         26.56         41.36        10.53 o                         
  -3   3  11        251.11        239.05        17.02 o                         
  -2   3  11        314.72        300.10        18.94 o                         
  -1   3  11         15.23         17.15         9.96 o                         
   0   3  11        853.10        848.96        21.05 o                         
   1   3  11        118.86        125.68        10.76 o                         
   2   3  11        202.78        190.11        16.68 o                         
   3   3  11          8.14         17.82        14.55 o                         
   4   3  11        496.64        502.60        30.66 o                         
  -5   4  11          9.97          8.39        10.25 o                         
  -4   4  11        268.33        272.29        16.38 o                         
  -3   4  11         88.89         95.91        12.96 o                         
  -2   4  11          2.14         -9.29        11.33 o                         
  -1   4  11         19.65         32.92         9.35 o                         
   0   4  11        118.59        121.19        10.43 o                         
   1   4  11          0.51         -5.04         7.61 o                         
   2   4  11        121.70        128.34        13.55 o                         
   3   4  11          0.89          2.72        13.96 o                         
   4   4  11        229.35        194.10        22.16 o                         
  -5   5  11         78.93         79.72        12.76 o                         
  -4   5  11        121.59        132.46        13.49 o                         
  -3   5  11         38.69         35.82        12.68 o                         
  -2   5  11        521.42        497.07        22.41 o                         
  -1   5  11        836.66        864.44        24.54 o                         
   0   5  11        876.13        900.27        25.58 o                         
   1   5  11         14.83         22.05         8.35 o                         
   2   5  11         41.43         61.75        11.73 o                         
   3   5  11        313.88        277.89        22.75 o                         
   4   5  11       1624.36       1472.67        48.45 o                         
  -5   6  11        107.10        114.85        14.14 o                         
  -4   6  11         96.01         83.89        13.74 o                         
  -3   6  11        310.77        329.30        20.60 o                         
  -2   6  11         21.25         18.69        10.68 o                         
  -1   6  11          0.40          9.92         8.56 o                         
   0   6  11        369.59        339.16        17.03 o                         
   1   6  11          1.37         -2.53         7.49 o                         
   2   6  11        211.39        208.38        15.60 o                         
   3   6  11        110.93         57.76        16.03 o                         
   4   6  11       1340.20       1127.01        42.25 o                         
  -5   7  11         21.52         38.29        12.29 o                         
  -4   7  11         53.28         41.28        12.31 o                         
  -3   7  11          0.49         -4.92        11.29 o                         
  -2   7  11          0.09          2.14         9.73 o                         
  -1   7  11          2.17         -5.11         9.41 o                         
   0   7  11         77.68         61.22        10.60 o                         
   1   7  11          0.23         -5.11         7.75 o                         
   2   7  11          2.76         17.45        10.43 o                         
   3   7  11         59.92         26.92        15.22 o                         
  -5   8  11        210.70        225.55        17.89 o                         
  -4   8  11         18.50         10.11        10.87 o                         
  -3   8  11          0.21          1.75        10.17 o                         
  -2   8  11       1099.87       1126.74        32.93 o                         
  -1   8  11          8.30         -2.02         8.99 o                         
   0   8  11         16.59         19.07        10.47 o                         
   1   8  11         49.84         34.32         9.51 o                         
   2   8  11         24.04         26.88        11.18 o                         
   3   8  11          4.84         10.30        14.25 o                         
  -4   9  11         34.91         43.62        14.83 o                         
  -3   9  11        319.48        306.44        19.14 o                         
  -2   9  11         93.29         74.52        13.14 o                         
  -1   9  11        150.34        179.65        19.04 o                         
   0   9  11         49.49         52.52        10.67 o                         
   1   9  11        160.18        164.64        18.70 o                         
   2   9  11        305.16        331.27        19.18 o                         
   3   9  11         42.74         26.85        14.84 o                         
  -4  10  11          1.26         -2.06        11.33 o                         
  -3  10  11        344.52        336.80        20.17 o                         
  -2  10  11        178.89        172.68        15.97 o                         
  -1  10  11          2.45         -5.69        10.31 o                         
   0  10  11         38.68         34.13        10.33 o                         
   1  10  11         11.70         20.62        14.58 o                         
   2  10  11         14.56          5.93        13.41 o                         
   3  10  11          8.30         -9.90        14.39 o                         
  -4  11  11         61.43         81.13        14.49 o                         
  -3  11  11         91.76         86.93        14.62 o                         
  -2  11  11       1502.51       1485.65        40.17 o                         
  -1  11  11          9.48         12.14        10.87 o                         
   0  11  11          1.60         15.38        10.44 o                         
   1  11  11         40.21         43.96        13.68 o                         
   2  11  11        193.94        211.11        24.08 o                         
   3  11  11          7.80          1.25        15.05 o                         
  -4  12  11        146.45        109.02        31.28 o                         
  -3  12  11        237.68        260.21        20.25 o                         
  -2  12  11         58.26         70.74        13.39 o                         
  -1  12  11          8.58          0.14        12.86 o                         
   0  12  11         59.68         61.22        11.57 o                         
   1  12  11        160.29        178.71        21.73 o                         
   2  12  11         60.53         84.01        24.41 o                         
  -3  13  11          4.58         -4.09        12.34 o                         
  -2  13  11         14.92         26.45        12.32 o                         
  -1  13  11         64.82         77.00        13.71 o                         
   0  13  11        792.65        854.10        30.03 o                         
   1  13  11         33.42         14.73        13.93 o                         
   2  13  11        257.73        302.72        35.68 o                         
  -3  14  11        165.03        191.02        18.26 o                         
  -2  14  11          2.60        -11.96        12.58 o                         
  -1  14  11        161.84        177.45        17.20 o                         
   0  14  11         34.08         37.72        20.21 o                         
   1  14  11          6.43         15.58        13.65 o                         
  -2  15  11         50.56         60.91        19.83 o                         
  -1  15  11         17.72         35.09        12.90 o                         
   0  15  11        153.69        214.57        29.22 o                         
   1  15  11        170.51        180.70        37.64 o                         
  -1  16  11        137.27        106.81        18.08 o                         
  -5   0  12        324.72        356.14        35.30 o                         
  -4   0  12        477.79        437.70        31.89 o                         
  -3   0  12        963.13        841.78        41.70 o                         
  -2   0  12        162.22        166.94        22.90 o                         
  -1   0  12         27.57          9.13        13.41 o                         
   0   0  12         35.25         27.83        14.32 o                         
   1   0  12         55.46         69.40        14.21 o                         
   2   0  12        222.51        288.46        25.49 o                         
   3   0  12          0.04        -18.48        18.48 o                         
  -5   1  12         13.71         16.75        11.33 o                         
  -4   1  12         23.40         20.63        11.19 o                         
  -3   1  12       1274.92       1194.92        36.02 o                         
  -2   1  12        590.94        554.93        24.96 o                         
  -1   1  12         21.06         13.63         9.53 o                         
   0   1  12         38.87         39.82        13.35 o                         
   1   1  12        317.15        362.25        22.66 o                         
   2   1  12        165.34        182.37        16.72 o                         
   3   1  12          8.26        -10.75        30.11 o                         
  -5   2  12          5.46          9.74        11.15 o                         
  -4   2  12          0.26         -7.65        11.67 o                         
  -3   2  12        290.21        290.41        19.20 o                         
  -2   2  12          4.43          1.55        10.74 o                         
  -1   2  12         34.81         36.71        11.24 o                         
   0   2  12        201.40        200.33        14.63 o                         
   1   2  12        130.35        149.74        11.83 o                         
   2   2  12          8.73         15.27        10.92 o                         
   3   2  12        282.71        275.63        24.09 o                         
  -5   3  12        150.65        134.92        14.94 o                         
  -4   3  12        387.85        380.33        22.19 o                         
  -3   3  12         89.94         71.02        12.87 o                         
  -2   3  12         11.92          6.71        10.88 o                         
  -1   3  12        495.83        516.06        25.71 o                         
   0   3  12        634.16        645.58        22.71 o                         
   1   3  12         10.40         24.54         9.17 o                         
   2   3  12         19.73         20.44        10.50 o                         
   3   3  12          2.92        -14.21        14.21 o                         
  -4   4  12         17.42         10.49        10.78 o                         
  -3   4  12        144.13        175.93        16.46 o                         
  -2   4  12         65.08         52.65        14.87 o                         
  -1   4  12        260.90        276.84        31.10 o                         
   0   4  12        312.33        325.74        19.21 o                         
   1   4  12         34.68         23.16        10.91 o                         
   2   4  12         24.17          7.61        10.47 o                         
   3   4  12         27.02         12.15        15.76 o                         
  -4   5  12        222.87        240.30        18.36 o                         
  -3   5  12          2.28         -3.06        10.42 o                         
  -2   5  12        174.11        136.46        15.89 o                         
  -1   5  12       2667.88       2589.99        62.20 o                         
   0   5  12        406.48        410.31        19.39 o                         
   1   5  12         20.35         34.63        14.19 o                         
   2   5  12         18.70         26.43        11.17 o                         
   3   5  12        318.78        299.67        24.97 o                         
  -4   6  12         53.12         48.90        12.93 o                         
  -3   6  12         87.10         70.22        12.92 o                         
  -2   6  12        243.91        229.05        18.88 o                         
  -1   6  12        611.90        585.71        26.79 o                         
   0   6  12         29.42         30.09        10.25 o                         
   1   6  12         18.04         16.81        12.78 o                         
   2   6  12         22.07         27.52        12.37 o                         
   3   6  12          8.03         -7.13        14.63 o                         
  -4   7  12          9.65          7.20        11.68 o                         
  -3   7  12        620.58        653.66        27.41 o                         
  -2   7  12       1131.24       1111.41        33.49 o                         
  -1   7  12        594.08        619.65        28.11 o                         
   0   7  12         31.94         49.67        10.78 o                         
   1   7  12        106.98        112.44        16.04 o                         
   2   7  12        354.59        364.33        29.24 o                         
   3   7  12          0.68          1.75        14.63 o                         
  -4   8  12         83.73        103.55        15.13 o                         
  -3   8  12         71.47         55.62        13.72 o                         
  -2   8  12        296.81        292.63        19.39 o                         
  -1   8  12        122.38        124.43        16.21 o                         
   0   8  12        105.30        109.24        12.53 o                         
   1   8  12        221.22        245.67        20.98 o                         
   2   8  12        412.03        442.77        40.72 o                         
   3   8  12          1.68         17.34        15.95 o                         
  -4   9  12          0.03          5.99        14.25 o                         
  -3   9  12        110.09        116.73        15.39 o                         
  -2   9  12        752.16        763.84        27.58 o                         
  -1   9  12          9.29        -13.04        13.04 o                         
   0   9  12         80.37         99.24        12.45 o                         
   1   9  12        272.55        285.70        33.54 o                         
   2   9  12         20.77         19.16        20.65 o                         
  -3  10  12         40.47         46.54        13.57 o                         
  -2  10  12          0.85          8.59        11.45 o                         
  -1  10  12         93.55         96.66        14.09 o                         
   0  10  12         92.36        107.33        20.19 o                         
   1  10  12          0.19         13.57        13.18 o                         
   2  10  12          3.90        -20.78        20.78 o                         
  -3  11  12        196.20        176.39        18.81 o                         
  -2  11  12          5.37         -4.99        11.22 o                         
  -1  11  12        104.59        135.61        15.76 o                         
   0  11  12        158.22        181.80        21.49 o                         
   1  11  12         60.73         89.30        16.12 o                         
   2  11  12        291.44        256.79        48.26 o                         
  -3  12  12         15.73         24.88        13.78 o                         
  -2  12  12        147.29        166.61        18.38 o                         
  -1  12  12         24.81         34.74        13.45 o                         
   0  12  12         27.60          7.31        23.46 o                         
   1  12  12        104.74        107.63        20.55 o                         
  -2  13  12        106.31        130.44        29.17 o                         
  -1  13  12        196.55        203.70        23.44 o                         
   0  13  12        159.11        111.80        24.27 o                         
   1  13  12        311.12        285.62        27.22 o                         
  -1  14  12          0.03        -11.36        11.36 o                         
   0  14  12          0.05          7.45        21.45 o                         
  -4   1  13          1.60        -10.44        10.44 o                         
  -3   1  13         46.28         24.68        12.42 o                         
  -2   1  13        110.31         80.49        14.47 o                         
  -1   1  13          4.12         -9.09        11.48 o                         
   0   1  13          0.02         -8.98         8.98 o                         
   1   1  13         80.55        122.43        18.96 o                         
   2   1  13         59.02         99.08        43.12 o                         
   3   1  13         65.40         67.36        18.76 o                         
  -4   2  13         29.91         27.79        14.16 o                         
  -3   2  13        207.24        220.13        18.56 o                         
  -2   2  13        306.30        312.12        21.17 o                         
  -1   2  13        834.04        810.21        36.28 o                         
   0   2  13        222.25        214.66        15.67 o                         
   1   2  13        762.13        855.95        45.17 o                         
   2   2  13        708.11        769.43        60.10 o                         
  -4   3  13         32.50         31.36        12.25 o                         
  -3   3  13         79.60         76.64        16.32 o                         
  -2   3  13          0.00          4.08        13.21 o                         
  -1   3  13         79.05         68.90        14.38 o                         
   0   3  13          0.14          9.04         9.83 o                         
   1   3  13         62.20         48.32        21.18 o                         
   2   3  13        200.92        229.64        32.64 o                         
  -4   4  13         10.04          2.08        11.82 o                         
  -3   4  13          6.37         -4.58        11.71 o                         
  -2   4  13         35.79         30.34        12.99 o                         
  -1   4  13        251.56        267.78        23.99 o                         
   0   4  13        257.51        250.29        16.63 o                         
   1   4  13        199.56        222.99        20.91 o                         
   2   4  13         42.08         66.35        24.47 o                         
  -4   5  13         43.52         26.55        13.12 o                         
  -3   5  13        383.54        358.88        22.55 o                         
  -2   5  13         29.18         52.85        13.82 o                         
  -1   5  13        391.47        387.87        24.10 o                         
   0   5  13         93.41        106.10        14.28 o                         
   1   5  13         28.20         16.93        13.58 o                         
   2   5  13         65.37         88.12        25.45 o                         
  -4   6  13          1.14          5.82        12.49 o                         
  -3   6  13        250.03        222.49        19.30 o                         
  -2   6  13         28.69         16.95        12.47 o                         
  -1   6  13          4.93         -1.43        11.93 o                         
   0   6  13        468.29        506.39        27.40 o                         
   1   6  13         64.83         73.79        15.23 o                         
   2   6  13        215.80        230.88        32.67 o                         
  -3   7  13         29.26         33.12        13.55 o                         
  -2   7  13         26.88         24.66        13.04 o                         
  -1   7  13        218.07        204.94        18.94 o                         
   0   7  13          6.29          7.49        12.26 o                         
   1   7  13          0.23         -3.81        12.74 o                         
   2   7  13         91.99         67.60        23.94 o                         
  -3   8  13          0.03         -1.24        12.17 o                         
  -2   8  13        182.71        197.79        21.82 o                         
  -1   8  13         33.38         21.07        14.81 o                         
   0   8  13          0.10         -5.20        12.24 o                         
   1   8  13         24.75          9.79        13.09 o                         
   2   8  13         51.45         79.51        25.43 o                         
  -3   9  13         51.10         58.60        14.44 o                         
  -2   9  13         17.19         17.55        13.43 o                         
  -1   9  13        674.65        726.81        33.15 o                         
   0   9  13         12.70          0.11        14.75 o                         
   1   9  13          3.63         12.69        17.15 o                         
  -2  10  13        218.14        227.63        41.66 o                         
  -1  10  13        687.06        723.23        32.56 o                         
   0  10  13          9.89         -6.49        18.03 o                         
   1  10  13        442.78        425.25        31.68 o                         
  -2  11  13        206.11        207.35        20.51 o                         
  -1  11  13        420.69        386.92        29.48 o                         
   0  11  13         21.77         33.01        21.01 o                         
  -1  12  13       1007.32       1038.14        44.67 o                         
  -3   0  14         54.42         21.22        18.32 o                         
  -2   0  14        189.73        196.70        37.09 o                         
  -1   0  14        168.24        152.35        25.00 o                         
   0   0  14         36.37         30.83        27.26 o                         
   1   0  14          8.92         15.85        38.65 o                         
   2   0  14        103.57        126.45        42.00 o                         
  -3   1  14        117.27        101.73        15.87 o                         
  -2   1  14         11.97         -4.25        15.03 o                         
  -1   1  14         25.96         42.02        13.71 o                         
   0   1  14         26.64         32.41        13.36 o                         
   1   1  14        310.94        385.59        26.25 o                         
  -3   2  14          6.40         11.74        12.48 o                         
  -2   2  14        107.81        104.88        18.71 o                         
  -1   2  14         91.95         88.27        15.85 o                         
   0   2  14         32.59         45.36        13.97 o                         
   1   2  14          6.12          1.72        20.25 o                         
  -3   3  14        410.31        450.05        25.83 o                         
  -2   3  14        266.05        259.50        20.97 o                         
  -1   3  14        319.21        314.88        23.06 o                         
   0   3  14         11.32         -8.53        12.08 o                         
   1   3  14          3.68         10.83        15.62 o                         
  -3   4  14         64.35         60.80        19.08 o                         
  -2   4  14        103.50        120.21        17.80 o                         
  -1   4  14         12.03         -3.31        12.66 o                         
   0   4  14        427.23        433.13        26.48 o                         
   1   4  14        301.34        356.90        25.77 o                         
  -3   5  14        165.70        201.69        19.57 o                         
  -2   5  14          1.37         -3.06        12.72 o                         
  -1   5  14          0.18         -2.22        12.59 o                         
   0   5  14        163.71        139.48        20.60 o                         
   1   5  14        241.69        204.93        23.94 o                         
  -2   6  14        175.93        194.13        19.60 o                         
  -1   6  14        181.47        205.04        20.36 o                         
   0   6  14          0.04         -6.57        17.66 o                         
   1   6  14         11.43         -9.21        17.48 o                         
  -2   7  14          2.21        -12.61        12.61 o                         
  -1   7  14        222.29        216.38        20.81 o                         
   0   7  14         46.27         72.29        23.22 o                         
  -2   8  14          5.57         15.52        13.50 o                         
  -1   8  14         11.08          4.59        13.05 o                         
   0   8  14         90.07         83.44        24.30 o                         
  -1   9  14          7.93         -0.22        18.96 o                         
  -1   1  15         33.62         17.47        14.49 o                         
   0   1  15          8.89        -18.16        18.16 o                         
  -1   2  15        136.40        135.07        18.70 o                         
   0   2  15         74.87         95.64        25.27 o                         
  -1   3  15         50.36         10.60        16.68 o                         
                                                                                
